# Supplementary material for: Decreased Hyocholic Acid and Lysophosphatidylcholine Induce Elevated Blood Glucose in a Transgenic Porcine Model of Metabolic Disease
Source: Metabolites. 2022 Nov 23;12(12):1164. doi: 10.3390/metabo12121164 (PMC9784658; doi:10.3390/metabo12121164)
Supplement: Supplementary file 1 [file metabolites-12-01164-s001.zip]

Archive with 6 entries (6 files):
- Supplemental Table 1.xls
- Supplemental Table 2.xls
- Supplemental Table 3.xls
- Supplemental Table 4.xls
- Supplemental Table 5.xlsx
- Supplemental Table 6.xlsx
