# Supplementary material for: Decreased Hyocholic Acid and Lysophosphatidylcholine Induce Elevated Blood Glucose in a Transgenic Porcine Model of Metabolic Disease
Source: Metabolites. 2022 Nov 23;12(12):1164. doi: 10.3390/metabo12121164 (PMC9784658; doi:10.3390/metabo12121164)
Supplement: Supplementary file 1 [file metabolites-12-01164-s001.zip › Supplemental Table 1.xls]

## Sheet: Supplemental Table 1 - Change c
															Normalised abundance
															WT-0									WT-2									TG-0									TG-2
Compound	Neutral mass (Da)	m/z	Charge	Retention time (min)	Chromatographic peak width (min)	Identifications	Anova (p)	q Value	Max Fold Change	Highest Mean	Lowest Mean	Isotope Distribution	Maximum Abundance	Minimum CV%	C0105	C0107	C0109	C6504	C8702	C8703	C8704	C8705	C8706	C0105	C0107	C0109	C6504	C8702	C8703	C87042	C8705	C8706	C2016	C2018	C2032	C2037	C2040	C2047	C2050	C2051	C2052	C2016	C2018	C2032	C2037	C2040	C2047	C2050	C2051
0.17_333.2830m/z		333.283	1	0.16565	0.985533	18	6.89e-05	0.000167479	1.20428	WT-0	WT-2	100 - 11	924.705	4.64	804.246	989.239	1022.91	922.964	894.031	916.702	925.653	976.537	849.587	774.719	836.35	609.257	688.643	889.968	725.444	836.932	608.94	865.594	709.125	795.524	781.317	801.644	722.278	830.952	772.585	782.776	731.007	801.432	730.889	963.648	902.396	804.76	768.567	822.017	793.111
0.39_205.0855m/z		205.086	1	0.3878	0.999517	50	7.35e-13	8.57e-12	1.26739	WT-2	TG-0	100	1894.76	3.38	1691.88	1937.69	2028.93	1934.6	1795.23	1760.93	1852.43	2029.01	1733.36	1814.39	1862.13	1790.39	1814.64	1960.5	1954.51	2210.96	1757.28	1893.8	1443.5	1501.62	1448.07	1547.15	1423.65	1490.81	1418.5	1557.05	1521.3	1579.48	1521.99	1773.74	1631.21	1640.58	1622.14	1580.82	1507.97
0.42_163.1324m/z		163.132	1	0.4174	0.971667	5	1.09e-12	1.26e-11	1.3708	TG-2	WT-2	100	456.666	4.8	416.355	454.657	432.555	420.867	444.016	425.31	424.244	452.319	393.463	341.107	359.257	293.376	323.292	365.961	304.072	356.221	278.856	360.833	363.442	371.699	376.325	404.486	348.573	384.141	348.064	409.124	414.845	438.212	446.656	489.515	492.654	436.202	441.912	482.928	462.559
0.68_111.1174m/z		111.117	1	0.679567	0.999517	5	2.37e-05	6.52e-05	1.18927	WT-0	WT-2	100 - 8.22	1431.44	4.45	1308.2	1531.25	1448.59	1549.8	1404.62	1417.66	1406.62	1526.41	1233.15	1203.81	1232.55	1089.99	1085.05	1331.58	1151.41	1308.04	1041.67	1313.03	1160.74	1363.84	1350.46	1345.78	1289.63	1337.94	1281.09	1309.65	1281.81	1290.28	1255.34	1525.17	1360.92	1237.87	1308.56	1311.39	1273.74
0.68_129.1275m/z		129.127	1	0.679567	0.985533	24	9.61e-11	8.45e-10	1.29343	TG-0	WT-2	100	777.325	6.11	708.102	816.778	734.445	754.958	726.083	750.268	683.721	754.934	637.196	604.091	589.5	568.207	562.171	647.625	572.29	632.034	542.191	635.336	670.547	851.443	805.925	781.372	750.738	769.557	741.063	788.128	744.155	714.642	718.892	895.811	783.783	712.858	757.936	781.284	743.353
0.76_371.3157m/z		371.316	1	0.76395	0.9495	5	0	0	1.82806	WT-2	TG-0	100 - 6.82	332.378	6.39	286.658	304.603	324.743	312.708	278.961	275.697	312.516	331.971	303.361	351.291	345.453	286.733	306.979	345.34	325.347	393.445	256.38	336.939	184.168	166.301	152.943	193.13	175.133	180.344	206.794	193.227	176.578	225.599	205.197	227.468	233.99	245.475	224.015	203.94	206.323
0.82_222.0560n	222.056	445.12	1	0.820167	1.01355	24	1.04e-05	3.11e-05	1.3399	WT-2	TG-0	100 - 34.4	14808.8	9.07	9926.69	14757.5	15761.4	15762.5	13450.3	13329.6	15389.5	17791	10971.5	11451	15088.3	15579	11540.8	15732.2	16742.1	18182.6	13386.2	15053.2	10645	11163.5	11481	11529.6	11386.5	11733.7	10723	12015.5	8659.66	11391.9	11413.6	12726.7	12003.4	8877.96	9662.21	11591.2	11345.1
0.88_127.0391m/z		127.039	1	0.876533	0.985533	42	5.66e-05	0.000140579	1.32998	WT-0	TG-0	100	408.134	10.61	334.48	445.3	399.663	419.151	435.41	418.572	433.183	455.611	296.997	273.706	370.092	402.901	279.487	424.542	351.477	416.504	357.336	393.67	258.836	316.587	288.017	367.95	288.435	356.05	275.643	390.387	260.621	406.218	410.522	443.489	424.237	319.244	322.575	403.426	392.175
0.96_227.1250m/z		227.125	1	0.960433	0.153983	12	6.63e-08	3.22e-07	1.42047	TG-2	WT-2	100 - 5.58	514.556	7.45	511.326	524.655	544.134	461.054	487.451	525.597	445.639	477.126	446.003	401.646	389.346	294.527	355.051	430.43	313.218	355.544	313.356	412.02	478.917	507.582	461.374	504.371	357.847	555.793	366.604	456.25	441.491	509.927	533.721	575.107	530.612	426.806	467.616	503.972	485.47
0.97_286.2144n	286.214	309.204	1	0.97455	0.251883	6	4.77e-07	1.92e-06	1.34859	TG-2	WT-2	100 - 13.4	2005.51	9.24	1927.41	2078.23	2038.8	1814.76	1988.64	1995.5	1842.74	2075.33	1519.32	1489.11	1589.93	1262.2	1200.09	1741.94	1358.44	1522.55	1319.86	1740.77	1723.16	1868.98	1880.87	2113.59	1619.57	1951.39	1518.43	1769.18	1582.04	2031.59	1903.48	2348.51	2035.55	1758.51	1777.27	2091.19	1854.38
0.97_301.1411m/z		301.141	1	0.97455	0.251883	86	1.25e-05	3.66e-05	1.17449	WT-0	TG-0	100 - 13.2	999.853	5.24	951.135	1053.38	1062.63	949.417	981.414	1002.96	957.031	1086.34	908.185	955.233	1020.19	955.475	848.619	992.663	953.394	1015.67	948.683	998.41	864.112	790.391	818.982	945.233	773.936	933.054	740.709	883.922	869.074	993.485	938.732	1120.98	972.279	994.774	941.26	1098.14	940.153
0.99_216.1724n	216.172	239.162	1	0.988417	2.90485	7	0.0993128	0.08916	1.14134	TG-0	WT-2	100 - 13.1	3398.72	11.3	4187.41	3266.23	3216.6	3355	3177.52	3163.51	2957.68	3166.85	3896.71	3919.71	2952.79	2524.27	3610.92	2934.54	2646.85	2607.16	2739.94	2930.91	3958.04	3158.55	3138.68	3463.04	2867.47	3255.32	3008.38	2949.62	4096.01	2870.91	3202.66	3551.35	3078.38	3849.21	4215.12	3163.46	3238.42
0.99_391.9506n	391.951	430.914	1	0.988417	0.154417	1	0.000121067	0.000271362	1.28288	TG-2	WT-2	100 - 5.71 - 1.55	4412.84	7.02	4091.65	4617.69	4166.34	3816.95	3984.73	4594.89	3665.6	4253.95	3021.15	3419.4	3788.77	3442.33	2932.45	3672.49	3178.66	3270.98	3187.42	3893.25	3951.82	5045.91	3836.26	4204.23	3589.91	4300.65	3265.14	3578.24	3298.98	4613.4	4315	4742.54	4662.79	4104.22	3818.15	4722.7	4132.66
1.00_393.0831m/z		393.083	1	1.0024	0.224067	38	4.17e-05	0.000107326	1.47241	WT-2	TG-0	100 - 28.2 - 17.7	1112.43	12.02	700.075	1120	1388.03	1103.94	1030.31	844.269	1120.69	1103.41	779.761	804.169	1138.81	1202.99	672.666	1240.06	1098.33	1163.19	1257.31	1270.07	602.953	791.558	762.698	929.663	756.427	847.838	734.991	697.053	639.467	926.764	813.439	882.208	896.539	563.381	590.573	878.648	811.565
1.03_193.9329n	193.933	216.922	1	1.03062	0.0848	2	1.65e-07	7.41e-07	1.66546	TG-0	WT-0	100 - 0.339	1060.03	9.72	662.37	853.898	559.52	900.445	722.47	652.829	552.231	297.651	712.561	572.179	658.858	503.888	709.951	838.362	823.262	656.753	696.45	568.787	942.268	1136.76	978.504	1071.87	1187.05	886.179	1166.97	1140.79	1172.17	1189.07	862.643	1164.68	1036.99	701.177	967.836	881.604	1113.25
1.10_203.0524m/z		203.052	1	1.1011	0.361917	94	8.5e-08	4.07e-07	1.64403	TG-2	WT-0	100 - 7.04 - 1.23	5943.99	10.89	3166.02	4147.93	3666.81	3519.03	4029.03	4198.22	3451.27	2668.31	3322.11	3525.78	4759.16	4199.5	2978.49	6044.97	6828.95	4523.24	4593.95	4068.15	6886.37	5718.33	6650.48	5894.66	6685.52	6579.95	7389.93	4702.77	6192.78	6698.21	5287.04	5653.68	6584.59	4926.91	6571.27	6285.66	5138.27
1.10_261.0109m/z		261.011	1	1.1011	0.26405	12	2.28e-05	6.31e-05	1.45255	TG-2	WT-0	100 - 6.74	575.868	10.61	384.558	426.3	463.404	421.337	412.614	367.114	372.263	310.028	387.303	414.367	458.778	518.454	384.88	550.126	771.936	495.111	685.06	462.194	715.192	482.039	567.313	606.451	513.767	561.511	638.176	458.756	617.304	687.152	570.295	495.232	647.608	574.982	694.773	598.427	495.512
1.11_383.1163m/z		383.116	1	1.1147	0.236217	23	0.0664205	0.0639962	2.07543	WT-2	WT-0	100 - 12.8 - 2.78 - 0.03	2043.06	34.97	367.992	1333.07	1134.44	1042.42	1079.82	1450.72	1044.04	722.146	398.203	542.927	2238.11	1921.71	422.486	2972.69	4132.42	1894.12	2403.22	1519.3	919.324	1775.87	2036.66	1813.02	2314.62	2159.28	2541.36	1111.2	683.863	2411.26	1632.01	1674.23	2103.26	652.69	816.091	1939.7	1282.78
1.11_441.0747m/z		441.075	1	1.1147	0.1939	32	0.00787808	0.0102686	1.62382	WT-2	WT-0	100 - 7.49	386.578	22.63	156.441	267.034	289.099	257.508	273.539	332.298	232.544	168.464	128.554	172.793	338.473	460.834	146.168	464.679	670.147	332.106	474.949	380.86	347.584	358.264	497.124	456.788	557.435	445.261	519.155	293.704	380.516	436.821	372.261	344.41	504.286	219.234	332.976	357.089	335.322
1.13_118.0866m/z		118.087	1	1.12842	0.166067	22	1.88e-06	6.65e-06	2.4586	TG-0	WT-2	100 - 4.04	737.957	18.84	639.86	529.407	294.81	627.174	483.163	577.432	479.524	495.122	586.668	422.527	182.839	316.129	403.742	277.328	309.671	311.998	282.793	183.056	752.53	811.564	718.602	719.253	775.1	630.144	724.184	301.918	766.48	206.034	243.513	473.216	479.073	494.496	623.322	434.873	197.758
1.13_257.1471m/z		257.147	1	1.12842	0.16575	77	0.000191756	0.00040443	2.92458	TG-0	TG-2	100 - 6.21	180.215	25.42	63.9706	114.16	91.9901	126.402	99.1238	144.207	97.0866	71.0371	96.5157	52.4005	30.4905	110.294	23.9565	122.812	83.9609	97.0995	79.8373	31.3837	341.714	187.537	149.071	151.842	257.6	75.9484	112.687	60.6055	107.492	17.7521	35.6699	51.9632	61.1925	66.3486	31.0622	100.266	7.85148
1.20_132.0768m/z		132.077	1	1.1971	0.305133	11	0.0220885	0.0249716	1.46032	TG-2	WT-0	100 - 4.52 - 0.344 - 0.00938	703.469	25.38	129.791	330.684	595.124	672.989	465.071	730.043	412.399	616.519	398.971	340.945	561.153	509.481	351.814	561.407	605.434	523.72	815.386	584.219	438.612	776.276	831.327	704.194	735.633	936.185	611.595	519.963	743.288	704.634	705.945	937.226	481.17	406.266	529.227	960.995	637.03
1.21_116.0711m/z		116.071	1	1.21098	0.291267	10	0.00341581	0.00498224	2.00557	TG-0	WT-2	100 - 5.23 - 0.0887	565.933	15.8	302.18	359.358	372.892	379.529	399.425	401.302	346.137	324.997	218.141	206.476	344.638	251.439	127.738	236.077	443.127	335.556	289.638	298.146	244.016	508.507	586.278	407.699	449.448	428.499	630.274	705.923	289.59	229.993	211.18	524.294	473.442	190.316	245.174	621.319	561.684
1.24_445.1202m/z		445.12	1	1.23882	1.09443	37	0.0130463	0.0159175	1.20007	WT-2	TG-0	100 - 36.2	14675	12.1	10588.8	14764.2	15547.5	13864.5	15416.3	14275.5	16098.7	14968.1	9650.54	11708.7	16757.9	14920.6	10880.7	14830.3	16271.2	15268.4	14340.6	15405.3	9390.32	13135.8	13555.5	12693.6	12233.2	14149.6	11885.1	12994.3	9856.52	12141	12872.2	14770.3	11979.7	9958.72	9619.84	12919.2	11986
1.27_221.1534m/z		221.153	1	1.26683	0.291433	66	0.224018	0.175742	1.16096	WT-0	WT-2	100 - 7.05	2191.49	11.71	1794.4	2246.21	2205.58	2269.06	2266.38	2375.05	2462.27	2384.56	1669.06	1518.81	2237.11	1910.44	1300.86	2085.92	1844.93	2116.32	1681.68	1994.43	1612.14	2229.67	2175.82	2345.69	2258.93	2361.18	1970.73	2049.15	1505.82	1968.88	2030.57	2595.1	2271.6	1570.47	1419.71	2197.61	2135.18
1.36_118.0867m/z		118.087	1	1.36435	0.447	19	4.54e-07	1.84e-06	1.79422	TG-2	WT-0	100 - 4.5 - 0.201 - 0.00563	1430.02	15.8	733.483	549.156	952.88	602.87	880.626	754.062	978.116	810.036	851.177	1162.6	914.072	1305.22	916.587	1051.4	1215.99	1134.78	1542.07	1352.15	929.685	810.772	1100.81	1092.9	853.009	1046.88	1117.68	909.717	973.994	2112.93	1423.96	1301.6	1595.37	1233.77	1344.53	1645.36	1067.73
1.36_404.3009m/z		404.301	1	1.36435	0.333417	1	5.22e-06	1.69e-05	1.99251	WT-2	TG-0	100 - 18.6 - 0.998	229.71	12.69	124.217	50.8296	164.649	81.3007	116.401	100.098	208.479	122.739	211.938	257.908	246.007	261.61	207.487	221.137	201.329	201.697	252.696	261.096	110.703	73.1773	134.369	149.587	98.5015	116.944	144.003	91.4985	142.474	402.266	202.575	156.047	292.847	176.18	222.741	292.459	155.573
1.39_136.0385n	136.038	137.046	1	1.39237	0.376717	17	6.69e-08	3.25e-07	2.05877	TG-0	WT-2	100 - 5.06 - 0.101	1043.72	10.76	619.114	691.601	621.813	754.964	556.365	775.387	675.104	680.922	687.703	503.98	472.487	298.696	365.197	648.668	722.764	605.123	515.4	497.353	1193.28	1589.26	1043.34	956.501	1250.06	1030.55	883.256	749.176	874.24	744.234	622.498	1030.74	641.36	727.335	663.949	1041.56	502.938
1.39_204.1230m/z		204.123	1	1.39237	0.417717	7	1.25e-06	4.58e-06	5.12785	TG-2	WT-0	100 - 7.28 - 0.228	1114.82	25.72	189.514	213.004	178.926	231.538	246.677	316.872	167.06	169.994	300.258	476.752	292.216	349.789	584.07	482.819	389.335	160.073	637.103	259.854	451.641	390.565	309.963	464.812	533.078	825.103	986.978	400.643	576.39	1937.43	2095.06	422.793	504.817	810.224	1354.5	706.812	2555.31
1.39_348.0703m/z		348.07	1	1.39237	0.389383	27	0.0037457	0.00540239	5.4953	TG-0	WT-2	100 - 8.52	300.703	50.73	161.773	231.337	78.4745	201.34	343.491	101.142	108.954	206.146	101.155	132.494	21.2848	0.441662	17.5171	5.25489	7.61654	73.434	282.744	2.54251	96.2561	0	231.011	105.87	253.4	773.157	709.362	421.258	293.743	2.72678	0	372.581	0.787963	31.9508	5.73606	62.156	171.287
1.41_132.1023m/z		132.102	1	1.4061	0.292833	29	3.49e-06	1.16e-05	1.65199	TG-2	WT-0	100 - 7.26 - 0.539	3255.94	12.27	2558.81	1277.93	2370.85	1574.34	1819.8	1753.85	2101.87	1731.33	2727.13	3328.96	2291.04	3270.97	2905.76	2513.57	2974.77	2720.79	3085.63	3198.79	2563.52	2203.17	2566.97	2281.5	2024.6	2740.14	2726.57	2621.51	2308.79	4312.71	3392.12	2669.77	3425.98	3382.73	3493.24	3679.69	2348.23
1.41_150.0580m/z		150.058	1	1.4061	0.250283	19	8.31e-07	3.15e-06	1.94756	TG-2	WT-0	100 - 2.63	305.329	18.4	207.697	144.591	181.958	154.776	118.317	188.497	119.471	142.766	158.575	262.711	167.993	93.2683	225.414	146.637	234.432	114.858	121.182	121.142	317.099	264.487	234.783	280.501	262.318	324.237	434.034	235.387	173.448	247.13	374.293	341.551	247.968	295.719	447.557	380.877	299.866
1.41_160.0754m/z		160.075	1	1.4061	0.194133	32	7.61e-05	0.000182616	4.14699	TG-0	WT-2	100 - 7.29 - 0.77	262.048	44.87	338.071	172.231	281.363	279.629	177.086	120.474	79.3497	241.946	84.7493	368.345	29.1842	0.00329588	77.1664	25.6552	24.3494	25.1578	35.7414	3.81152	123.574	124.853	123.622	216.082	206.949	477.186	249.564	210.54	343.554	33.8745	9.11346	0.533004	38.7469	87.4753	48.084	89.768	119.779
1.41_177.1020m/z		177.102	1	1.4061	0.20815	16	0.000308105	0.000600762	3.87337	TG-0	WT-2	100 - 6.24	171.341	40.12	172.685	109.411	202.546	180.066	124.297	90.408	51.0073	128.494	63.1279	173.18	44.2913	0	57.1486	28.3098	25.923	32.4099	36.4774	9.40567	83.9487	98.1402	91.7164	99.6148	133.433	339.929	142.888	134.882	224.811	10.5049	9.89413	0	48.4257	51.9652	39.5008	67.8741	53.6207
1.41_182.0810m/z		182.081	1	1.4061	0.306317	38	6.36e-06	2.01e-05	1.79343	TG-0	WT-2	100 - 10.3 - 0.655	1898.74	16.95	1279	1252.53	1413.52	1063.13	960.014	936.972	1043.05	735.342	1449.86	1221.97	1280.4	1132.57	1209.49	970.175	1115.73	717.821	879.503	918.845	2782.4	2059.13	1943.97	2309.36	2026.25	2240.06	2268.54	1299.94	1058.07	1516.07	1593.03	1849.97	1618.14	1465.7	1837.13	1654.91	910.277
1.41_206.1651n	206.165	229.154	1	1.4061	0.194133	16	1.99e-05	5.57e-05	3.05709	TG-2	WT-0	100 - 2.87	247.801	33.57	98.2171	69.2297	89.2476	56.6618	77.5055	61.6022	50.4975	90.3832	144.932	219.714	95.1129	78.0888	122.244	61.4086	92.1726	94.8397	114.245	133.541	124.77	71.8665	93.8277	94.0635	81.2968	83.8585	142.752	119.705	157.183	237.36	351.934	188.116	200.759	187.144	296.651	161.857	649.386
1.41_268.1040m/z		268.104	1	1.4061	0.320533	21	0.0444685	0.0455616	1.93417	TG-0	WT-2	100 - 20.9 - 1.26	1909.31	31.07	1450.82	2449.76	1345.55	1076.2	2459.96	1390.37	1288.22	1797.01	2080.32	3257.21	955.083	34.5234	1188.66	861.931	728.611	821.629	1007.5	171.882	1784.98	245.493	1910.63	2379.4	1251.24	1568.34	2136.42	1879.39	2462.86	687.341	80.6923	2093.62	254.944	1757.34	1002.12	1902.5	1687.18
1.41_313.1412m/z		313.141	1	1.4061	0.194117	38	1.45e-05	4.2e-05	3.25975	TG-0	TG-2	100 - 13.1	142.909	34.2	190.905	99.6912	172.355	174.369	101.315	88.8185	93.1706	124.441	87.2316	166.449	46.4144	12.2041	65.1846	38.9539	51.9248	64.7724	47.6254	31.8763	96.6726	113.827	72.6737	105.971	127.593	322.343	126.555	105.696	186.717	19.7075	10.0661	2.86376	38.4511	68.6823	40.861	61.7463	40.0603
1.41_418.3167m/z		418.317	1	1.4061	0.23615	1	0.000127151	0.000282361	1.67071	WT-2	TG-0	100 - 28.9	370.615	16.52	262.332	172.504	275.81	252.255	241.183	199.289	214.201	223.722	310.041	526.363	310.963	357.007	460.598	292.394	290.986	403.149	331.703	415.044	210.652	156.5	275.468	189.506	150.586	204.084	208.11	222.899	153.947	563.034	220.011	296.419	345.766	304.053	373.686	314.443	156.587
1.97_230.9822m/z		230.982	1	1.9693	0.930083	2	0.000732966	0.00129529	1.70915	TG-2	WT-0	100 - 33.7 - 26.5	471.951	24.91	149.552	332.087	266.742	278.032	322.847	391.842	337.566	313.86	136.582	119.027	326.594	238.541	118.451	350.205	460.704	366.688	406.556	334.466	311.448	556.465	545.959	544.031	591.122	586.53	498.755	477.112	277.337	430.37	519.563	564.501	574.24	263.475	276.34	571.301	501.301
2.52_132.1022m/z		132.102	1	2.51567	1.02442	29	2.14e-05	5.95e-05	1.78487	WT-2	WT-0	100 - 7.22 - 0.263	1409.12	19.58	739.299	551.348	1174.06	645.317	778.011	711.649	895.67	674.757	985.396	1131.05	1074.52	1717.54	1083.37	1207.61	1644.23	1505.89	1825.03	1531.24	731.692	832.814	1127.65	907.319	849.973	1128.88	1275.39	968.893	665.108	2271.92	1505.46	1000.22	1497.36	875.178	1024.32	1534.88	1019.61
2.60_268.1039m/z		268.104	1	2.59958	0.656617	21	0.0194515	0.0223823	2.29733	TG-0	WT-2	100 - 13.5 - 1.64	390.083	37.05	173.99	527.329	345.174	246.05	566.67	299.695	262.81	419.682	343.168	406.227	204.316	15.487	85.8521	170.43	148.399	153.788	263.463	53.1984	228.238	45.4307	453.399	500.229	285.028	388.517	527.976	416.95	397.745	164.202	22.6898	447.491	59.8732	198.02	132.981	417.638	435.48
2.89_160.0754m/z		160.075	1	2.89362	0.46295	32	3.17e-05	8.46e-05	3.76017	TG-0	TG-2	100 - 9.76	136.133	43.44	120.769	105.403	161.272	178.555	116.418	69.7013	40.5511	105.096	40.4147	151.156	26.5005	3.35936	39.9827	25.7431	29.548	35.081	39.0569	9.57933	47.8668	69.3596	76.7601	96.2639	115.786	284.712	141.944	129.399	168.977	19.9511	4.03316	1.34323	23.4842	33.7667	21.3462	50.6235	66.8677
3.15_166.0862m/z		166.086	1	3.14717	0.67275	31	0.0221605	0.0250269	1.46407	TG-2	WT-0	100 - 10.5 - 0.711 - 0.206	2250.13	18.59	1214.9	1279.95	2212.95	1414.4	1518.13	1648.79	1956.59	1532.32	1373.46	1526.99	2475.71	2187.85	1452.94	1678.11	2349.32	1966.99	2396.29	1983.24	1336.12	1875.87	2614.49	1824.81	1854.81	2166.69	2644.52	1833.81	1339.17	3010.11	3170.25	2444.71	1733.31	1108.67	1659.65	2078.13	2552.02
3.62_172.0966m/z		172.097	1	3.61627	0.547683	9	0.00149435	0.00240073	9.8029	TG-2	WT-0	100 - 7.89 - 0.123	476.27	67.98	69.3749	21.4372	1.0208	12.0562	74.2066	16.6934	50.5196	35.0265	110.985	517.185	204.585	321.068	1165.88	714.433	205.492	76.1517	459.14	361.244	171	67.2976	81.9047	651.711	744.593	443.206	687.579	651.744	167.037	270.208	239.585	61.2845	770.786	458.02	763.36	348.191	1552.34
3.62_189.0998n	189.1	190.107	1	3.61627	0.5336	13	0.00133354	0.00217569	10.3563	TG-2	WT-0	100 - 9.26 - 1.07	2374.01	72.51	332.505	101.754	26.1046	53.5543	340.704	86.9375	221.657	146.659	546.489	2736.26	966.105	1575.42	6323.47	3518.76	997.187	351.451	2313.01	1780.92	866.804	305.161	387.527	3242.51	3716.15	2141.78	3432.7	3225.75	844.086	1266.04	1168.52	287.691	3789.57	2289.1	3987.85	1669.15	7863.49
3.63_289.0241m/z		289.024	1	3.63015	0.3646	16	3.33e-05	8.77e-05	30.6338	WT-2	WT-0	100 - 38.5 - 0.377	123.164	76.18	4.09456	0	0	0	10.6928	0	3.93674	0.72658	10.5773	109.302	47.16	104.974	350.5	161.79	54.9014	8.94284	136.911	98.5452	19.9451	2.1183	7.21065	119.754	154.639	85.5942	130.067	131.429	13.2196	43.5716	45.8535	3.32828	153.141	68.3119	135.599	67.6188	287.541
3.83_338.0870m/z		338.087	1	3.82683	0.449283	9	0.0146188	0.0175554	22.8393	TG-0	TG-2	100 - 14 - 1.51	234.823	55.37	0	0	76.0419	231.153	2.49568	0	25.4143	152.825	0	6.93793	20.4311	25.8041	35.2058	87.4629	31.7191	52.0511	44.5128	53.7886	0	436.603	242.794	0	11.3797	174.723	263.485	543.379	5.47517	0	0	5.13765	55.9646	0	7.47464	9.04277	23.0209
4.14_427.1349m/z		427.135	1	4.13703	0.549917	17	0.0111948	0.0139487	3.21424	TG-2	WT-0	100 - 16 - 0.728	528.775	50.21	45.5162	24.2354	42.3787	1.15225	442.723	106.271	544.338	65.0783	195.636	415.675	282.043	505.646	435.307	247.78	298.221	670.981	73.1584	264.691	437.747	167.074	92.3805	382.428	442.52	239.894	150.585	331.56	50.0849	502.291	269.972	196.718	368.865	726.916	406.217	473.404	1177.05
4.79_250.0952n	250.095	251.102	1	4.78512	0.337617	8	0.0218485	0.0247584	2.43582	TG-2	WT-0	100 - 14 - 1.44	864.902	52	164.415	77.046	213.791	24.2811	814.973	285.911	1063.1	253.708	405.18	810.252	554.814	1411.72	919.577	573.253	679.822	1279.65	185.272	570.632	1036.98	399.58	217.034	767.613	878.26	443.215	229.8	553.679	227.881	827.701	596.357	588.842	534.486	1238.81	586.114	762.689	1926.16
4.81_215.1155n	215.115	216.123	1	4.81325	0.379817	50	0.00409693	0.0058279	5.11222	WT-2	WT-0	100 - 8.84 - 0.362	340.637	63.8	124.25	35.7195	5.53234	8.55311	218.558	17.2793	123.767	12.0359	71.0044	701.151	181.942	376.848	489.001	646.996	137.621	216.011	137.063	115.767	215.554	23.0289	14.0133	372.021	174.898	102.729	279.725	382.143	196.45	271.562	66.8042	32.4992	387.657	239.5	214.501	261.382	1269.02
5.84_205.0774n	205.077	206.085	1	5.83945	0.6885	12	0.0122443	0.0150815	2.28948	TG-0	TG-2	100 - 6.63 - 0.24	602.393	15.46	375.361	346.453	256.404	297.364	617.519	433.461	502.826	360.013	544.876	271.624	262.937	258.526	400.774	329.916	267.041	323.718	273.513	348.79	920.522	810.535	365.533	567.043	1572.19	242.962	739.63	999.759	262.346	200.016	205.462	239.181	313.13	345.156	182.112	259.308	314.003
6.18_159.0650m/z		159.065	1	6.17623	0.294433	18	3.21e-11	3.08e-10	1280.73	WT-0	WT-2	100 - 5.9	117.876	53.32	42.7932	91.9363	120.106	150.221	0	192.899	154.438	105.924	202.643	0.920378	0	0	0	0	0	0	0	0	100.79	117.32	78.8963	282.462	0	3.09854	96.6196	16.2716	10.6939	0.423646	0	0	0	0.396336	1.68171	0	0
6.18_218.0786n	218.079	241.068	1	6.17623	0.30845	3	7.87e-10	5.77e-09	203.332	WT-0	TG-2	100 - 8.18 - 0.694	227.826	52.15	92.3446	186.628	224.564	290.268	0.785027	343.848	302.425	220.379	407.145	5.46772	1.93351	1.81785	2.71969	1.68807	2.40448	0.858251	0.73042	0.770395	220.283	188.781	139.132	506.956	0	6.73804	166.628	26.5032	16.4614	0.140523	0.375382	0.760145	0	2.88781	5.0802	1.2884	0.51655
6.18_236.1125m/z		236.112	1	6.17623	0.30845	1	3.89e-10	3.05e-09	235.698	WT-0	WT-2	100 - 9.43 - 1.37	299.886	51.14	116.669	255.862	293.646	377.756	0	480.621	390.894	278.749	496.513	9.29778	0	0.367628	2.6195	0	0	0	0	0	273.702	302.001	230.44	796.243	0	18.6926	261.238	41.4312	19.3409	0	0	0	0	6.74323	6.79407	0	0
7.97_306.2435m/z		306.243	1	7.96723	0.349583	2	0	0	37.0184	TG-2	TG-0	100 - 14.7	133.524	20.87	11.8619	1.75022	6.70985	6.72201	11.0764	1.81677	7.80971	6.93139	14.6363	9.76394	6.43775	8.42216	10.7911	7.90543	6.23911	11.9741	9.52547	11.0501	6.76738	1.50002	6.15542	3.05274	0.471828	3.42898	1.77047	1.57622	7.42477	186.16	137.959	138.28	139.975	172.66	96.2795	158.143	59.2972
8.22_276.1208n	276.121	277.128	1	8.21908	0.321717	3	0.000245325	0.000498015	1.65875	WT-0	TG-0	100 - 10.8 - 0.747 - 0.00751	250.516	10.44	254.254	225.945	277.206	239.299	237.769	225.062	233.402	241.52	262.044	240.719	235.487	139.979	241.63	225.532	185.894	221.656	140.911	212.415	210.025	63.9232	80.251	224.598	74.742	248.263	68.5399	220.185	116.725	183.777	207.137	262.61	203.504	240.116	250.422	226.191	195.465
9.23_274.2740m/z		274.274	1	9.22608	0.616283	1	0.0387887	0.0404469	1.46236	TG-2	WT-0	100 - 17.5 - 1.47	5876.97	127.79	19766.3	154.36	153.444	156.936	131.534	151.425	152.174	161.429	19200.2	21406.5	184.65	148.112	18626.9	132.338	152.458	142.549	139.562	121.592	17790	190.839	137.06	157.454	157.962	141.41	150.186	137.504	17579	2622.98	2504.37	3329.42	1969.46	20432	19737.9	2188.6	1132.4
9.38_355.2633m/z		355.263	1	9.38025	0.238417	19	0.0144976	0.0174276	3.84376	TG-0	WT-2	100 - 24.6 - 1.67	330.985	90.43	223.362	115.867	238.825	139.083	56.7684	651.807	43.4104	314.829	70.6971	27.921	41.777	56.3566	107.948	42.1176	337.602	50.2265	95.1665	53.6553	13.4617	233.711	115.774	110.111	200.548	115.958	13.2449	135.27	302.217	245.602	39.5247	18.6118	77.3512	0	0	111.834	30.7987
9.38_373.2739m/z		373.274	1	9.38025	0.280433	11	0.0107809	0.0134567	3.63935	TG-0	TG-2	100 - 26.1 - 2.89 - 0.0414	1315.96	79.91	888.249	489.028	972.066	541.716	273.4	2524.83	192.214	1288.32	675.541	257.938	170.815	248.15	467.998	187.968	1347.2	219.157	376.357	235.75	347.906	922.012	477.11	439.609	742.587	424.04	75.9909	538.551	1187.42	957.932	169.622	90.3596	327.713	131.691	61.7455	513.367	133.297
9.38_409.2950m/z		409.295	1	9.38025	0.280433	40	0.00547653	0.0074871	3.88875	TG-0	TG-2	100 - 20.6 - 2.63	915.495	75.8	502.062	352.33	657.803	380.285	182.48	1664.04	136.033	877.312	661.411	142.377	129.467	175.314	406.492	146.239	946.705	172.456	255.677	176.202	386.804	631.768	348.024	329.653	506.051	275.449	48.3716	375.427	1204.23	629.044	101.631	75.8378	235.845	28.3192	38.435	363.727	104.748
10.01_414.3002m/z		414.3	1	10.0109	0.280417	2	0.0195708	0.0224887	9.29373	TG-0	TG-2	100 - 23.9 - 1.58	170.832	100.63	7.11992	9.95804	13.4914	14.9803	6.59557	34.1007	24.2604	141.254	53.9223	8.39746	31.7457	2.22864	9.47011	24.6734	80.2261	39.1605	25.4256	5.01596	514.318	754.748	145.001	4.7552	48.7927	25.5512	4.74994	9.15463	100.761	7.66658	74.3871	4.8446	36.6881	10.5585	0	18.7348	0.030499
10.01_449.3141n	449.314	450.321	1	10.0109	0.29445	10	0.0182435	0.0212104	8.26991	TG-0	TG-2	100 - 25.1 - 2.7 - 0.0388	613.173	89.71	44.3353	58.0701	68.9786	44.469	28.401	152.661	67.9077	517.092	202.058	26.5021	122.474	15.9688	21.6873	121.568	240.485	165.748	86.6562	20.2511	1811.16	2769.88	553.452	20.8673	173.433	116.113	21.3237	33.2941	344.97	38.1198	309.426	28.2185	132.495	28.4668	0	65.7474	0
10.14_357.2790m/z		357.279	1	10.137	0.434583	22	0.000157871	0.00034023	3.77105	TG-0	TG-2	100 - 26.1 - 3.59 - 0.0423	2044.22	47.53	1228.25	1408.39	2495.75	2089.86	847.395	1956.33	339.538	3129.56	1559.69	132.914	465.047	464.098	499.504	308.956	1599.02	290.963	866.849	511.486	914.399	1579.65	1192.32	657.252	3334.86	570.121	370.683	1107.17	1642.76	986.081	266.633	475.601	851.363	387.599	191.866	418.357	151.663
10.14_375.2895m/z		375.29	1	10.137	0.266417	8	0.000743583	0.00130854	4.07013	TG-0	TG-2	100 - 25.8 - 1.53	255.989	47.72	150.802	171.441	297.99	260.21	93.7442	240.054	39.9963	377.41	198.33	9.77517	45.7884	56.0864	57.6484	32.5358	200.058	29.7951	112.189	52.2493	110.733	201.837	154.098	86.0028	433.378	71.5859	41.2021	139.467	208.048	130.221	30.1164	48.4722	104.275	42.9945	0	49.0922	15.8912
10.68_302.3053m/z		302.305	1	10.6836	0.50455	4	6.21e-08	3.06e-07	5.59456	TG-2	WT-0	100 - 17.2 - 0.343	368.482	32.04	205.382	32.579	35.2207	36.3747	29.0588	32.5503	31.3878	32.2389	192.938	204.459	42.2388	48.9969	205.217	37.9122	44.3881	50.4759	62.7057	41.1569	180.001	48.7021	28.2818	24.2057	27.2328	31.6388	26.8006	29.6269	194.855	394.657	356.708	607.268	321.892	506.098	329.747	324.858	184.105
10.68_370.2956m/z		370.296	1	10.6836	0.4068	3	5.19e-09	3.14e-08	22.9975	TG-2	WT-0	100 - 12.3 - 0.473	251.758	34.96	13.8259	13.2509	8.50219	8.13956	8.2414	4.77531	17.3561	10.4848	15.0109	145.704	118.316	159.76	249.548	166.239	72.9274	50.8821	216.236	125.814	8.88434	13.2307	27.3361	82.8968	88.0968	125.759	119.691	102.306	93.2525	661.799	510.041	54.527	174.691	275.17	210.757	75.412	342.461
10.78_326.0009n	326.001	327.008	1	10.7819	0.434133	2	0.0601394	0.058871	1.11321	WT-0	TG-0	100 - 6.09	1546.61	8.9	1855.59	1478.97	1535.75	1379.19	1555.09	1400.84	1484.19	1577.86	1671.59	1903.78	1496.99	1484.58	1684.05	1432.52	1642.98	1555.64	1418.57	1296.04	1544.17	1346.5	1299.71	1384.8	1212.29	1385.59	1241.09	1303.57	1618.73	1445.2	1292.93	1474.4	1397.53	1854.71	1599.12	1406.92	1268.11
10.78_329.9950n	329.995	331.002	1	10.7819	0.64295	2	6.16e-06	1.95e-05	1.24151	WT-2	TG-0	100 - 5.94 - 5.03	692.231	6.36	769.934	632.114	722.314	603.281	641.609	562.778	649.559	718.61	742.498	747.432	687.562	690.922	751.951	646.112	692.566	737.049	698.315	643.362	673.158	528.212	547.786	551.202	481.082	550.392	514.533	508.205	621.906	570.823	559.635	588.674	556.31	739.419	675.997	573.298	532.324
11.01_375.2525n	375.252	376.26	1	11.0065	0.3621	2	0.000911892	0.00155897	1.20264	WT-2	TG-0	100 - 23.5 - 2.77 - 0.0291	2319.1	5.25	2046.05	2052.82	2140.06	2107.94	2207.43	2339.88	2505.59	2317.45	2180.5	2390.42	2164	2320.34	2210.73	2223.2	2466.82	2453.16	2397.71	2413.49	1736.57	1785.21	1903.43	1641.16	2637.77	2100.7	1854.14	1698.66	2461.41	2091.68	2214.22	2600.8	1839.05	1932.12	2026.43	2215.07	1940.27
11.08_386.1860n	386.186	387.193	1	11.0756	0.221733	1	2.37e-05	6.52e-05	2.23979	TG-2	TG-0	100 - 10.4 - 0.111	155.015	24.79	139.75	63.6697	51.914	47.4841	46.9998	48.8675	59.5666	69.4264	121.326	169.246	52.5154	57.6564	155.058	46.5422	35.4804	52.4928	43.5943	49.7848	127.432	46.8315	46.5034	49.3762	48.1899	46.4899	43.4006	47.0272	133.779	200.364	94.9582	185.384	139.965	195.014	203.541	151.123	133.896
11.09_270.3156m/z		270.316	1	11.0895	1.38568	2	1.22e-11	1.23e-10	1.43215	WT-2	TG-0	100 - 20.1 - 1.49	6374.49	8.34	6318.97	5490.57	6831.87	5597.6	5552.29	5060.16	6251.51	6086.76	6317.54	7189.26	6547.51	6511.1	7277.39	5856.03	5855.23	6201.21	5862.92	5755.73	5059.82	4288.44	4224.91	4359.1	3993.18	4503.46	4003.43	4388.27	4847.41	4417.13	4565.32	4982.47	4692.34	5729.77	5742.05	4712.5	4409.45
11.09_379.2489n	379.249	380.256	1	11.0895	0.446733	6	5.28e-08	2.66e-07	2.38285	TG-0	TG-2	100 - 18.8 - 1.49	948.369	19.93	668.022	951.16	817.836	703.813	898.126	520.495	807.229	780.979	923.723	325.916	381.015	289.924	450.235	363.645	426.718	538.776	702.756	282.442	877.578	562.173	922.134	924.368	886.632	1049.41	1401.86	1085.71	1182.99	306.189	151.587	547.973	225.575	398.287	311.098	445.647	594.241
11.17_282.2791m/z		282.279	1	11.1724	0.335483	6	5.55e-07	2.2e-06	5.64099	TG-0	WT-2	100 - 19.8 - 0.523	322.589	51.03	348.522	121.228	120.689	168.091	413.614	279.154	196.11	371.529	95.6202	37.0271	28.4187	22.3347	64.2913	46.5046	64.4054	70.8586	162.757	26.8961	234.704	49.8627	334.923	155.63	325.954	725.515	338.159	566.42	417.469	68.6067	30.3263	31.2866	44.6548	120.292	44.6511	146.774	200.18
11.17_300.2898m/z		300.29	1	11.1724	0.36345	9	4.63e-07	1.87e-06	5.59338	TG-0	WT-2	100 - 19.2 - 1.46	672.393	52.16	724.436	266.9	237.256	357.705	920.252	570.054	398.494	788.952	216.622	76.8812	69.5367	45.6209	136.206	92.8238	139.45	139.171	351.62	64.0752	466.382	93.9286	640.46	336.783	688.153	1566.97	725.416	1185.21	880.551	140.307	59.7432	59.8868	70.5337	234.863	65.6772	279.318	367.237
11.24_467.3013n	467.301	468.309	1	11.2425	0.378233	7	9.02e-08	4.25e-07	3.08115	WT-0	TG-2	100 - 23.4 - 3.22 - 0.0342	1402.1	16.01	1226.2	1960.62	2024.66	1617.54	1113.48	1207.47	1223.77	886.642	1144.82	739.541	927.001	641.096	479.313	741.899	758.814	834.018	811.402	788.052	874.622	1005.66	961.676	796.226	882.019	370.581	678.665	858.798	613.409	203.763	212.152	522.479	564.189	553.108	319.189	642.992	424.03
11.30_414.2044n	414.204	415.212	1	11.2987	0.629417	11	2.11e-15	4.12e-14	6.25738	TG-2	WT-2	100 - 18.6 - 0.298	614.934	27.35	138.143	116.204	158.003	105.47	182.067	122.583	107.363	229.074	167.364	73.728	74.7375	128.532	102.877	84.0024	92.7647	149.037	83.4896	123.008	99.5367	129.022	93.4762	88.9426	117.073	64.9778	66.9467	78.298	142.251	890.893	925.146	778.372	539.23	593.319	299.44	605.505	289.567
11.30_460.2694m/z		460.269	1	11.2987	0.4628	4	5.04e-10	3.86e-09	3.95102	TG-2	WT-2	100 - 19.4 - 0.347	229.107	24.69	72.7516	72.0473	85.5155	60.5526	99.6125	67.6818	59.9992	132.344	82.8136	38.3356	45.5432	70.4723	42.6983	50.0232	64.3554	90.9278	55.3037	75.9783	37.9775	76.3805	74.3596	71.2524	74.2827	48.6103	44.2167	64.3792	76.2236	402.401	361.565	300.667	174.436	133.087	98.5298	259.212	97.7873
11.31_432.2383m/z		432.238	1	11.3128	0.3653	5	1.37e-10	1.19e-09	4.45559	TG-2	TG-0	100 - 18.2 - 0.0857	115.077	30.22	41.2012	29.318	50.9157	34.5865	52.3094	35.9665	37.5165	70.9972	38.5029	18.1082	23.73	44.5026	29.6675	30.7316	32.2948	44.2907	26.9145	35.5265	18.5907	34.1956	25.8052	18.9843	32.3334	14.419	17.236	17.8868	40.027	187.097	184.625	146.033	77.6304	84.7318	56.4335	141.328	57.7584
11.44_382.2719m/z		382.272	1	11.4392	0.309133	5	7.58e-07	2.89e-06	3.26488	TG-0	WT-2	100 - 15.7	170.368	31.67	103.261	148.619	63.5341	76.2922	105.604	65.1128	83.4998	125.763	121.2	38.5796	52.408	34.7627	53.9474	37.8672	53.9039	77.7656	97.7202	29.5915	134.299	65.1957	194.732	180.21	121.989	193.811	265.061	193.951	249.644	49.9433	12.9773	86.4437	27.8178	55.0975	36.551	61.3398	125.497
11.48_371.3158m/z		371.316	1	11.4814	0.295083	4	1.5e-06	5.42e-06	2.15769	WT-2	TG-0	61.9 - 100 - 14.3 - 0.498	229.783	15.69	108.297	144.457	119.371	108.53	124.795	90.8429	125.208	133.421	133.915	280.207	214.443	250.862	314.395	267.978	194.211	134.886	249.435	204.043	71.3848	60.5813	61.0312	144.14	125.586	190.911	156.91	121.909	144.669	400.188	362.405	116.316	165.792	263.569	274.432	149.753	226.695
11.51_185.1146m/z		185.115	1	11.5095	2.41077	17	1.73e-07	7.69e-07	1.28182	WT-0	TG-0	100 - 8.72 - 1.55	2169.01	5.99	2240.89	2067.47	2170.6	2143.93	2173.11	1853.59	2251.52	2306.58	2238.08	2404.29	2089.51	1783.91	2151.63	2000.26	1795.03	2014.53	1700.35	1950.72	1874.67	1648.87	1592.74	1728.06	1478.18	1740.72	1585.13	1672.52	1809.68	1761.62	2122.67	1913.89	1982.98	2308.39	2136.33	1982.99	1947.71
11.51_518.3242m/z		518.324	1	11.5095	0.87035	6	0.145328	0.123006	1.40787	WT-2	TG-0	100	970.111	24.13	868.827	1114.41	992.058	835.885	794.731	404.512	673.548	378.976	614.126	1382.89	1357.09	976.019	704.344	1002.71	798.405	928.583	735.79	846.348	578.102	722.053	647.827	778.52	758.637	273.662	837.675	520.541	894.748	486.138	248.847	1138.86	901.051	984.832	761.438	1064.86	796.86
11.52_302.3053m/z		302.305	1	11.5235	0.281083	4	2.09e-06	7.34e-06	6.48367	TG-0	WT-2	100 - 16.9	135.129	48.79	129.189	53.569	24.699	56.6438	116.376	87.5225	66.7853	111.912	33.561	14.1461	16.1735	5.67227	30.39	12.8239	19.7339	30.7689	57.5024	7.73109	115.103	15.8955	164.066	74.9787	124.672	308.39	152.997	230.85	182.71	28.3469	10.0312	7.94261	12.024	34.973	11.6088	60.5348	104.704
11.75_493.3170n	493.317	494.324	1	11.7485	0.953967	1	6.51e-06	2.05e-05	2.05208	WT-0	TG-2	100 - 24 - 4 - 0.155	3884.3	16.69	2988.6	4853.59	4085.59	4458.76	4068.49	3484.6	3910.95	3183.96	3202.17	2718.8	3478.65	2216.18	1493.35	2732.87	3089.54	3070.51	2854.61	2846.67	2854.07	3387.55	3323.81	3045.33	3400.23	1608.04	3016.11	3537.63	2778.77	1432.94	1067.28	2075.51	2216.34	2602.84	1334.66	2156.51	1821.01
11.83_357.2797m/z		357.28	1	11.8328	0.5886	22	0.000907281	0.00155267	7.64249	TG-0	WT-2	100 - 23.3 - 2.26	783.023	39.94	245.245	326.606	473.327	428.228	138.735	554.216	86.4341	647.672	255.827	57.8175	148.008	122.929	140.648	48.0752	122.101	61.6137	159.099	75.695	153.506	323.328	151.821	129.823	260.895	132.543	65.4383	335.95	418.166	231.568	116.351	92.481	136.688	83.7403	76.9758	103.267	60.8697
11.86_398.3277m/z		398.328	1	11.861	0.421283	1	1.59e-07	7.16e-07	8.07745	TG-2	WT-0	100 - 17.7 - 0.655	218.064	37.45	43.5561	24.9019	12.2281	15.7883	23.64	24.0894	41.9477	18.3574	32.1163	152.776	166.849	175.46	323.218	196.108	98.6379	99.2059	213.745	142.156	27.9578	32.9637	37.228	127.265	146.213	163.535	168.485	129.009	115.784	456.391	478.059	65.535	150.941	240.183	225.952	104.395	240.616
11.90_414.2043n	414.204	415.212	1	11.9031	0.687617	12	0	0	13.8536	TG-2	WT-2	100 - 16.8 - 0.405	508.763	13.97	53.0462	57.6702	72.5518	60.9378	57.0335	64.69	56.7286	77.0258	76.6171	34.057	22.5428	45.8464	49.0024	26.2704	41.3077	47.6856	47.4832	28.4833	43.593	38.9537	47.2741	22.0684	33.6106	37.6919	29.335	44.0284	61.9693	706.688	794.653	592.196	486.017	498.86	221.598	433.866	286.812
12.06_482.3242m/z		482.324	1	12.0576	0.3912	6	2.31e-12	2.57e-11	10.5716	WT-0	TG-2	100 - 20.3 - 2.75	962.78	27.57	726.448	1201.75	1508.39	1345.38	634.997	1004.69	612.834	780.26	790.512	183.239	334.989	230.415	116.222	200.875	279.059	249.528	294.489	291.238	684.306	819.636	795.28	448.216	916.852	248.259	371.64	693.073	194.826	37.2461	27.8877	129.649	130.928	67.2847	81.0335	143.806	69.9729
12.07_519.3329n	519.333	520.34	1	12.0713	0.2804	2	0.0119603	0.0148078	1.73276	WT-2	WT-0	100 - 28 - 5.01 - 0.689	16394.6	21.78	9292.5	12780.5	10871.5	8637.84	9474.39	6860.73	10577	6296.41	11657.1	20289.4	15163.1	14614.1	10539.7	18919.9	15161.2	16926.6	11699.5	23506.4	13543.9	12760.9	10505.4	16899.4	23053.6	6425.1	11671.6	7973.22	5538.08	5081.52	4104.4	15370.7	14042.7	21156.3	10243.9	11778.9	7221.06
12.08_279.2319m/z		279.232	1	12.0849	0.363067	27	1.19e-06	4.36e-06	1.3969	WT-0	WT-2	100 - 17.8	457.152	11.23	559.835	423.273	378.407	454.726	422.045	453.615	412.889	477.265	550.583	402.305	295.895	323.958	388.636	270.851	325.936	338.11	312.846	316.112	430.434	312.948	314.482	358.8	340.849	375.972	299.528	418.993	432.264	416.046	424.899	429.04	374.527	479.544	522.725	408.376	380.985
12.08_314.2459n	314.246	337.235	1	12.0849	0.376617	14	0.000246444	0.000499683	1.27848	WT-0	WT-2	100 - 17.2 - 0.447	1358.15	12.19	1663.85	1400.02	1083.18	1330.13	1326.22	1341.05	1215.34	1335.57	1581.9	1285.21	988.314	1084.65	1290.88	904.71	973.088	1041.92	933.08	1028.39	1360.17	975.753	997.596	1059.05	1093.29	1135.8	928.557	1166.54	1374.77	1197.67	1225.48	1223.11	1218.52	1496.93	1643.31	1179.97	1178.92
12.27_478.2933m/z		478.293	1	12.2674	0.505833	3	0.0117736	0.0145981	2.01751	WT-2	WT-0	100 - 14.1 - 1.52 - 0.106	5877.81	33.68	3051.52	4433.6	2738.54	3045.21	2779.59	833.635	4060.54	2159.21	2873.64	10224.4	5206.18	5596.76	5057.07	10188.8	5799.46	4797.9	3134.13	4967.06	5423.47	4496.89	3457.82	8723.66	7012.99	2676.07	4559.42	2666.67	2656.8	2322.24	2481.19	4889.82	8096.75	9186.23	4444.05	5430.57	2310.79
12.35_519.3330n	519.333	520.34	1	12.3495	0.547317	2	0.00957955	0.0121837	1.63263	WT-2	WT-0	100 - 29.6 - 5.07 - 0.648	133783	20.58	81966.3	123792	87439.6	79251.1	76100.6	53617.2	94790.5	56697.5	89650.3	165437	129141	131159	93688	179117	120819	129209	98927.7	160471	119190	127825	84690	136140	152652	60298	95614.9	73574.7	46619.5	45599.6	37745.1	121794	117237	159652	92884.5	93975.1	56248.3
12.51_546.2826m/z		546.283	1	12.5119	0.426533	4	2.38e-05	6.54e-05	8.68053	TG-0	TG-2	100 - 14.2 - 0.182	267.133	72.84	151.458	45.7607	56.7972	143.166	410.413	177.04	118.747	378.46	82.1862	2.64425	4.19767	1.75706	71.035	1.27369	24.969	31.5074	250.528	8.38324	94.2134	6.64033	168.965	17.4374	190.296	693.452	124.381	607.646	247.417	22.4196	0	22.151	11.212	6.5413	0	26.8307	107.187
12.57_508.3401m/z		508.34	1	12.5664	0.454233	5	0.000159917	0.000344197	2.5452	TG-0	TG-2	100 - 16 - 0.99	681.556	21.47	406.35	600.221	608.565	795.803	569.184	494.067	712.106	560.54	739.827	396.927	526.775	477.746	196.148	541.763	431.448	465.597	364.583	462.633	516.441	622.292	623.667	492.794	618.728	199.145	358.484	327.279	460.639	91.687	92.5877	312.216	317.414	470.571	195.251	373.334	184.592
12.59_496.3401m/z		496.34	1	12.5939	0.31515	8	1.81e-10	1.53e-09	3.14564	WT-0	TG-2	100 - 26.4 - 4.37 - 0.351	17502.2	15.87	15746.1	20726.7	23399.8	21268.7	16450.8	14172.9	15631.9	12438.9	16885.2	10955.8	10893.6	9414.82	7359.7	13691.7	12720.6	11754.9	10679.6	12085.4	13435.7	11890.3	11426.5	11669.7	14204.4	9338.08	11700.1	14431.7	7706.99	2175.68	2300.56	7780.68	5669.44	6741.63	5271.86	7187.94	6668.57
12.72_400.3425m/z		400.343	1	12.7171	0.358667	3	9.32e-09	5.4e-08	3.81461	TG-2	WT-0	100 - 40.3 - 7.32	757.463	28.67	254.776	280.951	194.272	197.89	143.997	179.505	318.229	104.915	138.267	934.191	550.182	631.198	971.668	1155.59	495.632	574.001	651.491	718.591	233.298	171.986	258.89	419.053	581.251	638.702	726.973	407.086	496.502	1126.1	1447.86	378.411	569.13	875.266	956.991	547.296	696.48
12.72_506.3605m/z		506.361	1	12.7171	0.277383	1	1.11e-16	2.66e-15	13.2109	WT-0	TG-2	100 - 12.4	131.247	26.36	93.7521	159.774	84.4281	107.047	153.067	188.981	114.465	169.466	121.413	24.1055	10.0165	10.1669	8.7907	21.8716	29.7612	18.8201	26.9533	30.2227	106.493	87.3918	130.009	85.5346	108.704	112.342	89.5655	104.128	16.7685	6.49164	7.31621	13.0139	8.52502	10.0885	5.65638	16.8434	9.00714
12.77_111.1173m/z		111.117	1	12.7729	0.575967	5	8.15e-06	2.5e-05	1.33045	TG-2	WT-2	100 - 3.54	626.056	9.96	540.999	696.716	515.872	593.356	674.369	572.488	520.399	650.696	596.674	538.943	434.562	505.968	457.418	434.484	405.428	500.097	486.384	417.711	585.227	621.039	604.17	678.011	457.003	750.488	549.415	546.386	663.477	666.091	745.314	649.729	538.747	515.727	726.604	633.246	531.978
12.83_453.2858n	453.286	454.293	1	12.8292	0.2904	6	0.000224224	0.000461315	1.80927	WT-0	TG-2	100 - 17.7 - 1.65	467.565	17.08	494.624	453.556	350.872	446.876	541.707	316.144	507.114	521.811	478.494	249.716	179.644	221.768	210.496	399.551	317.069	371.147	326.399	270.85	518.264	350.651	276.513	458.245	628.618	452.665	330.478	528.546	188.197	92.3813	183.582	308.483	276.092	275.643	178.608	381.474	201.718
12.91_495.3329n	495.333	496.34	1	12.912	0.616333	4	3.74e-10	2.95e-09	2.5426	WT-0	TG-2	100 - 29.8 - 4.37 - 0.456	151056	14.54	133375	171075	176210	182871	142680	125813	140058	112291	165944	95331.6	108243	100821	78880.7	122690	111958	113076	104285	137319	116871	119920	124084	116087	139820	89193.9	105443	148736	86430	27944.7	26956.5	83792.8	57789.3	58417.7	60271.1	75922.8	66729.4
12.99_546.3558m/z		546.356	1	12.9931	0.632383	8	0.00395999	0.005658	1.87215	WT-2	TG-0	100 - 25.2 - 1.73	8133.44	31.7	6197.3	10913.6	10544.6	5732.36	2953	5157.81	6080.31	4178.57	7357.64	8160.4	13064.5	11003.6	4480.2	6819	7070.89	5671.6	9313.34	6553.25	3747.43	7658.79	6264.84	3885.57	3558.71	2747.7	4470.66	3349.62	2522.15	1729.42	1286.58	9248.4	4199.24	4279.02	4701.87	7538.06	2680.84
13.05_426.3587m/z		426.359	1	13.0472	0.426317	5	0.000356161	0.000683352	8.32223	TG-2	WT-0	100 - 19.5 - 0.298	1366.94	21.62	435.136	374.892	0	46.5432	244.084	17.5446	169.384	88.241	106.501	1310.19	1279.06	1083.42	1396	1527.12	765.905	1506.56	962.997	1575.12	69.3444	127.274	420.102	912.84	1200.32	967.365	1202.8	1093.54	1274.4	1972.83	2185.08	971.693	1084.89	1666.57	1689.6	913.172	1322.06
13.21_570.3557m/z		570.356	1	13.2102	0.26705	4	0.0183273	0.021293	7.66878	TG-0	TG-2	100 - 16.3	257.527	72.07	77.3517	647.243	435.723	299.989	2.52302	51.9016	51.8098	68.5376	81.5106	61.7209	203.195	41.9349	69.2518	51.9413	47.6936	36.7419	97.334	32.9585	54.3045	80.0027	287.814	41.873	32.9485	54.7307	138.806	26.475	22.0066	18.332	3.36771	109.57	12.0014	31.24	51.3129	70.2849	18.6696
13.29_111.1173m/z		111.117	1	13.2928	0.456533	5	0.00217	0.00331188	1.41741	TG-2	WT-2	100 - 2.6	542.922	10.84	351.115	411.449	435.043	343.335	356.802	558.697	473.485	598.165	399.524	436.563	390.361	360.363	414.644	285.901	360.06	386.369	352.182	376.694	401.409	559.974	501.139	447.108	319.445	758.858	390.676	400.186	668.96	514.28	562.449	553.426	557.919	466.207	622.788	592.677	456.188
13.32_431.3159m/z		431.316	1	13.3207	0.3753	22	0.00157271	0.0025098	1.69195	TG-0	TG-2	100 - 22.2 - 2.56	865.167	23.31	697.171	783.337	1040.77	565.637	860.833	783.946	530.256	618.621	456.368	512.519	639.944	394.964	367.437	513.245	614.214	549.416	523.575	557.062	762.093	1422.83	836.31	860.23	454.215	1115.13	977.423	1019.38	527.046	331.362	673.502	671.443	519.572	312.494	804.411	623.009	181.029
13.35_479.3014n	479.301	480.309	1	13.3482	0.622183	6	0.0448489	0.0458828	1.53106	TG-2	WT-0	100 - 11.1 - 1.09	2082.87	17.42	1281.31	1158.73	1192.87	1444.16	1384.59	878.382	1650.46	1512.91	1476.05	1727.53	1147.65	1443.54	2848.9	2287.66	2667.01	2376.01	1366.01	1815.58	1869.05	1949.39	1599.2	2672.26	2505.88	1341.89	2159.71	2136.07	1317.68	1427.39	1175.43	2307.48	1971.01	3109.03	2277.8	2488.68	1223.05
13.38_482.3610m/z		482.361	1	13.3757	0.623833	2	0.00661196	0.00881272	1.77158	WT-2	TG-2	100 - 13.1 - 0.864	2097.94	15.7	1606.06	1931.56	2160.25	1738.66	2352.73	1433.07	1735.8	1688.43	1542.49	1395.07	1064.14	1875.15	1427.89	2624.96	3285.12	2421.65	2528.97	2053.29	2152.15	2257.15	2056.03	1792.85	2426.82	1439.78	2237.5	2378.78	878.211	258.416	815.66	2040.55	1166.06	1283.46	1124.9	1724.34	1400.9
13.41_521.3486n	521.349	522.356	1	13.4091	0.9531	4	0.000613636	0.00110654	1.65772	WT-2	TG-0	100 - 30.9 - 4.88 - 0.535	116698	15.95	73391.3	91789.2	67019.1	80172.9	81285.3	49037.9	86503.5	50315.5	70843.4	129013	131301	93056.9	69419.7	146246	123762	124802	101603	123939	68426.2	70357.7	62473.9	81064.4	90674.8	52786.7	76379.9	69477.7	70850.3	33494.7	31218.7	122610	76513.5	103329	79457.2	95684.7	60086.7
13.64_752.5164m/z		752.516	1	13.6399	0.4154	22	5.6e-05	0.000139625	Infinity	TG-0	WT-2	100 - 29.6 - 1.86	246.436	98.89	0	0	0	458.23	0	0	0	0	144.989	0	0	0	0	0	0	0	0	0	130.226	340.754	0	560.589	597.968	161.241	0	0	503.083	0	0	0	0	0	0	0	0
13.67_571.3640n	571.364	572.371	1	13.6673	0.582667	2	0.000395834	0.000745834	6.13059	WT-0	TG-2	100 - 28.9 - 3.13 - 0.0711	1749.84	51.28	1058.82	4763.33	3382.9	3758.46	454.714	716.667	526.757	771.145	948.657	519.945	1458.2	518.749	497.571	614.894	503.284	312.262	817.593	376.502	302.352	657.601	1889.51	298.216	375.248	649.31	902.406	573.812	183.989	111.908	67.5659	622.007	230.23	329.706	327.548	435.687	210.678
13.72_524.2984m/z		524.298	1	13.7223	0.544133	2	0.00365135	0.00528447	2.49048	TG-0	WT-2	100 - 19.3 - 0.385	301.651	30.99	201.378	158.73	102.623	144.213	242.637	144.371	149.534	209.871	78.715	1.89316	33.2575	391.426	87.1284	93.0237	157.654	113.985	270.307	34.1908	123.264	92.296	247.396	95.019	411.763	488.566	251.133	554.46	288	21.8286	1.06241	828.467	14.4776	51.0143	28.8284	76.7738	110.331
13.82_371.3158m/z		371.316	1	13.82	1.24533	5	0	0	1.88489	WT-2	TG-0	100 - 24.2	708.538	4.56	585.058	651.134	708.669	657.102	663.548	594.265	704.375	810.184	628.166	697.309	747.856	744.998	668.464	659.071	705.968	741.145	698.958	686.534	337.119	379.762	362.13	387.737	331.719	427.32	374.707	430.831	332.356	527.798	551.971	490.147	505.604	500.134	458.18	513.189	523.098
13.83_509.3484n	509.348	510.356	1	13.834	0.89215	4	1.69e-13	2.22e-12	8.76177	WT-0	TG-2	100 - 20.8 - 2.81 - 0.0828	3530.31	16.97	3093.13	3779.94	4162.28	4749.4	2266.47	3826.25	2951.25	3060.98	3943.46	1082.46	1165.71	1059.98	570.531	1109	1112.76	1050.13	1203.9	1149.18	3425.39	3144.02	3912.7	2593.04	3933.31	1521.94	1500.03	2983.97	1073.07	99.9639	117.611	574.618	477.745	479.097	314.521	549.208	312.097
13.85_464.3136m/z		464.314	1	13.8482	0.57565	6	0.000153196	0.000331301	4.26505	TG-0	TG-2	100 - 20.3	481.401	65.65	133.251	385.821	84.3348	272.6	248.474	336.822	172.798	744.656	337.672	30.5203	153.304	28.402	177.92	70.0569	208.788	94.4904	699.61	100.513	218.582	243.148	368.238	168.269	269.124	1163.15	376.453	862.514	788.081	41.8579	18.4309	211.909	49.9221	96.7323	63.7987	201.02	183.293
13.86_508.3763m/z		508.376	1	13.8622	0.632317	2	4e-10	3.11e-09	2.21863	TG-0	TG-2	100 - 25.8	1602.61	12.73	1055.42	1672.94	1360.46	1547.56	1691.4	1796.92	1474.68	1664.74	1417.12	729.905	824.455	724.882	727.494	1164.53	1391.8	1106.58	1319.74	1130.93	1373.54	1496.55	1777.48	1435.05	1572.01	1951.29	1803.75	1719.75	1441.53	319.988	536.13	1216.69	706.869	753.864	651	777.066	760.872
13.90_547.3639n	547.364	548.371	1	13.9046	0.910033	1	0.000193672	0.000407447	2.59353	WT-2	TG-2	100 - 26.2 - 3.68 - 0.115	3340.27	23.21	1914.55	3460.12	3139.45	1435.62	2367.38	2177.59	3159.39	1641.91	3349.85	3485.46	3157.2	3281.74	1482.25	4033.03	3288.49	3692.61	2951.12	4355.2	3109.27	2602.07	3476.67	3006.74	4694.81	1363.64	1697.34	2047.89	807.05	227.392	216.394	2102.97	1827.7	2321.91	1033.63	1439.14	728.724
13.93_428.3739m/z		428.374	1	13.9327	0.520783	1	8.71e-08	4.14e-07	6.05908	WT-2	WT-0	100 - 27.2 - 3.52	791.947	31.57	222.702	165.445	55.7689	94.7164	152.572	82.899	191.787	44.3627	139.357	1018.99	631.033	830.097	1000.33	1204.32	572.274	578.726	441.537	659.857	91.6765	126.801	152.783	372.189	336.713	676.453	670.431	360.059	856.967	494.998	855.185	400.554	596.72	814.166	936.955	804.541	711.004
13.97_111.1174m/z		111.117	1	13.975	1.28593	5	3.13e-07	1.31e-06	1.19236	WT-0	WT-2	100 - 5.46	1471.29	5.41	1422.31	1488.34	1534.48	1379.74	1486.96	1449.2	1432.08	1590.95	1267.2	1294.71	1241.56	1206.86	1176.75	1355.19	1153.17	1333.32	1129.16	1189.73	1320.17	1491.64	1510	1493.61	1377.06	1512.19	1351.16	1464.28	1281.53	1377.9	1495.61	1568.63	1473.35	1360.31	1400.8	1583.4	1374.29
14.21_536.3712m/z		536.371	1	14.2142	0.3872	2	1.02e-06	3.76e-06	7.99812	TG-0	TG-2	100 - 17.4 - 0.345	172.025	26.15	67.8712	173.803	114.115	132.146	112.872	152.015	201.53	154.527	177.087	58.7279	66.4332	65.1877	38.3416	109.254	81.4049	85.607	91.1606	88.0229	151.21	150.019	126.007	105.325	223.266	47.0692	58.7285	78.6638	48.1825	0	0	47.273	24.7501	32.0432	16.044	29.8499	16.7568
14.37_525.3747m/z		525.375	1	14.369	0.358617	1	2.43e-05	6.64e-05	2.00524	WT-0	TG-2	100 - 16.6 - 1.56	2404.98	20.33	2175.41	2772.66	3277.85	2546.21	2029.77	2126.98	2116.09	1656.88	2971.02	2671.68	2218.79	2399.56	1672.24	3430.5	2191.99	1948.78	2554.74	2073.04	2455	2054.63	2452.63	4184.23	3007.47	1833.86	2651.15	1784.51	1276.41	395.632	511.67	1769.64	1730.33	1537.01	1096.9	1400.9	985.708
14.38_546.3531m/z		546.353	1	14.3827	0.316417	8	0.000656901	0.00117697	1.83986	TG-0	TG-2	100 - 17.9	302.491	24.89	364.79	335.847	391.2	324.885	235.277	240.292	234.588	180.264	398.272	360.797	278.146	244.638	276.095	438.202	234.263	212.609	255.477	226.459	387.438	271.159	302.603	557.25	390.392	235.502	409.753	233.758	216.369	36.5413	61.103	239.148	209.213	285.273	191.074	163.277	108.361
14.41_243.1741m/z		243.174	1	14.4135	0.464583	75	0.000196255	0.000411848	1.22219	WT-0	TG-0	100 - 17.9	800.491	8.02	920.489	752.766	933.425	671.814	687.998	766.951	719.944	874.263	932.882	917.275	667.048	716.377	800.943	784.201	642.626	696.108	651.665	656.589	736.498	609.445	647.932	624.879	732.057	641.635	646.732	580.205	726.267	593.03	631.452	647.669	692.489	716.707	722.375	620.684	605.98
14.43_205.0855m/z		205.086	1	14.4273	0.479217	47	1.45e-09	1.01e-08	1.22379	WT-2	TG-0	100 - 5.1 - 0.166	2394.08	5.4	2407.06	2297.21	2560.03	2142.96	2263.32	2098.73	2169.12	2488.26	2480.15	2754.5	2320.13	2303.91	2370.48	2629.09	2322.97	2256.23	2424.91	2161.54	1974.31	1828.74	1796.97	2147.98	2109.03	2033.84	1854.05	1979.03	1968.26	1706.31	1916.97	2109.62	2020.9	2119.43	1989.96	2040.36	1784.57
14.43_278.1519n	278.152	279.159	1	14.4273	0.527183	21	0.000251912	0.000509542	1.1714	WT-2	TG-0	100 - 8.05 - 0.74	6405.97	6.47	7222.52	5982.94	6584.15	5663.13	5812.38	5563.21	5696.68	6631.44	6644.34	8087.5	5849.7	5938.38	7050.96	6435.47	6102.96	6288.15	6346.11	5902.77	5725.31	5092.67	4793.34	5687.4	5330.58	5727.41	5126.85	5436.19	6098.16	5020.39	5440.21	6097.88	5609.27	6096.38	6274.71	5780.36	5114.37
14.44_149.0228m/z		149.023	1	14.4409	0.648617	24	1.31e-05	3.81e-05	1.24104	TG-2	WT-2	100 - 2.96	849.224	5.76	843.686	702.844	708.227	718.748	767.773	777.071	785.532	767.937	643.926	803.744	673.583	619.219	779.219	658.098	669.634	673.725	601.169	620.694	778.935	748.248	861.053	895.202	835.338	896.172	659.696	934.711	929.186	749.523	875.597	866.424	838.858	879.546	909.357	834.495	798.786
14.63_482.3243m/z		482.324	1	14.6292	0.307783	6	3.88e-05	0.000101671	1.98136	TG-0	TG-2	100 - 15.9 - 1.3	516.661	17.37	526.467	423.715	387.214	592.021	411.779	401.36	441.368	520.577	487.504	330.873	325.584	456.469	360.698	608.435	390.982	394.973	528.676	335.98	741.182	342.276	389.969	620.066	811.82	521.709	351.448	736.371	336.592	134.741	209.084	164.57	431.355	276.865	240.998	405.058	188.75
14.72_523.3642n	523.364	524.371	1	14.7189	0.791633	6	2.67e-05	7.27e-05	1.80296	WT-0	TG-2	100 - 31.1 - 4.77 - 0.583	84453	15.12	66640.1	106113	97607.1	100758	81540.9	79284.8	78165.9	65089.4	80952.1	82725.4	73437.4	96478.5	57298.6	91812.9	79013.3	78826.7	94646.2	89662.4	85438.5	66459.2	86208.1	102517	116871	74734.1	80663.8	72058.5	47634	16394.7	25353.5	62958.8	62458.3	62018.3	47674.6	51906.6	39655
15.01_352.2040n	352.204	353.211	1	15.0142	2.82182	1	2.7e-08	1.43e-07	1.15628	WT-0	TG-0	100 - 19.7 - 1.55	5862.44	3.87	5933.53	5946.61	5758.51	5849.75	5965.85	5248.49	5787.15	6119.18	5838.68	5901.93	5762.68	5423.26	5165.15	5461.92	5493.55	5674.86	5364.48	5390.03	4981.86	5116.69	5031.24	5108.43	4795.39	5341.92	4760.11	5008.07	5014.28	5021.82	5338.58	5666.26	5517.8	5576.66	5829.11	5372.86	5028.09
15.11_223.0633m/z		223.063	1	15.1115	0.979	42	1.57e-11	1.56e-10	1.75577	WT-2	TG-2	100 - 4.49	700.831	8.31	419.89	510.705	678.627	615.632	548.794	390.609	835.384	694.547	609.843	842.964	675.287	668.756	610.357	795.09	779.243	727.69	583.752	656.098	344.286	455.879	374.967	398.174	357.659	436.927	420.37	384.686	366.546	415.52	406.114	407.734	405.848	343.966	419.007	429.958	347.065
15.13_550.3869m/z		550.387	1	15.1254	0.518583	3	9.61e-05	0.000222418	2.22845	WT-2	TG-2	100 - 27.3 - 2.22	777.021	22.72	393.497	729.817	469.231	466.818	567.094	552.813	794.614	477.916	689.336	648.369	696.985	798.38	377.589	1018.31	766.741	798.018	876.887	869.815	695.688	558.925	687.435	752.356	834.07	435.193	504.319	618.787	347.139	77.0054	76.6866	628.031	435.023	524.599	275.552	481.673	287.322
15.22_466.3294m/z		466.329	1	15.2238	0.42165	3	3.71e-07	1.52e-06	3.65558	TG-0	TG-2	100 - 16.3 - 0.582	236.517	35.02	136.136	301.35	157.779	183.69	194.256	177.503	91.9338	290.33	191.406	83.571	134.602	69.1767	133.617	154.497	157.213	126.989	362.248	119.442	168.256	149.307	231.252	140.693	170.602	446.618	247.792	505.012	194.022	14.4639	33.4343	89.9905	49.0893	64.4921	57.8814	123.225	72.2457
15.31_111.1173m/z		111.117	1	15.3082	1.187	5	4.51e-05	0.000115068	1.19336	WT-0	WT-2	100 - 3.31	1275.55	5.42	1170.24	1336.2	1292.1	1248.57	1305.59	1185.57	1261.9	1353.74	1169.01	1338.87	1141.23	1042.92	943.116	1046.47	1097.57	1046.68	858.482	1123.9	1050.01	1177.72	1184.89	1182.9	1019.6	1323.48	1107.96	1155.33	994.656	1308.15	1204.04	1345.02	1230.2	1140.94	1279.68	1352.78	1194.08
15.31_510.3918m/z		510.392	1	15.3082	0.450117	3	0.00010033	0.00023042	2.00598	WT-2	TG-2	100 - 18.2	276.345	16.4	175.539	267.333	216.5	196.95	220.053	167.617	186.838	160.49	185.458	199.868	181.937	268.961	109.658	319.07	368.92	308.507	354.366	316.265	343.457	280.728	330.124	267.768	320.732	291.591	363.555	351.228	153.653	45.2489	81.4495	260.003	158.799	133.584	151.576	181.739	115.269
15.55_369.3518m/z		369.352	1	15.5474	4.50965	2	9.66e-08	4.52e-07	1.65484	WT-2	TG-0	100 - 28.9 - 2.86	48997.6	11.86	35987	41553.5	41657.9	42666.5	41181.9	31591.9	45719.6	51318	35215.4	44453.3	45060.8	49765.5	43121.7	41312.7	49069.9	50422.6	77608.7	45542	25026	36950.6	21299	28748.1	25555.1	36010	34538.8	36232	26105.7	26810	35113.3	35434.9	40444.8	29859.5	33751.8	31700.3	32791.8
15.56_402.2254n	402.225	403.233	1	15.5614	0.48125	9	0.000296575	0.000584388	2.10493	WT-0	TG-0	100 - 9.24 - 4.08	412.096	28.29	552.295	439.257	419.177	201.826	353.11	247.411	535.823	415.072	724.525	438.316	214.085	254.655	350.792	263.436	208.907	212.902	200.105	245.22	322.319	156.588	129.342	256.353	217.815	163.301	196.934	210.442	134.851	199.543	648.58	199.281	230.163	292.661	224.706	248.365	333.478
15.60_136.1121m/z		136.112	1	15.6036	0.961467	15	1.88e-10	1.58e-09	1.63757	TG-2	WT-2	100 - 16.8	399.778	4.32	333.881	347.306	280.97	300.929	362.63	334.981	355.723	312.88	273.285	243.043	261.444	214.448	245.741	263.373	212.512	309.26	140.726	272.951	358.87	350.09	343.271	362.777	328.652	364.952	333.584	347.41	330.197	398.837	419.464	394.96	389.291	372.755	416.039	427.364	387.375
15.62_280.2635m/z		280.264	1	15.6177	0.645983	1	0.0370073	0.0387579	1.61811	WT-2	TG-2	100 - 18.7 - 0.483 - 0.0718	669.525	25.33	369.776	529.59	451.345	470.046	570.232	1104.18	732.469	633.865	841.934	499.528	480.782	833.236	540.683	1109.54	593.184	600.166	792.11	617.629	608.552	434.713	722.769	252.978	2347.5	358.786	297.457	195.808	456.552	666.562	364.07	459.994	273.562	352.856	386.464	430.616	456.455
16.00_271.2056m/z		271.206	1	15.9974	1.29175	8	5.33e-15	9.42e-14	1.40959	WT-2	TG-0	100 - 11.9	887.515	5.86	813.858	841.057	854.838	850.085	828.944	822.814	891.912	988.98	778.585	946.837	980.653	835.412	825.413	874.392	869.723	940.358	808.166	895.601	617.281	625.356	638.628	648.6	581.386	711.969	569.056	634.7	600.406	727.896	730.97	762.416	739.87	769.674	806.625	745.544	681.436
16.41_256.2635m/z		256.263	1	16.4123	0.7231	2	0.000483602	0.000892181	1.57244	WT-2	TG-2	100 - 19	815.383	12.8	499.26	618.8	690.785	717.446	683.222	1058.34	711.445	732.1	751.184	631.783	658.387	946.242	729.763	1057.51	773.363	792.147	1107.88	733.758	648.656	457.879	509.231	355.184	1765.12	487.846	402.357	287.177	471.268	597.71	469.808	601.668	428.769	479.967	514.336	510.068	534.96
16.52_150.1277m/z		150.128	1	16.5238	2.11375	16	6.22e-10	4.66e-09	1.26991	WT-0	TG-0	100 - 7.55	3554.68	3.86	3318.18	3573.92	3619.91	3555.55	3458.59	3900.96	3544.32	3696.34	3128.89	3097.28	3653.66	3005.69	2987.3	3250.9	2945.47	3333.21	2935.44	2928.1	2761.98	2753.08	2863.45	2748.55	2610.64	2883.65	2738.65	2648.95	2915.87	3168.92	3486.81	3566.17	3365.25	3148.17	3201.33	3697.18	2959.59
16.75_325.2163m/z		325.216	1	16.7471	0.956117	78	0	0	1.57251	WT-2	TG-0	100 - 18.7 - 0.569	1755.11	3.23	1589.16	1609.9	1708.78	1715.84	1593.46	1505.12	1687.4	1796.68	1545.64	1812.45	1806.29	1812.23	1713.47	1679.76	1754.06	1809.2	1779.36	1670.3	1069.02	1054.3	1053.22	1101.42	1078.26	1348.33	1029.06	1154.81	1084.97	1335.54	1381.48	1375.03	1448.85	1398.8	1442.26	1454.39	1249.33
16.82_282.2792m/z		282.279	1	16.8166	0.91365	6	0.0127718	0.015628	1.65975	WT-2	TG-2	100 - 20.7	5403.83	16.44	3012.22	4073.95	4159.42	4538.77	4464.9	8536.25	4949.83	5104.88	5846.64	4421.3	4106.96	6130.93	4263.08	8904.79	4734.3	5378.49	7158.69	3903.97	3969.95	3250.96	5135.33	1907.12	18908.7	2627.74	2358.37	1875.65	3562.47	4492.65	2951.52	3018.49	2605.65	3009.19	3181.88	3767	3358.54
16.83_269.2263m/z		269.226	1	16.8305	0.5964	19	0.00394756	0.00565467	1.62257	WT-2	TG-0	100 - 16.1 - 0.242	687.428	25.7	225.395	462.416	339.389	697.448	444.219	544.224	537.987	614.516	478.212	482.326	585.714	541.019	404.795	675.482	878.594	824.576	894.869	848.869	386.564	310.601	433.553	378.484	526.918	416.115	401.817	772.218	227.758	246.358	274.789	414.235	416.95	371.004	322.282	489.743	1018.49
16.91_381.2426m/z		381.243	1	16.9135	1.0937	15	2.12e-12	2.39e-11	1.28447	WT-2	TG-0	100 - 17.6	1121.19	4.14	1117.9	1116.44	1144.34	1163.1	1111.75	1040.81	1119.72	1189.96	1048.85	1110.5	1162.25	1183.99	1021.03	1087.66	1101.69	1154.36	1166.85	1093.97	844.393	890.099	872.155	827.71	880.99	1047.75	819.326	828.471	914.584	963.249	1016.51	1057.18	1008.99	983.144	1095.39	1070.36	846.265
17.34_425.2689m/z		425.269	1	17.3419	0.606233	7	3.42e-08	1.77e-07	1.3536	WT-2	TG-0	100 - 18.7 - 0.125	617.434	5.93	629.621	550.77	595.736	596.963	532.195	506.448	612.407	573.73	539.915	640.324	610.136	650.177	664.113	576.93	606.856	638.88	647.134	552.371	518.048	407.583	391.985	378.583	443.078	550.057	409.639	447.398	505.963	496.651	518.237	534.518	494.249	533.653	619.133	543.144	443.664
17.66_409.2739m/z		409.274	1	17.6584	2.65557	16	0.0017891	0.00280709	1.23539	TG-2	WT-2	100 - 19.6 - 1.65	4611.82	6.2	4176.26	3917.94	3994.67	5008.79	3868.11	4239.53	4581.01	3945.66	3593.05	3912.06	3860.34	3739.03	3223.45	3802.17	3704.69	4095.14	3675.22	3552.58	4162.53	4071.11	4055.85	4485.46	4562.12	5245.59	3689.95	3956.6	4060.17	4357.53	4169.1	5140.9	4114.07	3579.76	4586.18	5319.14	3784.47
19.80_184.9854m/z		184.985	1	19.8028	0.6478	17	2.22e-16	4.97e-15	2.03602	TG-2	WT-2	100 - 10.3	1799.74	8.19	1388.2	1605.17	1004.15	1321.29	1343.61	1713.32	1116.21	1114.12	1069.02	864.336	924.285	970.099	732.272	900.724	908.556	883.617	792.282	952.775	1653.29	1946.26	1539.28	1626.6	1577.83	1828.52	1611.37	1745.36	1604.7	1600.34	1983.53	1981.95	1833.86	1600.51	1644.74	1732.07	1830.19
19.80_223.9881m/z		223.988	1	19.8028	0.506733	2	1.21e-14	1.93e-13	1.46485	TG-2	WT-2	100 - 15.3 - 3.68	365.748	5.24	292.86	316.748	268.647	272.286	307.724	354.949	298.751	302.33	243.88	243.628	252.362	271.457	226.891	249.402	252.711	249.748	266.275	249.491	344.088	370.612	392.65	379.248	343.836	381.265	338.951	370.749	333.11	336.571	367.285	384.991	353.665	326.711	341.761	365.651	370.175
19.83_154.9671m/z		154.967	1	19.831	1.16755	1	2.31e-13	2.91e-12	1.65631	WT-2	TG-0	72.7 - 100	428.048	5.85	283.179	343.981	486.378	394.04	355.054	336.225	399.412	449.15	358.571	348.412	501.133	434.729	407.705	429.274	444.387	496.281	412.722	415.578	215.181	232.726	288.444	246.645	278.514	270.891	250.352	243.633	254.722	272.093	272.854	282.662	276.674	260.746	314.429	276.761	268.33
19.87_138.9585m/z		138.958	1	19.8731	0.8636	4	1.94e-11	1.91e-10	4.94525	TG-2	WT-2	100	216.303	14.22	90.7431	115.009	50.1214	55.248	214.138	223.962	32.8957	32.2095	61.708	39.2908	69.0486	45.4966	47.7232	50.235	37.5736	43.7879	29.2147	41.2528	113.289	272.576	167.704	169.83	152.067	102.702	186.194	180.255	152.821	241.99	188.493	223.253	235.912	188.499	170.492	212.929	271.578
20.00_207.9850m/z		207.985	1	19.9993	2.15027	3	5.1e-10	3.89e-09	1.74999	WT-2	TG-2	100	271.224	5.14	127.021	151.847	245.67	178.998	161.613	132.309	234.58	233.45	187.817	258.343	288.745	269.534	260.15	276.336	270.789	297.235	252.481	262.549	199.867	249.579	253.112	201.355	212.805	231.612	226.566	197.462	212.011	136.052	136.697	207.205	153.312	139.932	176.249	159.604	138.966
20.03_371.3157m/z		371.316	1	20.0275	1.40808	5	0	0	1.79565	WT-2	TG-0	100 - 10.2	506.792	5.66	398.987	450.541	522.447	459.453	470.702	414.328	512.574	558.136	480.733	489.214	574.077	527.869	442.589	508.421	490.242	514.059	489.535	505.68	284.148	286.599	261.29	272.402	280.723	307.344	271.431	292.556	272.514	381.715	387.802	373.378	362.887	377.553	369.978	385.789	350.455
20.10_111.1175m/z		111.117	1	20.0983	2.20568	5	0.000264334	0.000530194	1.13935	WT-0	WT-2	100 - 7.77	2734.03	5.51	2449.82	2801.29	2722.42	2701.94	2957.82	2568.63	2692.52	2993.28	2527.1	2554.62	2606.63	2363.59	2145.34	2534.66	2259.27	2377.72	2221.73	2488.25	2422.04	2679.4	2655.56	2636.32	2476.24	2745.73	2456.81	2695.95	2363.63	2462.61	2622.67	2966.73	2653.38	2508.23	2587.29	2805.71	2542.43
20.10_213.0006m/z		213.001	1	20.0983	1.91123	8	2.22e-16	4.97e-15	2.003	TG-2	WT-2	100 - 62	408.323	4.18	375.122	415.16	245.573	326.888	434.969	417.689	258.175	314.461	286.513	207.946	199.173	227.11	173.673	203.723	198.926	220.431	214.182	203.295	372.881	412.474	406.998	387.797	374.126	403.434	375.049	412.137	364.521	372.078	394.14	462.378	418.545	389.286	403.575	442.409	375.593
20.41_128.9508m/z		128.951	1	20.4106	2.21938	8	2.71e-06	9.32e-06	1.17434	TG-0	WT-2	100 - 4.76	3895.95	5.89	3432.45	3793.67	3628.09	3481	3838.56	3755.57	3586.17	3823.1	3196.28	3139	3722.75	3288.89	3055.63	3417.32	3212.15	3529.54	3210.81	3295.13	3600.75	4298.93	4002.53	3759.43	3730.39	4228.2	3793.53	3936.03	3534.44	3599.76	3906.26	4347.02	3833.73	3418.71	3738.69	4003.54	3687.61
20.52_316.0967m/z		316.097	1	20.5241	1.98195	14	5.58e-09	3.36e-08	1.25302	WT-0	TG-0	100 - 53.4	506.61	5.07	439.634	521.909	506.392	476.83	565.857	476.662	514.865	556.736	460.481	464.033	533.574	503.145	441.736	491.108	471.659	497.108	491.197	493.518	385.812	405.329	412.324	412.578	408.006	430.713	387.081	455.116	359.881	416.654	451.031	491.684	436.078	411.032	418.414	477.293	415.038
20.55_236.9383m/z		236.938	1	20.5525	2.16433	3	0.0207888	0.0237404	1.08987	TG-0	TG-2	100 - 9.29 - 5.39 - 0.0373	4501.6	4.54	3994.18	4434.81	4685.33	4083.6	4626.98	4067.85	4548.68	4934.97	4142.48	4463.61	4710.57	4585.74	4045.39	4535.58	4380.78	4761.67	4341.81	4542.49	4051.1	4856.76	4796.13	4263.63	4395.25	4645.02	4294.71	4509.73	4094.04	3826.03	3924.98	5001.07	4111.54	3856.71	4201.38	4424.75	3885.68
20.60_200.9717m/z		200.972	1	20.5951	1.41448	4	1.05e-08	6.01e-08	1.70118	WT-2	TG-2	100	332.189	7.94	174.968	210.746	317.682	252.693	228.801	169.783	297.497	313.027	250.372	307.387	352.98	337.686	275.619	331.52	332.238	363.003	363.662	325.646	237.273	297.696	291.994	249.851	247.658	260.546	268.034	244.348	230.569	179.144	166.195	261.802	210.975	159.082	212.705	204.05	175.011
21.62_374.0633m/z		374.063	1	21.6215	1.88288	6	0	0	1.56617	WT-0	TG-0	100	581.509	4.18	487.065	556.404	624.969	604.784	635.868	468.966	588.261	664.242	546.367	606.141	621.409	588.011	541.756	599.754	552.648	603.454	530.819	591.402	360.267	369.879	375.972	379.995	358.84	396.405	355.477	386.247	343.47	433.464	418.51	467.185	438.528	452.141	419.492	461.164	408.83
21.68_462.1465m/z		462.146	1	21.678	0.854667	5	0.000523685	0.000958754	1.20563	TG-0	WT-2	100 - 35.9	1804.54	7.76	1605.37	1768.67	1717.59	1667.33	1795.66	1605.7	1640.57	1926.82	1558.39	1722.21	1545.01	1514.17	1435.17	1463.16	1538.54	1301.36	1475.04	1592.14	1694.19	1792.1	1913.52	1980.18	1660.2	1791.86	1483.11	1917.87	1399.13	1645.29	1353.62	1801.12	1656.8	1797.49	1606.98	1783.87	1622.34
21.74_223.0633m/z		223.063	1	21.7406	2.20568	43	9.99e-15	1.64e-13	1.51151	WT-2	TG-0	100 - 21 - 12.6 - 0.0528	3569.49	4.74	2560.82	3000.17	3758.78	3189.2	3299.03	2548.04	3565.01	3924.66	3261.16	3511.77	3977.04	3618.49	3278.17	3608.09	3467.49	3728.04	3435.84	3519.36	2209.41	2468.35	2465.35	2396.69	2280.04	2465.89	2228.93	2416.98	2159.92	2325.12	2456.66	2735.76	2461.04	2368.01	2452.65	2498.03	2333
21.78_165.0908m/z		165.091	1	21.783	1.02387	104	7.56e-10	5.58e-09	1.3312	WT-0	TG-0	100 - 8.64	363.245	5.11	304.443	334.926	389.809	372.998	378.095	303.36	374.101	439.564	341.16	394.226	361.706	327.143	323.812	375.138	355.817	364.516	317.231	347.711	283.328	285.816	255.363	307.645	248.147	292.761	240.755	307.385	232.795	268.059	265.594	307.158	291.961	293.828	275.726	301.417	270.867
[truncated: 25 more columns]
