# Supplementary material for: Decreased Hyocholic Acid and Lysophosphatidylcholine Induce Elevated Blood Glucose in a Transgenic Porcine Model of Metabolic Disease
Source: Metabolites. 2022 Nov 23;12(12):1164. doi: 10.3390/metabo12121164 (PMC9784658; doi:10.3390/metabo12121164)
Supplement: Supplementary file 1 [file metabolites-12-01164-s001.zip › Supplemental Table 2.xls]

## Sheet: Supplemental Table 2 - Change c
															Normalised abundance
															WT-0									WT-2									TG-0									TG-2
Compound	Neutral mass (Da)	m/z	Charge	Retention time (min)	Chromatographic peak width (min)	Identifications	Anova (p)	q Value	Max Fold Change	Highest Mean	Lowest Mean	Isotope Distribution	Maximum Abundance	Minimum CV%	C0105	C0107	C0109	C6504	C8702	C8703	C8704	C8705	C8706	C0105	C0107	C0109	C6504	C8702	C8703	C8704	C8705	C8706	C2016	C2018	C2032	C2037	C2040	C2047	C2050	C2051	C2052	C2016	C2018	C2032	C2037	C2040	C2047	C2050	C2051
11.87_392.2912n	392.291	437.289	1	11.8698	0.419533	35	0.000391928	0.000923035	13.7486	TG-0	WT-2	100 - 27.6 - 4.54 - 0.3	4238	67.49	1057.71	1664.08	2246.35	2238.04	416.662	3140.88	132.002	3687.06	1111.95	34.7332	645.084	312.214	482.538	89.9349	395.86	103.304	571.217	172.054	678.044	1482.19	713.334	379.089	1268.33	485.427	156.54	1711.23	2241.36	997.492	309.75	225.535	522.186	193.894	106.659	286.599	48.8775
9.41_408.2860n	408.286	453.284	1	9.41198	0.357	40	0.0311867	0.0309525	2.91775	TG-0	TG-2	100 - 29.3 - 5.02 - 0.641	15894.3	76.96	15062.2	6972.75	12689.2	8124.6	3779.97	33110.5	2941.53	20475.8	7156.66	4235.75	2829.64	3693.73	8164.78	2656.79	19373.1	3656.33	5198.84	3168.28	5504.95	12280	6137.33	5378.64	8873.78	5663.4	945.84	6720.58	18167.8	16414.7	2599.17	1530.77	4817.25	2974.04	1669.32	6995.15	1951.13
10.02_449.3124n	449.312	448.305	1	10.0186	0.441433	11	0.0325717	0.0319313	7.1898	TG-0	TG-2	100 - 30.2 - 5.06 - 0.583	4842.38	79.83	409.234	427.505	505.604	487.754	238.907	1110.18	577.756	5393.14	1459.68	264.917	976.957	163.22	300.861	799.887	1698.42	1412.64	647.022	239.433	17632.1	20367.9	3815.93	239.684	1331.26	875.963	193.882	311.129	3181.01	368.798	2360.57	428.295	1054.61	407.438	224.118	649.47	41.1715
10.56_390.2761n	390.276	435.274	1	10.5564	0.567133	16	0.0328718	0.032208	2.15893	TG-0	WT-2	100 - 29.4 - 11.9	926.991	44.98	484.623	784.733	1101.46	1232.05	469.624	948.554	210.308	1257.79	555.495	100.106	557.836	282.351	568.121	215.187	561.685	111.1	892.741	337.106	663.124	947.083	400.746	569.727	1159.05	251.988	230.665	590.034	2443.04	1249.06	206.371	475.379	846.858	518.709	203.975	290.141	98.5387
10.16_392.2911n	392.291	437.289	1	10.1568	0.35775	36	0.000230258	0.000599656	3.30158	TG-0	TG-2	100 - 28.5 - 4.88 - 0.558	12334.4	45.08	9113.23	8650.07	13883	13269.6	5159.77	13193	2182.32	19066.7	9512.05	840.826	3172.89	2868.94	3433.57	1948.67	9792.31	2019.9	5289.71	2996.3	6667.79	9906.13	8379.28	4179	18859.5	3912.34	2257.24	7787.17	12117.6	7533.73	1943.97	3217.3	5793.39	2581.21	1511.62	2761.11	972.296
11.69_450.2603n	450.26	449.253	1	11.6901	0.5582	5	1.07e-05	4.75e-05	4.44883	WT-2	TG-0	100 - 33.1 - 6.29 - 0.863 - 0.0268	4589.05	36.2	1012.25	1125.04	331.04	1121.22	2961.24	752.093	1668.08	918.442	2776.4	3564.69	3900.58	6386.75	6699.49	4728.52	2640.41	3773.38	2999.5	7413.47	645.998	1371.06	1242.15	1141.51	1746.03	739.918	555.062	1196.52	3054.21	508.159	3098.37	5111.65	1884.71	3182.28	1257.17	1267.7	1944.64
1.29_225.0766n	225.077	224.069	1	1.29075	0.46345	9	6.92e-05	0.000220095	6.43382	WT-2	WT-0	100 - 28.8 - 11.8	321.82	27.11	60.2163	41.2111	29.4455	35.393	55.6301	58.2719	44.8225	40.1662	67.2962	301.935	113.797	217.39	907.265	692.454	181.737	42.2429	274.485	220.9	123.826	88.4571	59.5679	345.227	317.684	277.363	284.712	262.882	77.8379	192.866	190.008	78.1508	678.436	247.738	359.272	221.035	541.006
3.99_298.0809n	298.081	343.07	1	3.98573	0.396	33	1.31e-07	1.13e-06	4.28398	WT-2	WT-0	100 - 2.72	166.615	42.5	78.3655	15.6134	60.9492	20.2981	17.6864	50.499	49.1077	9.88909	44.6266	212.017	136.574	264.176	93.7339	99.5562	90.2286	196.386	175.939	282.31	37.0639	37.2218	31.2348	80.5128	18.8877	40.8484	75.1216	32.2135	20.6373	152.616	265.11	105.862	68.0438	111.781	126.388	169.192	40.4645
1.29_296.0770n	296.077	277.059	1	1.29075	0.223917	7	1.97e-06	1.15e-05	2.14217	WT-0	WT-2	100 - 36.7	371.708	21.67	323.642	527.845	473.278	338.096	286.953	399.997	238.082	335.351	315.046	141.053	199.29	213.791	152.119	161.58	219.41	156.302	111.621	158.341	270.564	343.969	243.341	339.551	248.599	290.664	267.387	471.263	281.668	292.435	248.566	234.55	237.517	287.877	310.346	277.158	718.906
1.29_321.0835n	321.083	302.066	1	1.29075	0.320617	1	0.0825974	0.0661289	1.71824	WT-0	WT-2	100 - 20.8	818.421	28.03	700.457	1063.23	731.886	545.114	966.823	652.048	536.21	988.301	784.05	1496	518.832	29.4912	777.535	288.118	290.091	435.074	456.173	93.1148	599.679	110.12	640.898	735.934	387.932	669.021	718.08	586.51	875.862	443.705	35.0051	1028.38	127.528	759.939	453.864	844.891	493.422
13.32_430.3066n	430.307	475.305	1	13.3209	0.579733	17	0.00306858	0.00502282	1.55262	TG-0	WT-2	100 - 19.1 - 2.86	2086.82	22.84	2172.74	1986.47	2054.81	1377.47	2551.25	2293.03	1717.86	2018.8	1395.57	1108.6	1975.66	1047.73	1047.04	1490.6	1613.93	1257.53	1124.18	1208.55	2189.43	3456.04	2222.88	1893.07	1096.91	3140.07	2011.03	2298.85	1429.24	1001.98	1921.01	1712.97	1620.7	632.718	1862.29	1466.08	651.318
1.30_288.1051n	288.105	269.087	1	1.30483	0.965333	4	7.01e-06	3.33e-05	1.9074	TG-2	WT-0	100 - 7.85	671.145	11.44	349.354	361.142	300.815	342.189	305.785	519.245	317.006	365.64	355.462	493.109	490.251	372.223	368.239	680.182	893.304	631.924	550.178	448.885	1099.67	840.692	606.213	609.536	714.87	715.201	865.719	414.496	807.232	829.728	710.622	655.745	605.817	647.237	632.117	725.658	553.497
4.41_302.0997n	302.1	283.082	1	4.41043	0.822217	3	3.41e-07	2.52e-06	3.61021	TG-0	TG-2	100 - 13.6 - 1.42	2456.28	29.42	299.512	1026.58	1720.24	1411.67	1309.18	1106.45	1795.3	1249.55	955.473	1275.77	1247.7	1132.12	1372.43	1527.31	2453.86	1440.48	1115.71	1372.12	2461	2724.07	2631.15	2250.37	2361.35	1281.59	1700.15	4244.08	4739.38	179.014	470.424	720.066	742.772	714.544	522.728	726.209	1348.22
2.49_276.0168n	276.017	275.009	1	2.49295	0.723667	9	0.00011015	0.000324481	2.47814	WT-2	TG-0	100 - 56.6	172.756	32.7	119.06	64.2419	127.258	86.1011	33.5501	90.2531	48.4445	96.1405	128.975	211.205	164.729	253.373	179.635	74.6758	88.998	202.403	232.841	181.403	84.4535	69.8574	27.9884	65.1946	60.2646	106.517	74.0362	51.0477	66.717	172.264	126.018	101.795	58.8476	111.097	128.73	130.682	76.6213
5.71_182.0615n	182.061	181.054	1	5.70658	1.92422	44	0.0240333	0.0251706	2.60116	WT-2	TG-0	100 - 7.54 - 5.34 - 0.0861 - 0.00119	9664.1	45.68	7015.19	9554.87	1493.79	13592.4	12110	3721.46	7276.18	7694	7302.21	8556.92	9164.03	8241.68	27564.3	10754.2	3628.64	7600.54	8650.79	4654.37	3479.18	2727.74	5664.07	8997.14	9532.54	3747.6	4982.72	2710.12	2672.62	248.835	281.382	5902.34	10156.5	14641.1	4116.89	5292.1	5099.03
2.95_242.0895n	242.09	287.088	1	2.95185	0.41775	38	1.86e-06	1.1e-05	2.2957	WT-0	WT-2	100 - 10.8 - 0.454	180.891	22.98	139.084	287.375	205.096	173.159	125.871	219.614	98.8834	151.449	175.708	61.4042	93.6044	81.7993	66.1799	78.5208	111.76	80.6464	38.4562	67.0685	176.776	187.972	105.172	173.361	167.692	152.011	153.341	197.347	157.926	140.388	108.289	120.127	98.084	120.19	150.476	132.888	271.193
10.90_474.3332n	474.333	473.326	1	10.9021	0.207417	2	2.13e-06	1.21e-05	7.83054	WT-0	TG-2	100 - 32.1 - 1.02	75.6559	49.56	57.6092	90.7753	49.7611	30.2649	48.0849	121.654	58.7661	66.4303	153.798	41.6506	120.134	71.8249	11.3101	44.8677	82.8295	47.7059	68.2755	56.9899	142.739	99.0884	4.26131	94.3093	5.29768	7.58359	4.75906	6.15523	3.17501	5.49519	4.26365	0.104334	62.5351	0.106559	5.416	3.02337	1.38397
3.04_134.0589n	134.059	115.041	1	3.03567	1.4736	20	2.36e-09	3.26e-08	3.04413	WT-2	WT-0	100 - 31.1 - 0.0728	785.054	26.15	287.742	139.356	263.129	144.718	296.187	271.104	313.475	183.907	311.195	734.847	529.228	1108.83	1085.14	635.634	540.365	661.352	893.213	869.07	341.589	175.131	247.537	520.229	286.649	429.436	490.311	334.636	258.426	1063.11	931.632	413.088	531.363	678.908	826.706	822.418	928.787
5.84_205.0739n	205.074	204.067	1	5.84435	1.1313	11	0.0183229	0.0202697	3.81871	TG-0	TG-2	100 - 12.3 - 0.71	5407.62	50.36	3510.98	1900.86	827.001	1664.2	6043.47	3556.3	4444.41	2375.86	5119.01	1371.23	1092.85	1064.96	3673.48	2003.81	1043.69	2178.32	760.939	1861.85	11518	7962.69	2672.89	4763.75	14801.5	1231.52	6980.18	9366.12	1506.01	637.694	578.228	1164.82	1751.98	2585.96	738.069	1481.09	2174.23
3.53_189.1002n	189.1	188.093	1	3.53465	0.579467	13	0.00607309	0.00853502	13.2529	WT-2	WT-0	100 - 11.4 - 1.54 - 0.00494	8177.97	81.43	1080.13	268.986	25.5672	113.292	901.616	208.492	572.791	357.521	1431.96	7968.61	3548.94	5858.67	26465.2	10005	3096.19	1148.84	8028.24	5807.99	2371.94	767.55	891.088	8312.39	8468.47	6191.24	8584.07	7301.63	2278.05	3875.43	3713.5	805.987	10912.4	6479.63	11018.5	4658.47	24206.6
3.55_337.1731n	337.173	318.155	1	3.54833	0.357883	6	9.57e-07	6.11e-06	31.9773	WT-2	WT-0	100 - 9.94	407.884	48.44	24.5696	0	4.74159	0	8.04024	2.196	4.43214	0	46.1336	471.931	136.507	407.163	624.262	472.254	173.012	101.494	550.416	578.337	62.6431	6.13209	30.1108	244.243	89.2831	136.752	227.276	78.6996	71.8816	248.547	275.445	43.1366	423.957	321.507	465.148	223.788	304.647
7.03_468.2709n	468.271	467.264	1	7.02602	0.62565	3	0.016278	0.0185056	3.7396	WT-2	TG-0	100 - 24.2 - 2.07	492.403	59.61	88.9924	50.9594	2.68221	71.8843	294.346	158.584	171.179	27.4939	342.337	207.238	128.869	251.488	789.155	497.851	542.991	317.522	380.31	780.391	120.197	97.1447	176.604	229.111	408.179	183.827	85.4333	153.484	125.811	26.3514	26.435	138.367	402.553	1133.27	290.521	492.326	421.31
7.01_464.2397n	464.24	463.232	1	7.01215	0.6534	6	0.00735631	0.00992381	3.65286	WT-2	WT-0	100 - 23.9 - 0.126	520.085	46.54	117.462	62.5384	1.50988	31.3839	188.474	137.263	267.971	15.9414	261.972	418.68	275.58	328.979	606.983	480	657.661	576.328	156.649	990.8	93.0499	47.6192	113.449	219.234	488.85	264.66	139.358	334.252	375.067	52.8634	47.9781	295.927	328.302	865.615	239.389	442.578	908.101
3.70_187.0845n	187.085	186.077	1	3.6988	0.46505	5	0.00212664	0.00370213	7.38817	TG-2	WT-0	100 - 5	720.956	48.98	195.921	62.9694	7.50674	12.3397	145.428	44.5151	77.3941	121.37	210.27	615.532	333.863	274.525	803.742	449.361	202.539	185.358	431.189	262.813	424.353	156.194	144.638	445.539	433.662	669.088	835.679	1008.9	325.886	604.371	391.984	571.528	773.958	409.768	992.66	751.132	2022.13
4.27_179.0583n	179.058	178.051	1	4.27343	0.38415	17	1.36e-11	3.51e-10	19.9252	TG-0	WT-2	100 - 2.26 - 0.152	709.773	33.94	373.23	776.357	1384.93	1657.99	153.323	160.133	121.835	507.912	243.714	17.4972	39.9424	27.3727	60.4459	33.1989	35.2038	47.3779	28.5991	26.9761	390.272	543.122	609.17	184.916	345.849	158.617	378.627	962.962	383.448	6.24431	9.65035	67.3469	36.7926	25.137	21.1739	48.1039	154.706
8.42_466.2553n	466.255	465.248	1	8.41708	0.374517	6	0.00424905	0.00650752	5.26443	TG-2	WT-0	100 - 26.4 - 3.05 - 0.0391	344.548	48.46	73.0819	54.6493	0.163365	36.7978	93.9819	33.3703	81.4606	11.9927	123.527	251.662	180.243	202.029	561.001	312.086	122.037	290.137	149.224	322.819	44.9546	72.8882	130.183	106.773	363.364	97.8081	65.1297	142.398	244.132	42.6956	47.2854	534.075	223.538	1343.37	131.27	159.912	414.668
11.03_375.2513n	375.251	420.249	1	11.0267	0.386867	2	0.0197786	0.0215636	1.15728	WT-2	TG-0	100 - 25 - 4 - 0.372	2981.66	7.13	2984.27	2885.6	2486.58	2907.62	3186.55	3206.39	3431.37	3159.51	2605.07	3025.62	3160.74	2852.47	2930.31	2888.52	3118.3	3310.33	2967.12	3044.19	2523.69	2276.03	2659.37	2054.57	3220.17	2922.07	2506.12	2183.93	3566.35	2871.67	3448.02	3728.59	2604.64	2624.77	2656.74	3082.48	2519.56
8.91_466.2550n	466.255	465.248	1	8.91413	0.978717	7	0.000200611	0.000530483	4.27118	WT-2	WT-0	100 - 28.8 - 5.18 - 0.254	4833.38	47.82	1025.86	823.958	195.727	802.995	1837.35	946.427	1537.76	749.642	1872	3896.97	2523.51	3703.48	14577.6	3759.34	2659.46	3682.32	3925.97	5612.55	892.788	1019.41	2107.11	1319.86	2169.95	1949.09	1001.76	1827.4	6009.72	850.749	1722.38	14539.5	2324.75	3939.5	2984.41	2401.36	5249.26
19.84_113.9941n	113.994	112.987	1	19.8385	0.978033	2	0.0143	0.01658	1.11058	WT-0	TG-0	100 - 2.24 - 0.296	10474.7	6.53	11108.3	10684.5	9668.42	10846.6	10599.2	10247.1	11296.9	10915.5	8888.53	9607.74	11083.3	9898.77	9384.41	9913.36	9233.75	11058.9	8586.85	8953.04	9302.6	9758.23	9725.6	9407.1	8168.13	11046.6	8660.55	8803.62	9622.27	9557.77	10706.6	11307.8	9991.99	10129.2	9315.69	9727.36	9291.89
9.40_522.2846n	522.285	503.267	1	9.39842	0.246483	1	0.0359825	0.0345083	3.25476	TG-0	WT-2	100 - 16.6 - 8.99 - 0.337	205.59	75.77	410.127	89.4287	187.554	112.342	58.8341	557.492	28.5729	276.308	106.741	59.3615	27.9882	43.5457	91.2593	32.9515	189.703	46.2125	57.5364	39.1556	67.8203	137.84	75.325	54.5611	148.355	67.7964	9.30716	80.0228	186.896	254.558	28.6443	18.5114	59.2591	37.0599	22.8756	104.241	29.3211
4.80_352.0761n	352.076	351.069	1	4.79663	0.332067	17	1.79e-07	1.46e-06	4.75803	TG-0	TG-2	100 - 11.1 - 0.437	121.595	37.08	10.6622	55.0271	100.833	76.8555	95.1938	60.9395	104.539	68.2509	47.0724	46.7777	65.686	43.285	45.6806	87.5305	140.185	63.4002	46.3457	64.3317	115.756	160.12	171.237	96.6093	91.4709	64.5175	66.2398	196.918	179.495	5.17106	19.8705	33.8601	33.8948	16.5048	18.7624	27.684	45.5026
19.53_180.0638n	180.064	161.046	1	19.5322	2.55378	96	0.000182326	0.000488561	1.16637	WT-0	TG-0	100 - 6.91	4227.49	5.82	4537.62	4550.19	3893.6	4191.55	4544.64	3934.1	4454.26	4492	3399.66	3919.57	4337.74	4380.19	4384.92	4004.39	4205.28	4275	4095.07	3920.75	3648.27	3798.12	3773.6	3425.05	3169.77	4240.36	3270.83	3546.8	3599.45	3819.55	4322.28	4585.71	3988.94	3797.49	3813.25	3835.49	3596.42
4.80_284.0892n	284.089	283.082	1	4.79663	0.359567	8	2.35e-07	1.86e-06	3.76554	TG-0	TG-2	100 - 14.4 - 1.97 - 0.0221	2319.25	31.42	260.515	922.669	1692.65	1329.32	1225.48	1143.92	1584.55	1169.82	934.55	1080.31	1208.01	1032.94	1211.41	1404.39	2187.42	1296.45	911.601	1183.82	2370.55	3010.55	2378.83	1978.6	2229.17	1300.98	1571.69	3800.02	4371.13	161.09	424.055	642.603	604.403	576.852	493.423	729.493	1246.77
10.78_448.2449n	448.245	447.238	1	10.7778	0.31795	1	2.45e-05	9.36e-05	7.79856	WT-2	TG-0	100 - 24.4 - 2.79	237.893	53.02	82.6678	117.228	17.0053	77.3408	70.4369	52.892	68.2942	33.941	152.843	328.264	258.806	491.308	233.405	145.809	175.815	113.073	84.2066	455.957	11.5504	41.9826	84.35	22.9626	43.1733	21.7986	10.1745	46.0174	80.933	8.00874	85.0196	128.358	48.8076	76.9953	26.2837	42.7995	85.5472
4.77_250.0951n	250.095	249.088	1	4.76887	1.03143	8	0.0111566	0.0137088	2.25664	TG-2	WT-0	100 - 12.3 - 0.826	1930.79	44.51	519.314	195.694	474.443	69.0967	1858.95	677.456	2653.14	606.559	948.183	2100.28	1491.08	3272.1	2478.04	1344.91	1473.47	3431.46	429.53	1417.2	2559.82	905.857	431.445	1607.73	1505.03	1046.54	483.404	1202.25	537.6	1850.33	1545.32	1429.48	1205.09	2657.04	1526.51	1676.85	3942.24
4.77_145.0531n	145.053	190.051	1	4.76887	0.85395	8	0.00928515	0.0119362	2.31802	TG-2	TG-0	100 - 4.52	321.33	45.72	71.2962	37.2881	92.0031	14.4678	364.511	110.158	437.875	96.4168	185.965	325.327	198.485	560.996	416.67	178.61	298.486	535.733	41.6975	210.208	444.945	134.813	69.6426	255.683	256.239	158.038	50.1785	205.312	46.0866	333.211	227.727	249.211	184.452	474.199	239.314	290.962	624.864
10.38_472.3177n	472.318	471.31	1	10.3764	0.29045	3	6.96e-05	0.000220751	4.21133	WT-2	TG-2	100 - 30.6 - 8.41 - 0.192	454.409	43.04	150.557	443.288	416.002	328.458	568.734	444.61	682.775	237.579	279.384	217.305	834.515	727.471	272.132	544.852	338.927	591.373	291.372	486.906	300.699	177.7	419.436	360.678	419.162	124.017	111.406	190.688	138.754	118.455	65.9991	24.1182	267.851	176.857	23.9605	209.382	6.87065
1.19_179.0797n	179.08	160.062	1	1.19325	0.291283	18	0.0209056	0.0225209	4.01747	WT-2	WT-0	100	152.205	46.6	43.5693	26.6698	65.5744	10.4307	24.5614	27.5688	36.5897	43.5073	66.1136	344.181	80.2399	220.057	168.438	48.2439	9.69978	101.364	263.672	131.636	89.3931	17.7367	9.07329	59.1064	53.7072	154.707	57.2644	127.396	180.217	301.101	355.204	42.3266	48.5242	90.5689	293.054	74.8264	204.368
11.93_306.2189n	306.219	305.212	1	11.9252	0.309533	13	0.0320997	0.0315885	1.98292	TG-2	TG-0	100 - 20.2 - 2.74	479.797	51.97	531.05	250.409	101.545	54.1589	246.048	185.111	532.22	219.836	211.211	627.146	337.911	335.217	205.281	179.62	312.774	767.084	341.054	479.065	221.744	739.66	93.9323	255.196	372.775	76.9943	354.036	296.154	488.88	171.925	407.933	1295.55	603.694	485.333	113.914	394.256	360.678
10.60_388.2601n	388.26	433.258	1	10.598	0.304417	3	0.033956	0.0330377	3.28778	TG-0	TG-2	100 - 25.1	322.762	53.73	92.07	79.3769	163.179	112.102	303.143	338.727	145.576	237.121	246.361	60.0278	121.076	67.9234	61.2835	104.104	270.05	143.48	114.778	227.068	149.817	459.828	84.1259	78.3285	122.73	124.045	84.1414	154.972	376.59	62.6365	151.769	89.9655	82.3921	33.2135	75.3227	132.716	12.1934
18.39_148.0378n	148.038	193.035	1	18.393	4.67272	31	0.00046042	0.00105929	1.16987	WT-0	TG-0	100	580.734	6.55	615.702	607.539	532.198	557.005	615.047	567.835	606.223	638.435	472.492	439.576	559.553	562.975	515.176	464.256	554.698	538.831	538.554	525.352	518.789	496.859	494.138	488.555	418.102	593.137	474.634	489.342	505.134	515.782	574.423	603.559	573.145	528.579	500.371	520.478	498.313
18.09_282.2554n	282.255	281.248	1	18.0878	0.554833	15	0.00057397	0.00127852	6.25126	TG-2	WT-0	100 - 15.7 - 0.351	209.878	53.91	69.4671	42.4049	27.5439	47.4356	32.8074	4.99755	13.8318	22.7558	38.4972	75.1703	129.784	277.895	379.685	55.1777	91.9879	6.54236	505.03	169.867	22.5653	45.285	94.245	85.4908	82.6515	226.096	94.6114	122.175	86.7258	604.09	282.468	103.957	89.8044	119.425	323.189	54.2636	308.527
16.76_304.2396n	304.24	303.232	1	16.7579	0.52695	33	0.000565675	0.00126443	2.90332	TG-0	WT-2	100 - 22.4 - 1.76	465.75	32.85	207.042	321.47	208.873	267.696	245.09	237.094	86.516	341.198	144.002	100.379	140.292	129.547	200.133	108.205	162.94	70.9403	463.598	102.779	159.459	179.25	430.802	122.991	317.905	963.508	317.939	575.307	254.849	270.125	171.695	348.62	105.926	162.775	182.666	192.749	180.634
9.66_240.0668n	240.067	239.06	1	9.6584	0.414667	9	7.77e-06	3.63e-05	1.86975	WT-0	TG-2	100 - 15.6 - 9.34 - 1.07 - 0.0208	604.062	10.01	564.519	642.683	653.558	590.616	487.42	533.906	683.932	796.092	468.337	486.546	701.164	236.178	568.146	538.86	249.754	268.863	192.46	472.746	387.246	411.394	384.673	390.803	251.472	315.078	342.799	298.763	259.825	321.83	341.474	355.137	323.708	289.28	362.09	352.925	278.279
12.29_524.2768m/z		524.277	1	12.2871	0.210167	3	0.00122777	0.00235994	4.06019	WT-2	WT-0	100 - 9.4 - 0.905	379.989	63.81	30.3587	129.836	130.827	236.776	55.2183	85.8693	58.22	67.1671	84.5334	255.107	216.011	193.177	1177.2	144.841	512.997	66.1022	627.063	425.315	63.6959	53.3362	90.9144	22.9706	21.1578	85.6026	56.3408	48.697	110.637	226.03	332.061	298.247	92.1659	625.461	453.016	179.987	82.2891
11.99_116.9294m/z		116.929	1	11.9944	2.24475	1	0.0085132	0.0111419	1.10148	WT-0	TG-0	100 - 11.3 - 3.02	5707.8	5.67	5958.72	5933.55	5256.72	5921.72	5619.34	5740.5	5858.06	5874.7	5012.66	5027.03	5797.91	5337.8	5112.6	5102.81	5155.9	5964.23	5155.29	4910.83	5400.04	5210.46	5244.2	4906.68	4524.5	5696.64	4766.15	4829.85	5597.6	5217.25	5789.42	6425.96	5331.82	5053.71	5278.15	5452.56	5004.33
11.99_144.9233m/z		144.923	1	11.9944	0.323283	1	0.00295252	0.00487699	1.58451	WT-0	WT-2	100 - 7.09 - 0.296	232.81	20.29	197.149	252.122	194.93	275.199	255.414	276.639	154.678	297.654	183.762	187.101	88.5454	183.277	120.22	151.948	155.973	189.677	131.71	114.817	112.289	180.705	162.926	115.66	103.279	189.153	106.56	134.733	215.636	145.342	270.814	250.559	157.841	135.034	129.661	105.708	171.941
12.73_550.3493m/z		550.349	1	12.7264	0.259517	4	3.81e-14	1.64e-12	10.1735	WT-0	TG-2	100 - 15.2	184.08	22.73	118.072	202.622	147.416	164.969	238.429	220.961	174.952	239.036	141.124	22.3573	7.32569	6.55893	18.3338	25.3722	31.8809	20.2549	72.0492	36.9164	153.077	116.934	194.968	122.67	141.992	152.8	152.303	121.968	37.9452	7.05577	17.9253	26.9849	4.76292	27.2758	10.4851	21.3324	15.5411
11.99_160.9357m/z		160.936	1	11.9944	1.02893	1	4.35e-07	3.08e-06	1.31706	TG-2	WT-2	100 - 3.79 - 0.0136	355.075	7.62	354.932	374.756	300.427	370.74	387.96	359.093	348.025	347.359	312.845	276.374	289.414	254.411	286.566	282.241	245.595	327.515	226.956	255.558	291.104	303.308	288.311	305.561	253.044	335.949	300.602	346.89	345.884	423.057	355.626	408.166	367.202	321.331	319.597	387.778	289.746
12.73_444.3314m/z		444.331	1	12.7264	0.273033	4	1.66e-08	1.88e-07	14.124	TG-2	WT-0	100 - 26 - 0.573	181.13	36.59	12.8766	32.0946	7.78771	0	21.83	7.85226	16.0891	7.42142	16.4473	192.897	141.438	106.138	259.38	206.334	71.9191	106.293	139.957	128.646	18.0443	12.9875	18.6176	91.4697	86.8337	131.43	123.32	59.6617	103.7	264.549	398.771	89.4395	152.252	197.004	247.057	119.329	148.052
12.01_476.2768m/z		476.277	1	12.0083	0.25335	9	0.00171513	0.0031053	2.12221	WT-2	WT-0	100 - 19.7 - 3.24 - 0.178	1891.91	34.16	1150.29	1148.79	757.646	895.591	881.973	398.296	1422.45	489.565	960.499	2537	1506.19	1649.38	1791.52	3206.87	1814.7	2254.2	871.256	1859.95	1686.73	1541.02	870.617	2812.42	1983.16	675.151	1239.04	935.565	712.273	830.002	672.717	1756.45	2239.3	2862.92	1687.23	1949.43	957.243
12.52_544.2659m/z		544.266	1	12.5232	0.462383	4	3.5e-05	0.000123956	4.13417	TG-0	TG-2	100 - 16.8 - 0.535	1501.98	35.32	1423.93	989.74	732.778	1066.15	1944.32	1087	1033.05	1792.31	631.425	46.5375	151.952	92.8881	921.388	335.719	645.315	468.85	1452.44	110.288	725.657	168.249	1204.15	609.637	1462.12	3094.89	1429.64	2606.6	1326.1	290.265	42.542	196.544	186.611	605.312	301.431	333.021	850.654
12.35_564.3292m/z		564.329	1	12.3475	0.56245	2	0.0107732	0.0133367	1.39519	WT-2	TG-0	100 - 33.7 - 5.67 - 0.693	109110	14.22	99314.4	98782.5	81414.3	90859.8	98693.5	76526	95500.8	59705.2	90843.8	123262	113682	113194	84880.8	125541	102169	122829	90035.4	123062	109000	94599.9	83924.1	98780.9	100178	71798.9	77639.2	67404.6	59107.3	50410.1	50917.9	119067	98309.9	124881	91548.3	81082.5	65402.5
12.07_554.3008m/z		554.301	1	12.0665	0.27945	6	0.0357806	0.0343511	1.56954	WT-2	WT-0	100 - 14.1 - 25.3 - 0.839 - 0.0053	1242.21	30.94	1001.26	1589.01	706.747	625.018	583.41	410.829	1023.94	570.278	888.428	1514.11	1219.45	1015.3	795.795	1831.43	827.149	1223.22	790.892	1704.79	1156.19	1084.17	621.681	1426.91	1053.83	697.487	917.479	1032.03	381.914	573.531	358.125	1419.19	1322.42	2270.31	967.391	1224.67	1003.93
12.07_526.3133m/z		526.313	1	12.0697	0.374717	7	8.7e-12	2.35e-10	8.09392	WT-0	TG-2	100 - 17.9 - 4.05 - 0.065	2032.39	25.34	1710.46	2556.03	2947.83	2600.03	1092.52	1977.67	1852.29	2026.74	1499.15	573.247	668.376	575.71	282.973	867.075	546.055	662.368	536.898	536.329	1768.11	2002.67	1814.07	1299.44	1051.55	502.264	874.85	1505.24	470.906	131.008	104.975	341.905	220.642	351.904	106.231	368.168	258.584
12.34_554.3016m/z		554.302	1	12.3443	0.631417	6	0.12055	0.0883119	1.37207	TG-2	TG-0	100 - 6.05 - 3.67	3854.29	24.67	3451.31	3788.15	2996.44	2158.86	4645.98	3137.44	3633.62	2063.74	4163.69	2750.77	4080.42	2100.42	1889.41	3983.1	2063.41	2822.87	2615.58	4973.72	3419.94	4270.14	2919.64	3287.49	2364.13	1852.67	3895.89	2686.08	2474.88	3001.53	2334.2	5215.28	3887.57	6740.97	3671.54	2523.15	3823.06
12.07_564.3290m/z		564.329	1	12.0697	1.08138	2	0.00986807	0.0125074	1.6368	WT-2	WT-0	100 - 31.3 - 5.44 - 0.628	29094.2	21.36	19277.4	29553.8	18503.9	15448	16252.9	11518.5	21275.6	13590.7	18241.9	33176.5	30757.4	30065.6	20624.7	38719.7	27507	34023.5	17840.9	31295.8	25891.5	22300.2	19112.9	33177.4	24754.1	13308.3	21960.1	15176.2	9439.45	11207.4	8594.53	32027.5	27881.2	40146.7	17079.5	23756.6	14734.8
12.08_632.3175m/z		632.318	1	12.0832	0.293133	1	0.24326	0.151252	1.50342	WT-2	WT-0	100 - 13.2 - 0.478	1245.5	30.19	805.916	1515.82	844.476	752.495	717.384	477.979	956.435	733.419	789.945	1303.41	1333.91	1022.53	652.768	1924.96	1231.56	1550.72	743.935	1475.61	1271.14	1146.17	1499.47	2321.8	1162.87	753.456	1017.9	969.395	436.66	445.995	390.441	1249.42	1606.4	2045.51	993.832	1278.93	678.038
12.10_313.2378m/z		313.238	1	12.0967	0.474483	28	2.7e-05	0.000101262	1.70665	WT-2	TG-0	100 - 24.2 - 9.41	2105.23	21.56	1545.14	1839.94	1459.05	1391.31	1682.18	1262.31	2651.71	1962.64	1134.16	1736.38	2419.54	2134.02	1673.73	3006	2426.54	1977.01	1558.96	2375.49	1481.41	1710.8	1138.39	1276.39	978.559	1057.08	1413.19	1243.16	958.496	1314.27	1300.54	1813.76	1606.64	2082.8	1094.24	1423.1	1235.52
12.27_476.2766m/z		476.277	1	12.2734	0.453567	9	0.00165192	0.00302417	1.87843	WT-2	WT-0	100 - 17.5 - 2.03 - 0.196	11795.4	26.22	8072.21	7383.1	5990.68	6948.27	6837.21	3075.19	7873.05	3970.95	7021.44	21080.9	10797.7	10557.8	12441	14965.9	11764.7	10895.1	6453.79	11625.2	9907.06	9504.49	5596.32	15437.6	12594.7	4596.17	8094.26	6189.72	5312.75	6077.2	5664.14	12879.7	13402.3	17726.5	11958.7	9467.84	6702.81
12.60_540.3290m/z		540.329	1	12.6044	0.3259	4	4.47e-11	9.86e-10	2.83231	WT-0	TG-2	100 - 27.5 - 4.74 - 0.368	24750.4	13.03	26147.5	28823.7	27245.2	31592.5	25247.4	19696.7	24164.4	18925.1	21607.1	15590.4	16246.8	13293.2	12570.1	18330.8	16398	19114.2	14664	15297.3	20136.3	16442.6	16898.5	15523.3	16765.6	14379	15155.1	20105.8	12851.8	3814.93	4065.31	12674.6	8726.51	9847.92	8769.24	10680.3	10267
12.60_612.2598m/z		612.26	1	12.6044	0.312383	2	5.69e-08	5.72e-07	2.49208	WT-0	TG-2	100 - 14.2	401.168	21.53	522.125	336.259	319.416	398.986	507.936	345.125	358.233	307.552	387.31	197.065	231.445	227.176	140.959	230.25	232.876	336.637	324.558	218.943	320.836	303.946	226.803	350.026	253.434	346.55	358.572	220.838	207.442	57.0424	100.831	292.487	156.773	174.707	123.299	195.121	162.983
12.27_544.2646m/z		544.265	1	12.2734	0.264283	4	0.041071	0.0384107	1.43802	TG-0	WT-2	100 - 20.1 - 1.08	467.454	15.71	385.475	318.21	317.112	394.007	429.992	350.281	295.65	400.065	261.231	277.712	256.569	241.75	369.846	359.649	427.088	350.86	421.702	317.237	479.789	253.877	371.733	472.038	707.252	877.356	296.979	495.031	334.8	179.741	134.996	387.885	550.789	483.616	255.191	393.431	261.934
12.70_314.9374m/z		314.937	1	12.6992	0.28655	1	1.65e-13	6.79e-12	Infinity	WT-0	WT-2	100 - 5.95	394.96	46.57	632.967	429.159	484.275	545.535	0	287.611	294.221	472.648	274.594	0	0	0	0	0	0	0	0	0	242.306	480.93	357.158	337.328	0	70.4649	266.85	29.2838	80.3603	0	0	0	0.0343726	0	0	0	0
12.07_504.3082m/z		504.308	1	12.0697	0.27945	4	0.0586121	0.0503928	1.73936	WT-2	WT-0	100 - 12.9	493.53	36.78	395.328	641.711	234.431	298.812	147.866	119.505	290.869	299.848	225.865	568.077	584.838	440.526	237.671	819.3	324.407	433.009	314.493	702.489	428.241	389.965	398.002	518.358	439.979	205.531	290.49	410.836	157.086	171.369	102.349	560.093	446.816	730.469	315.343	281.969	209.484
12.58_552.3294m/z		552.329	1	12.5773	0.421833	6	7.7e-06	3.61e-05	2.79703	WT-0	TG-2	100 - 15.3 - 0.301	942.858	20.74	776.912	1080.91	841.095	1059.09	1042.58	821.386	1167.47	731.079	677.064	612.945	664.741	453.486	279.741	358.386	440.204	694.462	501.678	597.279	970.932	770.902	514.221	484.552	655.979	291.66	403.734	507.322	731.658	178.364	164.835	448.258	376.897	413.045	302.995	308.632	343.504
0.93_504.9348m/z		504.935	1	0.928433	0.0985	3	0	0	Infinity	TG-2	WT-0	100	303.134	43.26	0	0	0	0	0	0	0	0	0	0	0.464625	0	0	0	0.783154	1.05925	0	0.649873	0	0	0	0.55111	0.760038	0	0.306397	0	0	204.884	549.945	181.22	445.018	125.259	274.317	332.374	371.187
11.87_459.2013m/z		459.201	1	11.8698	0.290417	28	6.24e-13	2.21e-11	367.316	TG-2	WT-2	100 - 11.6	75.0833	41.69	0.425929	0	1.06031	0.847638	1.15066	2.08667	0.771993	0.663182	0.0874663	0.344419	0	0	0.484404	0	0.283205	0	0.747618	0	0	0	0.0700741	0.728564	0	1.48211	0.899777	0.856434	1.161	100.861	129.359	96.6394	73.5054	79.1596	28.2884	51.0689	33.99
9.78_447.1329m/z		447.133	1	9.7831	0.581033	68	2.31e-09	3.21e-08	64.4367	TG-2	WT-2	100 - 20.6 - 2.74	881.276	48.18	0.252727	0.164537	0.964679	0.537928	72.9948	3.01834	73.3642	24.009	0.261712	0	0	0.798575	0.290425	65.356	70.3213	0	0	0	27.1835	39.894	66.4414	1.89986	0.262977	0	0.669354	0	0.7788	942.547	1221.02	703.429	1163.78	886.322	390.903	795.685	372.108
9.96_187.1342m/z		187.134	1	9.96307	0.3322	38	0.000104224	0.000310564	2.43229	WT-2	WT-0	100 - 16.2 - 0.0514	186.404	31.61	183.78	97.684	108.048	50.4807	42.242	37.6056	59.4328	42.6507	112.423	200.239	225.582	302.564	251.036	122.374	187.937	118.406	198.61	151.848	57.2432	32.2759	95.9153	63.0455	90.2035	171.948	98.4639	116.745	121.431	158.112	75.9936	89.1698	167.242	104.95	162.523	61.535	157.727
10.14_376.2247m/z		376.225	1	10.1431	0.42705	2	9.91e-09	1.2e-07	2.05345	TG-0	TG-2	100 - 14.8 - 0.263	345.3	13.65	326.332	341.96	331.886	337.38	337.997	396.387	347.31	295.26	342.222	216.904	277.726	189.908	206.839	165.712	262.564	227.133	359.349	162.531	380.603	238.927	310.545	292.18	381.233	380.258	402.172	286.954	462.804	141.972	99.064	222.595	109.317	140.256	185.32	192.807	214.121
10.16_427.2609m/z		427.261	1	10.1568	0.2471	9	0.000342899	0.000824516	4.57881	TG-0	WT-2	100 - 33.2 - 15.9 - 0.816	264.832	45.93	121.187	138.46	235.957	250.427	130.521	246.227	25.2734	310.84	150.656	5.6907	54.4883	33.1674	40.3032	24.3236	124.484	24.79	95.1652	55.7016	74.5049	145.682	179.823	74.3399	485.62	66.856	40.3593	116.534	213.63	137.966	35.4357	50.6246	81.9461	43.2683	18.924	56.2182	15.4903
10.16_459.2714m/z		459.271	1	10.1568	0.316233	25	0.00019099	0.000508013	2.9511	TG-0	WT-2	100 - 28.3 - 2.42	587.137	38.6	455.219	480.204	641.274	686.362	303.453	631.272	149.199	888.986	522.261	45.7807	156.696	138.185	169.814	113.968	488.325	107.38	268.132	166.695	330.341	456.354	516.547	210.703	838.069	205.803	113.173	367.143	735.582	440.641	97.9541	157.219	346.489	130.158	83.0682	151.047	50.9567
10.16_487.2718m/z		487.272	1	10.1568	0.2609	13	0.000136216	0.000389325	3.47976	TG-0	WT-2	100 - 31.6 - 5.68 - 0.0696	231.036	54.3	175.142	155.101	291.541	234.488	100.293	350.258	34.5051	446.009	190.664	12.9463	58.7507	52.2942	51.841	37.4968	149.744	33.3763	115.774	52.7382	160.655	197.908	242.011	83.1905	452.387	78.8137	43.3713	150.689	365.235	155.649	32.819	62.7654	120.769	53.766	28.1715	52.6044	16.2636
10.39_412.9649m/z		412.965	1	10.3902	0.38715	1	2.95e-11	6.93e-10	6.30754	WT-2	TG-0	100 - 4.65	150.683	34.98	79.896	70.1274	123.908	43.1979	88.7474	46.1957	67.2734	74.2704	70.5885	175.581	139.869	155.955	83.6115	335.423	139.653	105.149	131.552	111.99	11.9867	15.4793	23.5358	15.1738	16.0436	13.5949	13.6265	73.7574	72.8781	61.5635	83.4995	204.038	63.7681	126.334	70.8795	119.229	99.5303
10.51_481.2791m/z		481.279	1	10.5149	0.456433	9	0.000229188	0.000598181	1.85197	WT-2	TG-2	100 - 24 - 0.775	134.953	22.25	120.742	116.88	173.204	202.849	94.9181	87.8101	55.7196	85.8254	144.367	132.317	109.8	196.263	134.714	103.564	168.378	116.677	112.267	157.168	95.3744	101.73	75.6681	76.6508	117.834	47.8378	91.4199	126.621	32.3503	48.7904	61.1379	50.4523	113.226	90.3099	55.0134	100.651	48.2461
10.54_269.1751m/z		269.175	1	10.5426	0.29065	17	8.82e-12	2.35e-10	313.971	TG-0	WT-0	100 - 20.3 - 0.892	168.008	112.31	0	0.355407	0.507803	1.49828	0	0.461142	1.98439	0	0.544048	0.836828	2.36829	4.95096	2.02647	3.70571	3.08779	0.0498207	16.5257	0.165969	91.0746	11.9354	184.905	26.2047	58.8796	276.262	66.3137	180.133	246.92	8.52262	1.05828	4.30545	0.497971	1.54946	2.80825	0.123171	2.36777
10.71_414.2852m/z		414.285	1	10.7087	0.2351	15	4.98e-09	6.57e-08	32.2544	TG-2	WT-0	100 - 24.4 - 1.5	99.5044	43.5	7.14367	6.2071	3.78317	1.67369	1.4434	0.423541	3.39719	2.64813	3.31048	54.5918	57.1211	66.0028	109.195	76.2181	24.5352	25.2779	70.5776	50.5705	3.96506	7.60243	7.83833	33.7878	43.3412	55.8411	48.5756	41.9424	45.436	239.641	212.757	18.9881	64.5054	109.655	94.0835	31.2557	124.14
10.74_309.1703m/z		309.17	1	10.7363	1.17523	14	0.144918	0.102545	1.14293	WT-0	TG-0	100 - 19.2	1001.64	10.93	987.907	943.619	870.19	961.711	1230.85	949.394	1291.98	1029.22	784.909	874.328	980.975	854.484	853.007	1122.08	1050.36	958.728	840.815	866.607	839.808	819.782	1176.6	798.569	731.615	930.447	767.368	814.798	857.469	844.906	968.578	1003.69	1158.1	860.207	857.876	909.917	803.439
10.94_243.1964m/z		243.196	1	10.9436	0.469983	11	6.69e-06	3.2e-05	4.29589	TG-2	WT-0	100 - 17.6 - 0.028	234.892	37.17	111.2	44.8592	47.7816	77.5977	31.2558	40.6381	41.3816	53.8344	88.6605	233.024	210.548	142.761	257.217	177.023	127.972	43.2969	277.405	216.181	27.4443	35.3482	112.808	80.0957	44.1874	170.144	77.4176	89.1688	117.617	427.984	256.141	196.222	252.402	139.945	371.472	81.9078	252.55
10.94_512.2979m/z		512.298	1	10.9436	0.317883	8	1e-07	9.2e-07	2.89121	WT-0	TG-2	100 - 25.3 - 3.19 - 0.0669	445.882	20.09	429.352	605.68	598.052	497.779	391.743	380.309	393.628	303.016	357.614	242.085	327.676	190.385	169.933	211.466	225.72	309.126	244.139	244.098	263.335	297.682	280.401	240.127	227.192	113.979	189.697	265.707	204.829	80.7457	70.9037	176.684	185.411	190.85	120.213	197.765	139.479
11.08_431.1827m/z		431.183	1	11.0818	0.290183	14	3.1e-14	1.56e-12	4.77962	TG-2	TG-0	100 - 24.5 - 2.66	337.237	27.98	66.358	61.4419	55.4262	62.361	146.756	68.4274	151.068	68.6197	55.7045	68.1904	63.3034	61.4787	56.6267	133.7	127.948	63.6096	53.4517	55.718	66.6889	66.2456	127.893	60.7469	57.5607	62.0057	56.561	55.6696	56.9269	503.475	226.8	451.317	383.254	263.165	232.011	351.116	285.039
11.87_459.2712m/z		459.271	1	11.8698	0.323483	25	0.000305726	0.000765887	11.9826	TG-0	WT-2	100 - 20.7 - 0.761	259.719	63.11	80.5792	125.945	154.371	136.056	33.1654	193.658	5.52325	238.376	74.2366	0.703615	42.4091	15.311	55.9205	5.28861	30.3329	1.97303	32.5857	13.4877	50.5624	89.9047	51.342	20.3552	88.7271	36.1245	6.32654	128.009	156.685	69.0769	11.9543	6.73236	30.5055	5.5917	3.67311	9.20997	1.79901
11.10_378.2405m/z		378.241	1	11.0956	0.594333	9	2.54e-07	1.98e-06	2.20067	TG-0	TG-2	100 - 20.8 - 2.94 - 0.307	2997.9	20.16	2410.36	3150.56	2094.58	2366.73	3167.48	1785.7	2644.13	2500.75	2595.03	1192.89	1372.74	816.046	1560.8	1167.87	1520.25	2047.43	2256.3	946.417	2965.63	1736.89	2824.71	2728.28	2648.23	3437.12	3974.43	3269.36	4111.53	1042.71	592.791	1825.67	829.841	1336.99	1077.08	1523.64	1892.79
11.11_475.1974m/z		475.197	1	11.1095	0.33165	30	3.53e-14	1.6e-12	53.899	TG-2	WT-2	100 - 23.5 - 0.558	81.8334	39.24	2.16665	2.87236	0.726308	1.86137	2.91029	1.09788	3.53851	0.534568	2.89606	1.72393	0.403551	0	1.24259	2.44364	2.25409	2.03528	3.64718	0.504227	3.16209	0.247202	4.64024	5.05327	4.40461	3.50056	5.72111	3.47259	5.81406	46.0639	326.471	43.8156	72.0305	66.9227	15.8418	35.971	16.189
11.25_512.2979m/z		512.298	1	11.2476	0.38695	8	6.59e-08	6.44e-07	3.04561	WT-0	TG-2	100 - 26.2 - 4.78 - 0.719	3837.25	18.27	3522.74	5980.58	4810.1	4313.06	3099.01	3633.25	3230.29	2438.92	2821.18	1976.64	2632.67	1633.73	1436.47	2095.48	1945.9	2546.67	1975.16	1926.53	2232.93	2420.11	2276.24	2100.3	2000.99	981.348	1550.57	2109	1658.03	636.783	644.287	1374.43	1472.24	1498.08	894.081	1646.41	1099.54
11.25_580.2856m/z		580.286	1	11.2476	0.290133	2	1.28e-07	1.12e-06	3.26978	WT-0	TG-2	100 - 20.2 - 1.33	199.993	21.8	172.173	283.348	235.861	226.23	202.936	168.067	188.544	127.047	138.316	96.54	139.042	78.3365	65.6563	111.447	115.635	124.227	98.598	101.687	113.899	125.889	133.134	97.24	94.8258	47.4675	79.9325	101.041	82.325	28.0912	25.5547	71.7825	83.9329	72.2675	36.6764	87.0564	46.292
11.44_380.2561m/z		380.256	1	11.4411	0.456483	4	2.59e-06	1.45e-05	2.69866	TG-0	WT-2	100 - 21.8 - 2.85	573.732	27.22	444.232	524.887	266.047	322.596	427.692	250.846	360.308	480.237	430.087	180.086	234.49	101.862	233.175	160.018	214.222	357.643	351.099	111.305	537.445	234.589	602.688	544.79	427.928	695.101	790.545	653.184	904.568	197.98	84.0932	330.167	125.325	212.514	161.016	243.419	452.832
11.47_459.2009m/z		459.201	1	11.4687	0.511517	28	0	0	170.539	TG-2	WT-2	100 - 19.3 - 1.83	175.815	42.45	1.44949	0.365419	2.77996	0.42413	3.47253	4.86377	0.850572	7.59935	2.75276	0	0.110415	1.28499	0.397732	0.483053	2.24741	3.95642	0.293039	1.53629	1.34582	2.88201	0	1.03415	0.547814	1.24953	1.49238	1.83538	3.44796	245.219	284.504	236.229	170.863	177.124	60.1367	139.513	74.568
11.52_498.2612m/z		498.261	1	11.5241	0.207483	3	1.05e-08	1.26e-07	3.96031	WT-2	TG-0	100 - 22.8 - 4.03	142.647	39.77	63.8221	76.4073	47.1288	50.3223	28.5268	11.6678	30.6244	9.39912	24.971	210.256	283.974	176.265	158.829	119.52	71.4398	83.4774	114.289	114.872	11.2225	36.7605	23.5238	29.6621	19.8441	14.667	64.1355	18.9433	136.93	135.85	117.81	104.755	172.682	220.824	182.163	132.921	63.0228
11.58_586.3139m/z		586.314	1	11.5794	0.511817	2	0.00413002	0.00637924	2.4106	WT-2	TG-0	100 - 31	963.843	46.37	636.541	1398.49	874.148	992.808	279.111	352.854	299.469	330.091	504.723	688.523	2016.96	849.15	747.544	657.273	736.279	580.014	1462.91	877.938	105.66	280.172	596.264	122.611	110.793	245.251	695.016	222.915	710.712	286.746	187.248	1599.02	554.773	956.122	967.954	1356.03	507.955
12.73_590.3443m/z		590.344	1	12.7264	0.300083	3	0.00278937	0.0046845	2.08044	WT-2	TG-0	100 - 24.2 - 3.89	827.987	31.18	535.781	979.313	898.303	422.461	331.386	411.092	615.11	408.877	772.534	782.436	1223.92	1126.35	493.141	653.809	723.621	671.259	1203.37	681.349	478.572	671.918	599.469	338.611	336.649	350.303	349.594	212.303	242.873	263.722	156.076	1156.92	474.334	522.368	784.579	726.239	338.951
11.69_517.2405m/z		517.241	1	11.6901	0.456583	9	8.98e-05	0.000273395	3.37004	WT-2	TG-0	100 - 42.5 - 4.44 - 0.0945	276.34	34.94	72.8593	94.5673	33.7877	83.3433	219.338	58.5738	128.865	84.4382	167.666	200.918	203.766	375.518	400.556	334.352	164.904	220.069	201.391	423.526	49.4117	80.7686	98.5417	70.479	127.821	92.2252	43.1349	111.112	199.529	19.7851	194.969	293.929	127.218	173.592	81.3825	79.2341	127.189
11.76_526.3134m/z		526.313	1	11.7594	0.276633	7	6.17e-12	1.72e-10	8.94427	WT-0	TG-2	100 - 21.9 - 1.03	255.708	21.77	237.462	316.526	365.892	364.743	138.256	254.089	153.785	212.312	221.831	61.5218	81.9119	63.4855	35.1048	57.7451	65.2996	82.4389	82.3321	77.2318	184.836	169.069	209.82	119.267	156.235	70.8888	86.0382	180.048	91.9775	12.1452	10.0319	33.1228	34.9115	37.2972	21.289	47.5807	22.4532
11.76_538.3137m/z		538.314	1	11.7594	0.942383	1	2.15e-06	1.22e-05	2.14886	WT-0	TG-2	100 - 26.9 - 5.36 - 0.697	8519.48	16.25	7129.43	10365.7	8357.9	10487.5	9207.84	7417	8772.22	7260.62	6630.17	5772.45	8035.83	4578.72	3535.62	6046.38	6560.22	7513.4	5970.52	5688.52	6215.4	6514.6	6291.44	5720.21	6347.48	3273.35	5859.26	7016.95	6466.34	3158.77	2623.02	4275.76	4454.05	5539.12	2818.86	4349.11	3748.05
11.76_606.3014m/z		606.301	1	11.7594	0.390233	3	6.72e-06	3.21e-05	2.12368	WT-0	TG-2	100 - 25.2 - 1.47	355.324	17.77	303.795	429.488	336.31	419.797	418.758	317.732	404.803	296.331	248.751	241.112	309.528	158.496	125.365	247.329	282.568	310.13	241.989	229.723	251.981	261.3	284.189	223.437	250.383	133.717	230.127	280.524	248.323	139.133	100.91	183.158	215.354	224.704	119.481	186.13	159.079
11.80_360.0245m/z		360.024	1	11.8007	0.290467	9	4.56e-06	2.32e-05	3.05788	WT-2	TG-0	100 - 8.43	111.401	30.58	32.1182	26.8702	35.4372	37.7413	56.433	86.1249	46.7652	72.9419	47.3035	77.5394	76.9623	81.6805	129.133	134.107	130.494	109.87	178.429	73.639	89.3563	37.8626	33.8883	55.0724	41.8358	64.6083	39.2703	18.9339	23.4137	145.618	106.049	88.613	151.966	80.7972	137.091	73.5561	53.5548
11.83_269.2119m/z		269.212	1	11.8283	0.461967	33	9e-06	4.09e-05	5.62776	TG-2	WT-0	100 - 17 - 0.0639	164.978	54.94	67.6413	23.6925	25.9426	49.8589	30.0829	15.52	14.4357	27.3525	30.2997	119.181	128.391	173.967	203.532	101.563	99.4939	42.3323	337.856	132.942	33.6237	28.7288	46.898	94.7936	52.4096	173.15	80.1209	64.6824	71.1137	652.698	144.476	72.3674	125.322	124.093	174.429	63.2096	141.837
11.10_446.2275m/z		446.227	1	11.0956	0.345417	1	0.00589435	0.00833563	1.59715	TG-0	TG-2	100 - 56.6 - 7.59	208.518	27.42	149.003	217.262	121.572	176.219	272.614	121.942	197.613	162.672	228.31	129.538	118.831	129.687	290.75	158.346	142.42	157.398	167.733	202.107	186.312	111.693	235.307	183.353	236.68	225.029	236.719	224.925	343.578	64.2088	49.3528	202.114	87.7469	168.044	86.4497	105.461	154.082
12.74_619.2878m/z		619.288	1	12.74	0.273033	11	1.2e-08	1.42e-07	71.0983	TG-2	WT-0	100 - 18.6 - 1.2	111.343	78.65	0.396704	0	0.14665	3.08668	3.63375	0.455732	3.91249	1.06211	2.96628	47.995	1.28025	23.0452	7.94599	30.844	10.2222	43.289	2.24964	104.033	4.75052	39.121	17.1276	2.75701	3.47903	13.1369	12.0505	6.28707	22.5993	55.2136	178.208	229.77	108.621	86.5876	103.344	55.2784	12.694
13.14_634.3329m/z		634.333	1	13.1438	0.20305	1	0.00276114	0.00464572	1.90925	WT-2	TG-0	100 - 9.92	445.5	28.81	329.477	261.726	84.6142	202.972	620.116	122.193	229.574	247.137	281.928	607.14	507.684	363.177	272.112	589.297	260.268	478.697	353.309	447.954	166.819	292.596	373.197	250.982	134.054	285.264	178.849	119.549	333.942	174.258	121.035	402.773	259.313	346.374	267.683	415.636	318.033
12.81_160.9352m/z		160.935	1	12.8086	0.479083	1	0.0694141	0.0574605	1.59659	WT-0	WT-2	100 - 2.27	606.063	34.46	976.054	701.966	769.642	433.935	406.953	579.569	663.433	824.346	386.872	410.799	198.03	241.624	569.086	297.552	543.098	579.379	412.216	306.28	478.241	274.055	597.828	660.737	180.708	582.114	498.672	305.616	339.534	399.531	418.581	953.371	347.565	330.696	534.71	504.877	621.287
16.31_313.2380m/z		313.238	1	16.3139	0.499183	28	5.52e-12	1.56e-10	94.8468	WT-2	TG-0	100 - 21.1 - 1.17	89.7231	57.95	2.60328	5.23291	1.88673	2.98777	2.38399	0.851833	1.92989	1.15998	0.95737	173.012	238.548	330.784	27.6757	26.8546	14.0459	15.9168	28.8515	30.2481	0.347172	0.494966	1.05753	0	0.3862	0.0997877	0	1.40638	3.11729	3.43976	5.83568	3.53457	5.45742	1.33485	5.53552	7.16984	3.94892
16.20_509.2870m/z		509.287	1	16.203	0.762333	12	2.99e-09	4.04e-08	2.90091	TG-2	WT-0	100 - 14.9	105.172	18.25	34.0264	26.462	21.2342	27.8915	42.4541	26.8253	48.6183	44.7513	37.4572	66.2187	80.8484	78.1849	66.9405	67.4636	77.1607	88.5393	113.033	82.8149	44.2298	14.5129	34.7559	69.1717	36.1954	66.2333	57.1106	32.0923	74.3841	128.17	166.272	86.61	114.066	123.293	84.1867	104.534	69.7669
15.75_321.2431m/z		321.243	1	15.746	0.540217	31	3.26e-07	2.41e-06	10.4717	WT-2	TG-0	100 - 23	119.994	39.68	52.1043	23.9449	22.737	13.5047	41.8349	25.2327	35.586	30.7086	20.3156	196.22	93.2232	176.639	100.653	124.405	107.576	120.067	128.211	132.416	29.4012	22.9635	16.6668	5.64315	5.43959	8.71447	10.3537	5.5709	19.6412	57.4819	42.0697	27.8181	18.7366	28.4324	30.2194	22.9208	31.3801
15.62_339.1989m/z		339.199	1	15.6213	2.04602	23	0.00927616	0.0119332	1.2734	WT-0	WT-2	100 - 23.7 - 0.104	554.95	12.6	527.939	545.356	619.178	653.302	639.339	350.408	536.771	511.234	597.818	399.378	478.739	448.469	318.313	498.032	484.848	486.599	514.262	427.363	446.694	505.997	557.962	416.542	455.19	409.975	340.518	532.149	459.017	613.678	468.807	469.271	397.061	371.932	515.356	404.037	400.405
15.33_271.2275m/z		271.228	1	15.3312	0.483517	19	9.7e-05	0.000292849	2.83231	WT-2	WT-0	100 - 23.1 - 0.624	177.299	28.37	71.1247	81.978	61.2258	70.2321	61.8951	28.6619	45.3663	50.5206	89.5531	173.206	232.666	222.802	129.437	137.041	148.269	49.4248	290.002	306.098	39.7074	42.5688	63.433	41.5715	39.7155	81.2211	40.5654	31.8019	68.2736	191.996	117.131	110.761	127.082	88.664	105.789	59.1787	96.0264
15.28_305.1782m/z		305.178	1	15.276	0.621467	20	0	0	650.451	WT-0	WT-2	100 - 14.6 - 0.21	107.432	22.91	102.663	150.415	98.44	111.162	82.6061	73.5202	115.147	118.12	83.5479	0	0	0	0	0	0	0.964644	0.687014	0	97.6603	71.4401	91.9783	107.48	39.7931	81.6944	92.48	100.45	52.54	0	0	0	0	0	0	0.210737	0
15.11_594.3763m/z		594.376	1	15.1104	0.454517	3	0.000104223	0.000310564	2.10895	WT-2	TG-2	100 - 25.5 - 2.34	195.75	20.31	125.529	187.861	119.543	149.102	152.495	155.573	231.183	159.993	196.33	133.625	238.58	233.518	94.1899	203.731	196.817	245.795	187.568	217.94	228.506	118.706	155.944	184.258	209.188	129.544	113.241	152.294	109.306	26.7742	27.8259	110.792	148.858	114.259	105.81	133.503	74.0793
15.01_433.2344m/z		433.234	1	15.0143	0.961917	14	1.59e-05	6.68e-05	2.24582	TG-0	TG-2	100 - 6.71	127.813	16.73	85.5364	125.857	169.016	118.567	100.305	56.6099	140.848	73.2176	141.512	87.056	75.1349	93.4761	97.312	125.139	95.5167	75.4157	91.4391	99.508	161.755	186.6	115.362	153.554	219.309	71.7263	78.1696	105.18	174.01	34.5691	61.2597	48.8675	57.4856	52.4497	55.7147	47.5881	66.3327
14.88_371.2428m/z		371.243	1	14.8784	1.72738	29	0.000798003	0.00164393	1.2013	WT-0	TG-0	100 - 14.9	312.02	8.93	335.368	313.447	254.551	319.796	316.468	299.356	333.109	387.407	250.292	288.768	319.267	273.234	260.68	292.792	255.454	303.156	265.88	237.724	275.207	245.637	238.332	275.086	219.627	298.564	245.597	235.607	279.433	287.292	328.06	363.528	279.393	295.485	299.302	277.111	277.945
14.74_568.3601m/z		568.36	1	14.74	0.682767	7	0.000262998	0.00067474	1.60058	WT-0	TG-2	100 - 31.6 - 5.66 - 0.701	24890.9	13.76	22502	25322	27574.6	30394.8	19830.1	24293.8	29047.4	21070.9	23038.5	20989.8	30710.4	28953.2	16150.2	26257.6	22114.6	24937.8	21748.4	24929.8	20330.6	19054	24747.9	24790.3	22541.7	23414.7	22769.2	19948.4	18154.1	6151.79	10237	24225.5	18928.9	18967.7	17650.8	18479.6	10816.8
14.74_558.3321m/z		558.332	1	14.7368	0.599983	1	0.0683777	0.056889	1.34425	WT-0	TG-2	100 - 9.25 - 11.5 - 0.199	939.526	23.09	1150.01	1082.38	867.182	1225.1	511.767	915.702	1237.1	631.46	702.228	1089.48	1158.24	1014.97	640.122	743.467	547.997	765.758	1170.71	901.749	903.547	605.611	699.337	931.628	696.837	966.494	795.207	682.341	791.197	354.791	397.335	1229.07	665.227	940.536	930.133	764.156	466.361
14.72_250.1445m/z		250.144	1	14.717	4.20233	11	0.0628961	0.0533092	1.12314	WT-0	WT-2	100 - 16.5	2566.06	8.43	2643.28	2633.97	2273.62	2693.2	2789.96	2394.27	3020.84	2639.24	2011.77	2135.28	2709.18	2380.2	2034.22	2333.3	2341.43	2382.34	2244.58	2179.95	2398.09	2556.56	2606.23	2212.46	2115.57	3007.05	2384.84	2064.64	2326.23	1936.04	2294.72	2859.56	2432.89	2187.6	2241.36	2389.4	2137.14
14.65_480.3078m/z		480.308	1	14.6484	0.599833	7	0.000898116	0.00180896	1.66484	WT-0	TG-2	100 - 17 - 1.72 - 0.0475	1132.77	11.77	1017.17	1263.05	868.771	1201.22	1086.05	1088.87	1083.18	1305.69	1269.1	1011.1	837.373	1115.27	789.425	1186.03	895.676	890.969	1148.02	705.858	1411.52	696.656	875.527	1319.03	1082.53	1371.76	804.416	1336.56	562.433	294.237	635.462	726.496	958.498	1006.2	527.216	842.861	476.843
14.61_299.2585m/z		299.259	1	14.607	0.3686	20	0.027325	0.0279386	2.27444	WT-2	WT-0	100 - 21.1 - 1.33	304.009	20.45	124.287	131.509	130.769	126.56	121.109	92.2197	115.828	149.144	196.14	204.282	374.879	291.939	311.257	275.178	280.198	119.276	609.467	404.276	87.9823	96.8468	200.244	66.7449	78.7032	168.002	110.653	115.368	140.416	578.715	213.232	205.982	238.377	117.988	220.274	90.5312	249.866
14.59_132.9241m/z		132.924	1	14.5932	1.28702	1	9.78e-05	0.000294946	1.20391	WT-2	TG-0	100 - 9.2 - 0.463	604.551	4.93	588.626	579.883	546.734	543.466	633.556	641.945	695.572	698.908	460.304	568.607	624.251	603.23	636.451	610.21	634.98	636.945	623.074	625.891	509.648	485.728	576.923	492.098	437.864	617.193	472.413	485.489	466.894	543.406	621.473	638.561	592.452	552.088	580.497	566.045	580.628
16.73_339.2318m/z		339.232	1	16.7301	0.471533	18	0.000144366	0.00040923	4.08365	WT-0	WT-2	100 - 24.3 - 2.3	348.576	56.38	296.978	347.825	310.765	407.016	429.116	58.3456	227.506	184.316	797.749	17.6079	60.8564	95.4735	26.1571	86.8175	218.87	153.511	75.5493	100.706	186.326	303.463	247.362	245.503	300.447	20.887	39.868	141.174	23.8734	471.164	46.4303	2.94368	4.56822	4.86815	324.1	13.21	8.33004
14.48_433.2343m/z		433.234	1	14.4832	0.51985	14	1.88e-05	7.58e-05	1.80144	WT-0	TG-2	100 - 22.2 - 1.31	298.698	16.07	285.224	313.581	399.884	357.16	276.058	189.954	337.877	242.784	401.165	271.974	194.289	232.464	313.934	288.359	322.134	289.499	273.227	265.733	323.596	429.747	235.777	357.795	487.737	186.343	216.346	265.151	326.634	116.277	170.313	159.732	211.795	148.746	155.088	116.228	210.154
17.30_201.0992m/z		201.099	1	17.2984	4.83663	6	1.43e-14	7.4e-13	1.66998	WT-2	TG-0	100	244.262	7.97	237.191	223.446	218.808	226.286	236.228	217.17	278.759	276.467	200.411	199.25	263.355	263.619	241.008	210.485	272.255	275.715	251.476	237.642	157.102	136.484	147.283	154.264	124.598	178.547	136.068	150.193	152.804	188.898	201.68	181.784	212.584	181.897	174.726	185.101	176.984
18.99_112.0528m/z		112.053	1	18.9898	4.50715	14	7.96e-09	9.86e-08	1.32067	WT-0	TG-0	100	176.539	6	185.939	175.757	156.155	169.651	194.343	169.926	190.359	203.006	146.198	140.53	172.665	180.968	172.495	148.553	181.294	175.637	176.447	170.23	140.778	131.813	135.261	131.976	111.425	156.856	127.559	131.741	137.602	151.754	165.41	161.194	164.221	152.535	140.903	155.436	140.866
19.99_116.9294m/z		116.929	1	19.9897	0.963933	1	0.0139026	0.0162547	1.11795	WT-0	TG-0	100 - 7.58 - 2.12	2521.23	7.28	2692.79	2475.97	2331.5	2545.32	2647.27	2473.91	2675.02	2740.09	2097.78	2294.4	2544.51	2446.54	2261.29	2372.49	2287.55	2720.36	2049.99	2302.78	2193.18	2373.23	2356.52	2227.44	1928	2644.43	2097.82	2102.18	2338.98	2437.76	2616.03	2774.39	2527.22	2331.51	2290.52	2304.93	2176.05
19.95_162.8387m/z		162.839	1	19.9485	0.443567	1	0.117012	0.0864779	1.19761	WT-0	WT-2	100 - 6.96	659.273	13.48	679.678	485.966	810.322	505.277	715.272	810.031	487.411	669.992	730.46	507.815	631.712	389.781	408.778	790.549	467.045	698.836	414.634	618.463	530.449	500.179	527.058	516.473	702.021	603.285	596.106	730.236	487.021	518.532	711.734	605.19	602.777	499.872	538.938	597.599	469.174
19.89_178.9779m/z		178.978	1	19.8936	2.21193	5	0.000179483	0.000481655	1.17456	WT-0	TG-0	100	2517.4	6.25	2659.47	2602.75	2305.23	2578.19	2553.06	2452.72	2619.93	2756.34	2058.37	2341.2	2729.08	2425.43	2336.07	2298.5	2252.35	2726.35	2105.45	2240.59	2108.36	2206.9	2192.37	2081.57	1924.74	2476.51	1984.09	2113.67	2118.26	2313.55	2464.54	2628.87	2261.24	2230.13	2216.85	2311.19	2126.62
19.88_336.8578m/z		336.858	1	19.8799	1.04892	2	3.09e-06	1.69e-05	1.25539	WT-0	TG-0	100 - 8.26	653.216	6.79	667.824	669.274	602.94	690.09	656.488	618.456	678.418	722.897	539.292	608.848	670.539	598.849	583.164	584.681	545.541	695.504	503.552	588.664	528.531	518.659	524.933	537.035	443.827	598.182	468.372	526.849	521.826	577.585	621.357	645.151	576.024	543.682	572.609	606.787	506.326
19.82_338.8581m/z		338.858	1	19.8245	0.193783	3	6.53e-05	0.000210581	1.20938	WT-0	TG-0	100 - 12	225.843	6.97	248.652	237.8	227.821	220.858	218.935	243.577	227.854	234.855	178.744	213.182	215.645	222.07	178.78	223.302	207.934	251.869	196.235	212.828	195.614	192.418	174.665	176.036	166.202	214.689	165.728	184.75	194.926	195.321	229.456	229.979	206.587	238.945	202.622	209.032	202.173
19.73_209.0664m/z		209.066	1	19.7267	4.98668	61	0.00010637	0.000315401	1.18908	WT-0	TG-0	100	965.716	6.66	1024.5	994.379	860.424	950.488	1031.13	958.232	1027.82	1066.31	776.227	756.097	921.012	938.182	881.592	795.779	933.422	935.293	874.655	883.534	825.14	807.648	836.412	794.234	698.596	938.931	765.042	788.852	815.726	846.888	940.804	983.11	948.76	873.846	820.417	873.232	818.533
19.50_237.0613m/z		237.061	1	19.5043	4.7691	22	4.46e-06	2.29e-05	1.24186	WT-0	TG-0	100	297.529	6.36	319.744	304.237	266.769	295.739	320.744	282.744	312.259	326.148	248.055	221.161	296.191	291.57	270.163	236.849	289.822	286.479	274.339	272.632	248.838	241.781	242.56	236.671	204.341	279.081	226.724	240.061	239.45	255.897	290.651	289.357	282.829	262.184	247.334	263.82	249.086
19.46_205.0352m/z		205.035	1	19.4626	4.50715	27	0.000546667	0.00122981	1.18513	WT-0	TG-0	100	284.025	6.43	310.009	297.62	252.804	279.983	307.539	259.413	318.387	312.502	224.359	216.907	266.114	271.671	258.62	249.124	278.002	260.798	254.942	264.065	235.759	237.07	245.738	234.079	212.525	288.297	229.369	232.117	245.016	246.551	287.263	292.602	276.711	249.519	237.836	265.319	240.339
19.46_151.0617m/z		151.062	1	19.4626	5.04123	24	4.25e-11	9.5e-10	1.34079	WT-2	TG-0	100	1268.02	5.84	1323.28	1228.24	1203.07	1184.26	1291.56	1157.96	1392.03	1387.06	1017.55	1141.2	1302.13	1382.66	1292.02	1159.78	1361.46	1346.2	1299.62	1242.48	958.187	957.933	948.235	954.19	824.663	1132.09	886.815	940.193	969.662	1062.91	1163.4	1131.67	1133.79	1088.42	1021.13	1096.04	974.584
19.35_235.0455m/z		235.046	1	19.3513	4.97317	24	0.000629292	0.001373	1.16561	WT-0	TG-0	100	529.114	6.53	559.956	550.538	471.624	525.546	577.152	504.4	564.678	573.868	427.514	432.266	523.239	508.962	474.845	457.196	496.787	517.579	478.189	477.392	448.441	466.588	466.358	439.242	386.319	528.463	423.987	444.616	456.28	480.368	535.756	551.452	501.069	473.626	459.672	475.261	442.565
19.09_233.1544m/z		233.154	1	19.0871	3.17767	123	0.00781928	0.0103916	1.11958	WT-0	TG-0	100 - 16.9	5262.76	6.88	5614.96	5490.73	4663.18	5357.46	5960.72	5146.41	5259.22	5562.97	4236.56	4214.37	5029.12	5182.11	5264.07	4346.77	4904.7	4956.99	4961.22	4461.66	4596.02	5042.41	4748.49	4499.79	4113.02	5537.07	4377.5	4548.54	4731.87	4818.36	5364.7	5772.92	5015.81	4707.87	5065.09	4828.34	4731.64
19.05_240.0804m/z		240.08	1	19.0454	3.82903	9	5.5e-07	3.81e-06	1.2641	WT-0	TG-0	100 - 59.4	823.419	7.23	853.709	879.245	733.782	800.915	909.729	792.738	883.693	899.751	668.087	658.851	794.995	852.91	798.135	708.913	829.724	797.364	807.797	758.107	671.724	644.567	659.974	640.303	554.781	766.495	613.003	645.173	654.739	712.895	812.757	817.502	775.202	726.335	664.178	708.384	687.474
19.02_235.1337m/z		235.134	1	19.0176	4.79648	20	0.00122917	0.00236012	1.25201	WT-0	WT-2	100	502.512	6.93	539.448	567.012	416.321	466.296	640.347	491.449	478.09	504.922	396.032	276.798	422.474	453.705	438.923	317.929	436.224	412.971	477.628	395.197	441.935	468.504	451.926	414.618	363.881	500.433	459.818	443.023	465.064	450.374	487.102	551.313	484.496	462.678	445.252	455.723	434.747
19.02_221.1500m/z		221.15	1	19.0176	4.8102	17	0.000495683	0.00113059	1.16013	WT-0	TG-0	100 - 9.32	2908.02	6.04	3028.8	2733.15	2674.34	2998.22	3120.56	2872.08	3009.14	3252.66	2490.41	2105.75	2719.81	2853.22	2716.24	2143.92	2717.14	2643.61	2686.05	2539.82	2606.12	2584.89	2586.38	2527.5	2190.4	3026.04	2366.12	2364.48	2521.44	2569.46	2898.86	2863.6	2864.34	2481.73	2716.77	2700.9	2580.73
19.02_220.1468m/z		220.147	1	19.0176	6.30437	7	0.000330269	0.000803993	1.17213	WT-0	TG-0	100	17562.9	6.18	18296.7	16245.1	16194.2	18228.3	18553.3	17185	18437.6	19686	15155.3	12559.4	16580.5	17262.4	16187.3	12842.7	16352.1	16348.2	15908	15292.9	15390.6	15626.1	15540.1	15197.9	13122.2	17977	14269.9	14206.4	15113	15496.7	17404.8	17164.2	17200.9	15051.6	16275	16116.7	15182.7
18.95_193.0717m/z		193.072	1	18.9482	4.75535	55	6.94e-11	1.46e-09	1.34936	WT-0	TG-0	100	361.765	6.08	376.716	355.765	337.918	352.173	375.423	342.839	401.018	411.237	301.381	296.962	389.436	398.119	356.661	323.14	380.926	395.649	369.583	349.123	281.173	257.533	272.08	266.833	236.291	318.561	259.065	265.052	273.374	304.824	335.423	322.288	336.7	299.563	291.127	305.355	291.002
14.44_457.2344m/z		457.234	1	14.4423	0.49255	7	3.43e-07	2.52e-06	2.96225	TG-0	WT-2	100 - 20.2 - 0.511	250.643	31.87	182.081	267.429	247.243	341.204	222.713	146.388	147.419	177.751	151.686	103.18	81.2001	53.1304	114.38	64.8346	81.3915	94.761	152.078	38.5348	145.476	311.481	241.497	169.166	176.206	275.422	174.303	236.542	170.264	47.4467	43.4353	505.316	41.6	57.3169	78.8078	80.7858	75.9597
14.38_636.3484m/z		636.348	1	14.3849	0.346017	1	0.00170455	0.00309545	1.70619	WT-0	TG-2	100 - 16.8 - 0.278	184.986	15.16	187.775	226.931	184.018	220.912	186.805	142.327	207.741	179.415	150.904	143.239	189.67	172.909	112.669	216.315	168.58	151.759	160.8	192.495	147.495	114.827	260.118	228.774	326.682	135.646	128.099	132.25	109.315	44.891	52.1836	160.586	150.19	174.985	111.907	104.106	68.6528
14.38_568.3603m/z		568.36	1	14.3849	0.37355	7	0.0002388	0.000617917	1.6848	WT-2	TG-2	100 - 30.2 - 5.49 - 0.773	4977.68	13.79	4577.24	5825.72	6171.95	5770.03	4495.74	4630.12	4873.44	4264.24	4361.06	3942.43	6083.57	5198.78	3419.1	5791.7	4987.91	4863.71	5253.68	5197.79	4726.76	3810.26	5969.06	6145.31	6614.64	4015.99	4123.08	3667.43	3143.7	1033.23	1506.79	4944.78	4093.37	4534.08	2708.29	2849.69	2258.38
13.42_566.3447m/z		566.345	1	13.4228	0.678	4	0.00059579	0.00131578	1.56605	WT-2	TG-0	100 - 32.2 - 5.61 - 0.758	70736.6	11.87	49233.4	67148.5	42121.1	51046.7	53582.1	38242.2	64687.2	41840.8	45875.3	73007.3	89886.1	60680.4	48290.4	90399.6	67906.1	84952.8	56943.4	74746.8	47592	47424	39938.6	48066.6	49184.7	37261.6	44572.8	41777.5	55258.3	27019.1	25544.8	75804.8	56907.3	68916	56625.8	50730.3	43028.8
13.42_506.3237m/z		506.324	1	13.4228	0.799167	6	0.0053958	0.00777651	1.67132	WT-2	WT-0	100 - 7.55	2412.91	24.19	896.656	1996.63	840.988	1342.13	1382.41	1215.8	2347.38	1328.42	1613.65	1536.75	4299.57	2046.09	1436.33	2460.91	1913.55	3102.63	2059.93	3171.26	1318.11	2146.09	1261.88	1713.83	1368.93	1357.52	1286.15	2170.15	1898.08	685.871	707.232	1869.71	1598.23	2229.01	1469.47	1701.28	1135.01
13.40_638.2762m/z		638.276	1	13.4029	0.373567	1	0.00512826	0.00753504	1.51498	TG-2	WT-0	100 - 16.6 - 0.676	807.678	22.59	380.607	869.832	660.664	281.659	462.018	476.957	570.198	516.483	596.833	698.982	1015.36	805.315	409.537	874.906	780.932	847.031	568.989	903.867	923.123	777.89	322.03	451.166	409.146	735.128	692.063	659.148	662.516	463.182	523.792	1120.46	785.817	752.09	894.882	1054.97	669.831
13.39_610.3734m/z		610.373	1	13.3894	0.622767	1	0.0910702	0.0708783	1.54688	WT-2	WT-0	100 - 3.93	1125.46	26.48	873.932	512.842	741.628	658.768	938.48	620.351	1153.45	418.298	884.15	1216.03	1285.61	694.796	1303.09	1319.54	852.606	1572.71	1306.86	1015.57	864.46	1466.66	622.568	574.019	510.592	826.684	863.272	529.583	1361.61	529.708	489.039	2245.36	1327.02	628.657	914.46	689.13	787.335
13.39_583.3353m/z		583.335	1	13.3894	0.4006	14	0.153436	0.107028	1.45112	TG-0	TG-2	88 - 100	457.268	34.78	292.946	607.374	395.587	236.82	369.01	249.2	424.704	421.501	680.291	654.672	288.248	186.565	187.613	302.064	648.474	416.19	250.883	634.208	759.739	341.146	490.479	473.185	676.496	377.455	323.806	239.14	290.262	268.363	291.428	535.61	251.076	223.803	336.792	178.811	440.229
13.36_526.3491m/z		526.349	1	13.3621	0.622767	3	0.00160841	0.00295648	1.65474	WT-0	TG-2	100 - 8.98 - 0.678	2077.21	17.13	2220.51	2069.01	2273.2	1501.1	2087.54	1959.58	2679.28	2017.14	1563.31	2167.67	2470.09	1547.27	979.136	3362	1758.21	2234.79	2023.23	2120.75	2373.22	1665.17	2518.44	1941	1528.67	1466.91	2199.64	2507.67	1205.33	582.067	1220.85	1784.94	1413.19	1521.62	1292.32	728.47	1515.24
13.31_248.9596m/z		248.96	1	13.3071	0.373567	2	0.00158153	0.00292392	1.85549	TG-2	TG-0	100	140.48	28.87	96.6184	162.979	78.0228	71.5153	123.02	96.2097	61.8045	181.25	86.7269	58.9164	106.974	115.683	58.9204	95.7567	97.6438	48.94	88.1631	70.8221	120.432	54.726	106.766	63.3434	54.1954	78.7712	65.7602	62.8422	59.4739	99.7905	121.616	104.342	238.141	67.1722	225.611	100.891	108.463
13.25_522.2819m/z		522.282	1	13.2523	0.302783	7	0.00169006	0.0030753	2.71387	TG-0	WT-2	100 - 15.4 - 0.386	199.267	51.15	181.963	75.7164	49.1217	71.7148	209.636	151.478	69.4352	137.455	57.6701	10.143	45.7529	129.236	52.1312	61.0538	93.358	93.74	192.47	31.6057	236.282	83.5101	191.913	97.7771	330.384	468.567	108.714	322.13	133.986	30.9457	14.2905	304.137	18.9974	69.518	12.9785	93.5203	111.717
13.24_614.3453m/z		614.345	1	13.2386	0.259067	3	0.196827	0.128619	5.80685	TG-0	TG-2	100 - 21.2 - 2.38	159.608	75.58	48.0818	311.569	165.184	299.189	1.01311	30.0961	23.9187	30.9935	36.0763	31.21	135.071	27.8277	39.2384	29.4062	19.2184	13.0283	63.1407	34.9268	13.4051	39.8607	162.905	21.8747	40.472	64.8228	76.9569	13.4406	14.8038	28.6989	4.81195	75.4497	12.9195	30.5715	37.428	42.2734	13.1251
13.13_566.3446m/z		566.345	1	13.1303	0.270633	4	0.000222445	0.000581418	1.70759	WT-2	TG-0	100 - 25.1 - 4.49 - 0.253 - 0.0104	10944.5	15.21	8307.59	8944.52	5196.78	6630.34	8619.6	4838.56	9268.81	5307.83	7556.6	11230.9	13428.4	9529.97	7611.01	11837.4	10494.4	13123.2	8974.79	12028.1	7278.01	5780.12	5458.89	7567.7	6473.56	4733.69	6223.82	6116.18	7909.3	3812.66	3230.97	10660	7880.36	9908.48	7986.65	8029.14	6247.32
13.00_590.3451m/z		590.345	1	12.9951	0.531783	3	0.00122375	0.00235723	1.99916	WT-2	TG-0	100 - 17.3 - 1.82	7058.74	31.54	5475.34	10180.7	7382.52	5708.48	3685.97	5205.86	5114.62	3904.22	6309.42	6302.36	12678.3	9022.04	3986.22	6061.11	5224.36	5494.3	10636.8	5497.53	2935.15	6704.18	3971.34	3731.32	2436.4	2660.97	4610.6	2596.9	2199.96	2224.78	1219.09	8249.69	4367.03	3717.11	5701.09	5710.47	2586.43
12.95_480.3082m/z		480.308	1	12.9514	0.17305	7	0.000313043	0.00077883	1.93613	WT-0	TG-2	100 - 9.57	2271.08	27.2	2837.69	2268.23	1913.64	2529.63	2840.84	1332.51	2228.95	2533.04	1220.42	2479.77	1368.31	1206.5	1015.84	2090.57	2544.28	1851.02	2240.45	1659.7	2589.69	1843.78	2384.32	1842.59	1310.87	2708.15	974.839	2125.96	1785.45	814.163	592.971	1607.24	1253.15	1678.75	780.896	1418.02	1472.07
12.93_540.3289m/z		540.329	1	12.9316	0.580817	4	1.77e-10	3.21e-09	2.21614	WT-0	TG-2	100 - 31.1 - 5.07 - 0.576	123965	11.22	127692	132950	114519	146043	132156	106123	140879	108269	102952	93171.8	97342.8	76601.9	81678.9	99940.9	101929	106804	84526.6	104955	94931	90806.6	96658.7	101727	80365.9	95246.4	77746.8	119891	76036.1	31698.4	29005.1	75672.4	57897.6	60892	54437.1	67085.9	64790.2
12.89_612.2602m/z		612.26	1	12.891	0.553517	2	0.00561514	0.00802866	1.80457	WT-0	TG-2	100 - 13.3 - 0.0727	2298.5	19.41	3603.3	1628.42	1140.41	2948.71	1660.88	3049.67	2584.25	1219.59	1439.4	1740.22	1651.62	1223.26	1006.04	1657.43	1603.08	1868.19	2113.58	1638.86	1711.46	1751.35	1462.71	2325.87	1884.48	2135.68	1405.75	2597.34	1070.84	851.374	669.247	2019.19	742.86	1259.64	1001.07	1192.15	1907.16
12.82_271.2275m/z		271.227	1	12.8223	0.3574	20	1.35e-05	5.82e-05	5.04262	TG-2	WT-0	100 - 18.2 - 1.08	548.562	60.76	285.403	60.2189	103.638	130.248	171.257	31.6354	93.3119	80.7268	49.0153	442.72	284.502	551.888	925.615	435.849	395.79	141.493	1186.29	340.351	68.8643	28.6501	221.166	200.538	124.703	501.423	250.633	200.105	121.111	1467.05	345.673	219.738	552.375	330.677	1192.76	225.663	579.506
13.46_524.3337m/z		524.334	1	13.4633	0.47185	2	0.277797	0.167586	1.97412	TG-0	WT-2	100 - 8.18	856.86	31.97	630.925	879.776	1263.43	819.671	896.397	510.896	701.924	785.496	384.793	538.124	262.312	416.325	636.96	430.175	534.89	406.013	629.005	245.975	883.776	1107.53	830.052	752.36	1742.28	1315.25	1233.56	913.015	197.035	433.014	492.264	581.769	857.18	804.378	804.252	767.99	842.893
13.68_616.3604m/z		616.36	1	13.683	0.547217	3	0.000321692	0.000795154	5.75327	WT-0	TG-2	100 - 29.1 - 4.54 - 0.203	1101.06	53.4	701.239	3002.1	1987.77	2474.14	287.494	540.765	297.376	469.606	562.79	299.487	836.915	292.433	311.291	265.852	269.052	171.531	435.71	234.725	237.4	367.653	958.112	219.288	177.401	465.635	533.456	311.593	146.803	79.6497	59.4294	373.552	169.998	196.887	237.453	372.553	147.025
13.72_522.2817m/z		522.282	1	13.724	1.15902	7	0.00608131	0.00853993	1.82033	TG-0	TG-2	100 - 20.9 - 1.68 - 0.0214	1231.87	28.31	1030.04	859.496	491.557	707.869	1183.03	718.796	752.743	936.148	474.025	170.637	370.855	1533.52	498.268	725.853	767.676	740.377	1278.74	394.861	713.896	507.244	1021.12	535.213	1486.39	2047.89	962.387	1921.21	1390.91	266.261	104.529	3178.51	195.855	450.421	289.116	554.323	665.184
13.81_297.2430m/z		297.243	1	13.8064	1.23112	46	0.0496907	0.0443398	1.7932	WT-2	WT-0	100 - 14.6 - 0.51	1931.66	28.86	1540.12	1060.31	849.58	1073.81	853.047	663.882	750.262	1555.49	1284.09	1279.71	3225.49	2274.22	1869.04	1383.28	1439.32	777.486	3219.9	2396.53	697.648	1454.85	1500.15	594.127	805.126	1480.88	749.854	629.757	1271.65	4680.43	1596.89	1470.94	1854.45	1136.34	1934.6	775.11	1674.51
14.38_558.3317m/z		558.332	1	14.3849	0.346017	1	0.00826961	0.0108702	1.57656	WT-2	TG-2	100 - 19.8 - 26.1 - 2.13	193.893	17.54	157.677	196.869	223.407	224.368	161.16	180.63	187.709	126.633	148.68	151.514	254.571	210.968	121.573	205.146	170.779	181.022	214.928	211.001	213.471	126.019	275.713	219.731	233.091	152.463	155.244	124.674	109.218	35.9418	58.1382	183.995	156.445	189.701	115.113	155.819	100.505
14.38_508.3389m/z		508.339	1	14.3849	0.29095	5	0.000331767	0.000805471	2.14541	WT-2	TG-2	100 - 19.7 - 0.114	85.6509	24.71	62.4152	123.132	71.2324	76.884	82.2691	82.5579	55.8302	40.9395	91.4841	75.8931	110.494	95.9244	62.5221	102.735	73.8804	52.8475	118.797	86.244	62.6477	51.9652	91.5938	101.473	57.8302	58.5812	59.8046	54.7145	34.8021	5.95838	13.5585	70.3389	58.3281	54.3965	33.0143	45.0139	35.6541
14.27_116.9295m/z		116.929	1	14.2747	1.31723	1	0.0416782	0.0388335	1.0971	TG-2	TG-0	100 - 9.44 - 2.95	5523.35	5.8	5537.69	5311.92	4850.31	5507.12	5881.9	5354.74	5773.85	6023.03	4306.89	5620.7	5801.26	5739.22	5560.72	5297.14	5613.97	5739.43	5107.58	5155.21	5331.26	4992.93	5485.8	4841.58	4501.63	5820.36	4175.69	4833.43	5071.51	5174.05	5828.16	6248.86	5804.48	4815.66	5738.91	5278.2	5530.1
14.25_144.9233m/z		144.923	1	14.2472	1.28702	1	0.0381152	0.0360377	1.17937	TG-2	WT-2	100 - 12.7 - 13.7	2052.23	9.88	1719.09	2008.64	1704.25	1919.45	2057.57	1899.3	2372.65	2315.64	1351.59	1752.49	1761.78	2052.14	1860.57	1927.35	1507.62	1692.6	1671.76	1660.68	2102.79	1820	1671.17	1948.83	1474.24	1987.65	1565.09	1922.29	2093.78	1705.73	2171.11	2413.66	2308.08	1865.59	2105.86	1725.27	2223.33
14.22_580.3602m/z		580.36	1	14.2196	0.442383	2	7.15e-07	4.8e-06	3.84646	WT-0	TG-2	100 - 24.4 - 1.23	145.76	16.21	96.5282	172.621	115.259	129.582	115.761	141.046	170.851	170.042	176.988	79.7941	90.7532	69.7997	50.1115	86.657	85.0365	90.1213	83.0113	85.2493	143.272	126.055	128.5	108.265	175.327	68.5434	61.9668	76.6179	59.7492	5.74405	4.77984	66.9839	40.4199	50.7708	39.6997	59.447	24.1718
14.07_572.2976m/z		572.298	1	14.0681	0.371983	5	3.81e-05	0.000133186	5.9473	TG-0	TG-2	100 - 15 - 0.194	72.3563	33.14	45.4693	48.6245	31.6128	45.9623	37.8404	46.7948	65.2493	67.8648	21.1684	1.85491	1.74839	16.9249	18.8601	22.7625	42.7644	28.2636	65.7767	16.2781	26.7305	7.82366	57.0963	24.1208	48.0955	135.66	64.1386	105.034	64.4976	0.90619	0	9.72976	1.87714	12.6913	6.7711	23.8972	23.9429
14.03_160.9357m/z		160.936	1	14.0267	0.864333	1	3.37e-06	1.81e-05	1.38197	TG-2	TG-0	100 - 5.57 - 0.131	433.461	9.41	398.822	352.778	274.891	351.47	375.862	369.624	336.861	379.391	265.502	337.899	352.042	321.806	294.624	341.779	331.004	373.048	385.111	302.703	367.659	260.442	333.663	339.128	273.939	391.888	255.411	340.826	302.427	419.813	445.993	415.732	498.891	432.34	487.133	445.244	413.088
12.75_460.2814m/z		460.281	1	12.7537	0.232483	7	1.44e-07	1.22e-06	10.2198	WT-0	TG-2	100 - 20.1 - 0.959	250.794	61.02	90.9875	352.233	51.3236	252.634	172.864	330.723	135.168	434.363	173.038	11.5769	41.6376	0.459005	30.975	9.20179	63.8061	31.3619	149.201	29.1609	155.565	95.0143	244.78	120.329	123.315	564.568	146.617	410.872	93.9014	7.56178	1.81342	45.2479	8.11822	17.6064	13.2353	55.6934	40.917
14.01_371.2427m/z		371.243	1	14.0129	0.960933	30	2.23e-05	8.72e-05	1.19164	WT-0	TG-0	100 - 22.6 - 1.05	534.303	7.18	561.563	511.646	478.857	548.615	609.019	517.743	586.092	556.939	442.152	506.36	581.503	487.972	500.277	555.925	529.803	577.769	495.767	497.074	416.513	461.784	466.839	428.746	405.954	511.416	394.855	430.462	458.656	475.767	569.236	543.124	554.472	474.707	468.488	499.644	504.175
13.92_472.3629m/z		472.363	1	13.9165	0.371983	2	2.06e-06	1.19e-05	7.6597	WT-2	WT-0	100 - 27.1 - 0.319	103.645	35.03	23.9332	16.3372	1.92207	3.13254	18.3948	5.51289	26.8712	4.84444	12.7827	150.273	86.3357	128.651	147.406	164.245	54.9751	79.8832	45.1911	78.5633	9.10148	8.7402	13.8226	41.1307	34.2312	92.7496	59.9897	42.062	119.503	75.1634	133.916	61.1605	74.6307	119.74	147.816	93.6516	94.8749
13.90_592.3604m/z		592.36	1	13.9027	0.864117	2	0.000323535	0.000797067	2.33051	WT-2	TG-2	100 - 28.5 - 4.47 - 0.448	2288.2	21.71	1645.64	2574.65	1985.17	1182.52	1652.96	1559.68	2348.74	1240.77	2013.55	2286.63	2528.77	2435.6	1144.84	2584.12	2046.09	2943.16	1959.44	2675.82	2381.74	1626.02	2170.02	1895.23	2589.95	872.197	1019.38	1205.4	621.897	184.801	176.322	1588.52	1401.49	1798.6	844.755	1112.15	515.787
13.86_552.3653m/z		552.365	1	13.8615	0.592	3	5.34e-09	7e-08	1.93325	WT-0	TG-2	100 - 25.5	1296.74	12.8	1030.67	1372.56	1042.95	1328.25	1458.62	1555.68	1337.76	1486.52	1057.84	623.191	809.993	677.901	695.475	968.427	1090.56	1081.74	1080.5	877.14	1251.7	1122.93	1403.36	1076.41	1074.73	1563.75	1291.69	1381.04	1259.09	318.095	514.355	1110.82	651.562	728.814	668.852	728.928	638.332
13.85_462.2971m/z		462.297	1	13.8477	0.619483	10	4.48e-05	0.000151771	3.50971	TG-0	TG-2	100 - 23.8 - 15.7 - 3.37 - 5.65	1103.18	53.65	517.697	969.632	266.677	814.035	682.455	914.822	532.113	1940.76	754.276	146.487	445.861	118.435	512.834	238.08	495.674	325.262	1471.42	262.377	648.05	575.723	900.874	442.201	611.7	2558.35	784.835	1772.04	1837.71	159.222	130.595	533.881	165.429	278.423	219.884	502.213	458.391
13.85_295.2273m/z		295.227	1	13.8477	0.426867	35	6.01e-05	0.000196658	4.02127	TG-2	WT-0	100 - 17.3	269.793	43.37	145.88	70.3625	62.8452	76.8838	43.6736	34.4902	61.6724	22.0386	82.106	211.295	326.44	350.356	346.509	220.461	133.955	86.3241	383.909	227.177	43.7219	51.7778	202.711	122.958	58.0566	164.406	152.694	80.6023	121.686	753.584	310.455	277.817	284.372	171.15	236.884	75.9081	347.783
13.83_622.3321m/z		622.332	1	13.8339	0.289083	1	5.29e-11	1.14e-09	12.9577	WT-0	TG-2	100 - 17.1	75.7501	15.89	67.5368	87.3661	79.8788	101.755	60.5755	80.3748	70.6493	67.8475	73.7201	13.7831	22.7963	22.2648	11.2979	18.8203	19.7517	19.4721	18.4679	14.9604	86.3186	54.576	86.0087	46.1047	65.0707	21.0847	23.783	55.1159	12.0385	0	0	6.19716	9.74458	6.35925	3.5896	10.9234	1.31017
13.83_554.3447m/z		554.345	1	13.8339	0.8109	4	6.47e-14	2.72e-12	7.38802	WT-0	TG-2	100 - 25.3 - 4.39 - 0.595	2842.17	13.32	2688.51	2983.04	3302.17	3874.29	1937.05	3045.5	2438.57	2601.58	2715.38	933.561	1048.36	1018.3	632.166	929.757	922.347	958.34	940.478	819.496	3210.68	2357.96	2977.79	1863.54	2630.95	1265.56	1105.32	2334.34	968.07	106.598	154.157	543.095	492.19	468.514	330.366	558.065	258.067
13.92_507.2709m/z		507.271	1	13.9165	0.57855	15	0.0155427	0.0178266	1.43089	TG-2	WT-2	100 - 21.7 - 1.72	195.587	11.51	183.185	194.334	149.445	164.701	203.572	152	188.048	202.854	167.341	159.339	119.166	145.79	165.95	135.338	121.107	147.346	146.221	137.526	204.581	143.402	172.712	243.917	207.026	239.024	245.576	167.965	111.156	266.579	278.743	152.29	185.897	232.425	212.243	174.995	138.334
9.66_223.0282m/z		223.028	1	9.6584	0.3178	28	3.68e-05	0.000129289	1.82692	WT-0	TG-2	100 - 18.3 - 9.73	133.641	10.11	122.751	153.512	147.2	136.816	100.562	115.073	147.798	173.743	100.44	105.52	140.431	46.759	121.44	109.961	44.8125	57.568	37.591	97.7967	89.6869	91.1675	83.0953	89.3807	56.8286	71.2544	83.1269	65.9286	56.39	72.6741	75.9511	79.1184	71.5435	67.5626	83.783	81.7726	61.6859
8.84_499.2899m/z		499.29	1	8.84477	0.39995	5	0.00534075	0.00773416	2.09766	WT-2	TG-2	100 - 25 - 2.21	228.735	34.34	142.395	167.157	177.425	287.304	133.124	101.244	116.477	116.084	222.647	212.015	238.243	430.592	201.215	146.599	210.208	204.801	155.096	237.318	230.388	237.407	203.342	112.962	241.727	27.6462	101.511	181.791	58.8381	79.5587	98.7401	97.3821	206.781	160.935	47.39	128.446	35.5059
9.43_470.2747m/z		470.275	1	9.42555	0.246683	2	0.0294721	0.0296974	4.80308	TG-0	WT-2	100 - 6.27	194.16	87.11	149.362	67.7095	114.085	83.3785	22.8032	402.183	12.1305	208.335	69.3711	26.6487	22.8242	18.2742	85.7023	21.5834	123.406	26.8413	32.8346	27.216	44.7364	134.259	45.1452	43.5768	77.5507	86.4772	8.66603	44.5507	202.811	183.916	30.3519	14.6895	29.5179	24.3042	14.2036	50.1993	17.9108
3.99_319.0829m/z		319.083	1	3.98573	0.711217	105	0.0308042	0.0306192	3.46864	WT-2	TG-0	100 - 8.1	271.362	50.94	3.36212	0.873943	2.01477	0	501.995	255.38	402.003	108.168	292.667	126.712	132.692	141.26	299.505	561.928	345.063	376.361	163.8	309.427	132.132	32.458	44.0899	252.978	170.887	146.759	79.7317	13.6984	54.6417	350.444	86.4445	112.24	407.928	309.38	194.078	132.756	3.52503
3.78_336.0715m/z		336.071	1	3.78103	0.328	7	0.00283769	0.00474119	21.5155	TG-0	TG-2	100 - 13.8	297.115	46.08	0	0.318292	108.283	360.138	6.05282	1.23309	45.8124	305.084	3.44024	14.8726	32.6218	39.8491	61.3674	108.607	55.0518	83.7503	65.6214	94.4682	6.77054	531.478	271.853	2.79136	13.8909	278.167	321.405	611.2	9.28644	0.496432	0.5302	11.2183	65.53	0.154258	9.4877	11.6801	30.3171
3.75_222.0769m/z		222.077	1	3.75358	0.868933	27	2.35e-05	9.1e-05	14.2888	TG-0	WT-2	100 - 5.74	189.654	74.82	71.5944	21.2556	44.6719	31.0208	129.596	26.8632	20.7509	156.78	95.6414	1.96955	7.54429	9.04004	70.4939	4.33001	8.46512	6.6988	2.13081	1.50332	430.788	224.463	90.9601	188.148	329.191	35.9791	150.516	638.056	142.159	2.23499	9.12977	36.1455	19.7522	9.43186	5.44029	12.4047	120.626
3.74_212.0020m/z		212.002	1	3.73985	1.04848	6	0.00484242	0.00722062	4.55614	WT-0	WT-2	100 - 7.07 - 4.16 - 0.188	977.894	72.87	421.017	1173.56	2647.68	2129.19	396.241	619.406	280.268	904.079	212.819	222.822	107.698	135.536	628.688	212.712	154.213	268.33	135.209	200.167	159.776	177.371	360.855	186.959	369.915	85.2853	328.564	400.539	578.068	943.745	674.018	178.4	107.905	148.271	50.6629	190.942	425.586
3.73_338.0871m/z		338.087	1	3.72617	0.3145	15	0.00235204	0.00403624	5.12369	TG-0	TG-2	100 - 10.3 - 0.088	100.908	49.75	4.11629	9.3032	34.7535	107.701	0.583242	4.79961	23.3864	85.4288	41.2125	16.8595	22.5707	22.1444	9.13804	12.9056	35.791	34.7511	39.5889	30.7929	24.5577	234.111	165.748	6.33347	51.3414	81.4834	117.339	167.692	61.6468	5.64456	6.81117	10.3051	2.96691	9.81702	7.08598	12.6387	98.2939
3.64_425.1189m/z		425.119	1	3.64418	1.10708	10	0.00475286	0.00714006	3.55981	TG-2	WT-0	100 - 14.9 - 5.75	698.161	50.98	71.5912	27.4974	52.5915	4.83948	460.864	167.144	564.819	96.9281	287.8	644.198	454.547	891.398	664.768	231.927	265.18	940.628	166.432	415.022	622.764	213.427	78.8134	471.263	463.649	355.705	174.39	466.725	81.0486	742.223	461.998	276.468	399.023	966.949	581.198	658.731	1419.07
3.60_117.0566m/z		117.057	1	3.60313	0.287733	40	0.000365698	0.000871473	2.87583	TG-2	WT-0	100 - 4.48	171.149	32.92	62.7904	22.7556	77.9523	48.4596	81.0955	54.011	76.4051	41.0894	50.4092	149.168	75.2156	263.993	85.3589	181.966	173.403	134.128	300.323	150.98	149.981	53.5773	94.4005	209.418	46.0793	101.341	126.631	38.4687	63.1349	474.713	211.279	127.28	100.428	158.294	126.099	195.557	73.0701
3.55_371.0662m/z		371.066	1	3.54833	0.3027	20	2.22e-09	3.12e-08	50.7579	WT-2	WT-0	100 - 23.5	78.9532	53.97	2.9668	0	0.85667	0	1.76142	0.110501	0	0	6.053	93.4273	28.6666	117.265	87.2338	76.9012	31.138	8.35796	134.104	94.7889	9.31745	1.51195	3.11922	33.3888	5.02386	17.8007	16.4469	8.49661	11.7792	47.712	42.2622	4.38151	16.9865	49.1668	72.4645	41.2184	12.457
3.55_287.0091m/z		287.009	1	3.54833	0.524283	10	0.000748455	0.0015667	9.40752	WT-2	WT-0	100 - 37.8 - 0.271	110.834	72.62	21.8226	5.33403	2.04535	3.82819	15.2605	3.28985	6.06649	8.49519	25.2758	127.679	70.7148	104.819	310.343	132.802	42.0923	15.7426	120.284	64.3676	39.5347	14.9349	12.5957	120.779	105.65	110.44	116.774	121.19	43.4003	50.7991	58.3219	9.52631	95.3297	113.36	156.912	66.9101	245.944
3.55_246.0509m/z		246.051	1	3.54833	0.413217	6	0.000924027	0.00185495	6.59832	TG-0	WT-0	100 - 0.343	69.0511	47.81	22.6952	4.95083	6.55947	4.34521	10.7251	1.24001	4.92579	7.6141	23.5761	91.0906	40.2151	38.5135	83.6969	96.8333	62.1869	10.5223	66.435	38.2915	38.5259	15.0144	32.0127	121.424	209.511	98.6464	107.398	126.686	31.6924	55.0072	64.323	10.5943	86.9545	65.6651	139.987	54.0733	101.058
3.53_399.1738m/z		399.174	1	3.53465	0.371533	9	8.05e-06	3.74e-05	64.9698	WT-2	WT-0	100 - 19.1 - 0.999	381.872	107	16.3458	0	0	0	5.93026	0	0	0	19.2944	341.981	87.5081	219.995	1404.27	646.688	72.6099	7.18021	361.212	210.897	59.1035	6.75931	6.37036	418.786	537.447	247.371	471.055	438.833	69.4523	100.146	104.471	3.65051	999.055	296.125	657.076	160.948	1270.98
3.53_340.1372m/z		340.137	1	3.53465	0.496217	19	4.97e-05	0.000165716	16.0669	WT-2	WT-0	100 - 13.7 - 0.0956	406.891	37.64	39.9719	2.89232	0.0115299	0	52.4289	5.18989	24.4078	8.19787	68.5584	438.136	188.192	462.805	524.591	610.09	309.677	127.96	521.117	419.999	96.7068	21.8883	55.0911	285.044	188.377	152.661	261.166	174.702	97.4456	261.52	264.628	39.1809	646.02	293.377	473.651	297.573	187.68
3.49_153.0226m/z		153.023	1	3.4933	0.606283	32	0.0530362	0.0466111	2.1843	TG-2	TG-0	100 - 0.979 - 0.718	355.99	47.19	9.14803	15.4866	0.811896	16.8276	780.682	319.08	479.57	204.306	499.993	97.1678	65.5519	232.273	277.175	637.375	280.13	482.338	194.162	242.986	197.692	50.7222	100.091	291.167	580.735	323.136	196.744	60.6985	152.381	542.029	197.407	249.253	304.988	567.968	428.704	291.547	100.366
3.45_338.0871m/z		338.087	1	3.452	0.331417	15	8.66e-07	5.61e-06	10.3113	TG-0	TG-2	100 - 9.1	62.5574	55.7	2.00856	7.09797	28.222	63.3823	11.6613	31.9631	36.8152	39.6737	16.5418	14.0178	16.9208	4.4445	7.51559	44.146	32.2467	11.6175	14.8494	22.524	57.1495	95.5625	82.0162	52.8238	31.3058	37.8749	51.0412	119.455	13.934	0.956049	0.553674	3.51868	15.0333	2.93554	0.634443	7.82904	9.24893
3.27_186.0773m/z		186.077	1	3.27217	0.792067	21	0.00730798	0.00987165	7.36694	TG-2	WT-0	100 - 6.67	557.584	51.94	149.522	60.8707	6.61559	10.7158	83.0695	42.2035	56.7305	82.4562	173.25	463.545	250.63	179.042	626.108	311.514	133.164	118.027	343.215	233.195	350.289	117.441	99.3693	346.031	334.134	499.888	603.251	983.304	269.554	434.736	304.087	430.082	533.075	367.644	804.09	494.359	1692.72
4.01_129.0566m/z		129.057	1	4.013	1.26653	59	5.36e-10	8.51e-09	2.77529	WT-2	TG-0	100 - 6.94	19002.6	23.55	9834.74	3733.28	7850.73	3910.72	7878.87	6595.46	9429.1	4375.19	7614.93	19393.5	13216.7	26356.3	13714.9	15553.1	18467.8	23117.1	21461.5	23190.8	7882.16	5110.14	7663.64	10470.3	4871.16	7020.56	9374.63	5177.64	5722.03	22118	21280.9	10731.8	12450.8	13956.7	15304	17692.6	7028.98
3.01_197.0487m/z		197.049	1	3.00775	0.487367	108	0.158447	0.109273	2.57428	TG-2	WT-0	100 - 6.13 - 3.92 - 0.135	406.099	33.95	173.539	116.811	19.3122	22.7447	391.726	81.3402	268.286	121.022	181.065	288.595	218.185	261.215	229.199	476.657	214.624	422.795	231.883	204.157	104.168	40.4579	155.728	184.517	555.989	152.023	189.485	400.845	409.552	14.6915	7.29446	189.866	243.666	745.454	181.157	346.515	1231.99
4.01_274.9854m/z		274.985	1	4.013	0.559983	6	3.19e-07	2.38e-06	2.10011	WT-2	TG-0	100 - 5.64	203.843	23.34	141.448	66.5784	110.975	67.1246	98.3176	113.371	133.836	76.3439	116.946	311.928	167.426	249.719	170.513	169.573	163.869	218.868	220.516	184.784	115.046	79.2526	80.408	132.863	93.675	114.04	146.167	68.755	72.5092	209.351	287.799	125.234	121.146	174.904	181.292	158.511	89.5341
4.03_197.0433m/z		197.043	1	4.02663	0.973833	110	7.09e-07	4.79e-06	1.92531	WT-2	TG-0	100 - 5.53	1035.83	19.43	810.532	360.278	554.388	348.706	920.187	537.515	949.027	431.943	530.293	1001.81	854.23	1241.82	657.023	1126.06	1240.13	1243.22	1105.07	1067.08	547.402	423.925	817.839	649.422	427.621	538.398	593.353	420.042	445.118	1204.11	1068.78	721.875	945.205	781.052	822.973	985.28	557.928
4.49_263.1133m/z		263.113	1	4.49273	0.454067	24	0.000242627	0.000625136	19.2106	TG-2	WT-0	100 - 9.9 - 1.65	362.045	82.71	8.39224	0.33785	0	6.51227	68.4387	8.12511	33.6488	8.03495	32.9399	181.632	36.6269	57.1703	482.305	165.422	54.3143	25.1757	56.0879	91.8821	217.991	45.5834	52.11	206.511	117.288	247.215	394.625	192.021	301.109	186.027	140.906	80.8066	123.5	286.084	375.072	308.589	1931.57
4.49_187.0074m/z		187.007	1	4.49273	0.605283	20	2.43e-07	1.9e-06	4.31053	TG-0	WT-2	100 - 4.75 - 2.79	976.422	29.35	230.697	459.013	392.677	1323.65	262.347	247.06	369.651	378.431	156.956	196.324	273.374	187.927	379.241	183.757	191.794	205.954	194.273	165.619	519.147	689.041	1839.19	1142.45	1180.38	271.955	1017.81	985.036	622.023	120.778	207.763	359.306	151.072	256.585	116.468	405.336	264.077
4.47_351.0688m/z		351.069	1	4.46523	0.274933	55	2.37e-07	1.86e-06	9.94347	TG-0	TG-2	100 - 1.92	54.5656	45.2	0.634582	33.3238	48.3144	35.397	14.1153	23.3412	46.2808	39.1707	12.2904	9.654	23.1091	9.56789	7.43011	15.3627	41.8112	11.0021	13.6879	21.9539	44.5458	79.2361	81.5219	38.8258	33.3822	30.5705	20.7618	104.715	60.8435	0	2.32824	5.25259	2.98052	2.22124	8.15279	4.56592	29.2313
4.36_129.0566m/z		129.057	1	4.35588	0.772183	59	3.29e-05	0.000119023	2.03657	WT-2	TG-0	100 - 6.77	5436.34	25.09	3851.97	1672.22	3565.88	1928.33	3025.95	2725.98	3725.27	1940.97	2901.76	5506.3	4407.22	7698.55	4360.77	4531.86	4591.44	6252.16	6567.56	6932.07	2833.13	2730.3	3083.33	3773.66	1974.09	2756.73	3557.8	1630.67	1183.46	7799.48	6885.86	2860.63	3396.92	4405.09	5052.19	5783.38	2415.25
4.34_322.1283m/z		322.128	1	4.34223	0.548183	11	0.000552183	0.00124068	3.41388	WT-2	WT-0	100 - 14 - 2.61	147.237	34.05	40.3153	10.2354	9.9999	11.6668	77.194	34.6906	57.9711	5.3659	90.4386	216.382	74.2994	92.3113	107.682	135.953	152.439	156.611	123.638	199.344	73.4593	55.7848	66.7642	126.009	167.242	61.9731	186.673	129.919	158.168	52.1631	157.864	48.3573	61.8769	143.805	99.4391	200.235	339.73
4.34_281.1003m/z		281.1	1	4.34223	0.42645	27	0.000291476	0.000734262	2.83864	WT-2	TG-0	100 - 16.9	402.186	36.58	282.769	79.7533	206.858	85.8304	146.827	134.884	261.63	65.7936	124.545	387.407	282.386	598.109	205.318	356.491	364.609	447.295	563.11	597.728	155.643	165.074	210.083	223.012	46.087	135.045	206.64	79.6591	14.5002	680.657	610.481	105.497	237.314	212.036	366.232	431.863	155.275
4.23_131.0720m/z		131.072	1	4.23198	0.8485	49	2.13e-05	8.41e-05	6.38904	WT-2	WT-0	100 - 6.43 - 0.179	806.241	41.37	186.714	73.3907	78.2925	67.2855	163.135	81.1549	184.358	86.7457	164.717	982.74	403.484	583.496	2109.92	890.662	326.05	254.496	816.821	552.488	246.846	99.0905	143.304	869.329	778.014	870.482	1456.47	496.67	447.452	920.384	688.79	188.307	920.526	1074.34	1776.45	847.051	942.623
4.18_212.0020m/z		212.002	1	4.17698	1.32475	6	0.00168549	0.00307317	6.03541	WT-0	WT-2	100 - 7.49 - 4.26 - 0.129	1079.14	69.55	420.213	1294.79	3066.16	2477.33	394.506	737.038	262.99	910.953	211.645	139.39	115.263	123.483	504.872	230.766	131.322	220.759	86.8558	145.696	152.833	230.395	364.811	138.096	416.948	86.6064	295.478	382.274	583.263	1107.39	569.166	229.669	68.9916	130.381	34.0786	147.434	309.839
4.15_263.1131m/z		263.113	1	4.14948	0.766467	24	0.000125466	0.000363699	38.9232	TG-2	WT-0	100 - 8.38 - 0.383	434.772	82.57	24.7945	5.65711	6.00704	1.22372	27.5504	2.91723	8.14698	6.26011	18.5183	261.403	23.7285	59.9278	615.317	209.368	59.3141	29.234	91.3112	89.2782	329.602	45.5359	42.6927	281.097	144.58	257.953	441.718	326.289	391.107	231.068	119.32	89.0051	133.082	285.144	525.805	372.221	2410.96
4.15_153.0192m/z		153.019	1	4.14948	0.547467	32	0.0013624	0.00258032	5.12897	WT-0	WT-2	100 - 1.53	519.334	36.02	650.798	654.353	407.103	384.393	689.996	298.184	532.774	601.259	202.95	113.066	150.356	135.831	77.2897	83.7468	11.6889	177.19	136.775	0	544.95	178.322	818.321	471.144	559.856	17.1891	508.344	597.064	70.3185	14.028	0.100982	205.867	122.166	118.855	0.295588	159.25	52.1435
4.12_338.0873m/z		338.087	1	4.12208	0.28805	15	0.00371573	0.00585431	5.40183	TG-0	TG-2	100 - 9.21	80.6785	77.99	2.04892	0	23.3433	83.3471	0	0	1.30748	63.6286	0	22.6371	29.2724	39.509	22.6979	64.1907	28.5638	36.3318	57.6029	75.7293	0.027658	140.222	76.4461	0	0.958393	136.037	69.4111	131.361	9.53823	0	0.00879423	11.5538	16.398	0	0.92609	21.4438	70.0181
4.08_425.1190m/z		425.119	1	4.0812	0.492733	10	0.00400401	0.00622714	3.05751	TG-2	WT-0	100 - 15.6 - 17.2	662.709	42.89	116.501	28.5651	84.2425	10.7734	506.747	185.948	694.958	82.61	208.793	719.637	457.191	1006.16	621.461	362.464	384.637	903.816	209.845	424.593	552.745	247.195	93.4294	456.477	454.452	360.802	187.349	343.459	74.5094	735.8	485.808	277.674	446.054	887.146	576.196	651.54	1234.36
4.05_220.0611m/z		220.061	1	4.05392	0.492817	25	0.010834	0.013376	4.42919	WT-0	TG-2	100 - 5.32	210.535	86.08	208.539	47.6944	37.6401	34.6223	231.125	377.116	139.759	179.827	723.282	26.3605	17.2191	7.66551	39.5558	66.0843	124.277	19.2187	17.8559	241.651	385.968	675.681	142.598	148.004	115.048	292.402	58.9904	389.728	14.7019	0	56.2157	63.847	52.0475	6.81118	136.641	15.0299	57.858
4.03_433.1449m/z		433.145	1	4.02663	0.39595	7	2.55e-06	1.43e-05	9.94141	WT-2	WT-0	100 - 14.3	185.67	56.41	47.1	0	40.3628	2.19078	4.43609	15.1165	49.5618	0.433192	16.2769	234.526	65.642	391.283	90.8966	144.801	134.396	173.214	210.027	317.312	33.7658	6.3651	27.2312	34.1245	0	14.239	68.4782	5.41578	5.58924	231.664	257.803	40.4069	70.7849	77.9338	166.088	264.006	11.7055
4.03_281.1004m/z		281.1	1	4.02663	1.113	27	6.73e-09	8.69e-08	4.21861	WT-2	TG-0	100 - 15.4	1886.09	35.05	818.17	177.433	575.143	171.546	518.419	398.09	723.46	180.586	478.994	1766.92	1082.49	2919.38	931.647	1518.93	2047.78	2352.15	2246.28	2614.86	517.64	281.269	603.055	698.826	270.554	378.429	693.792	257.18	343.852	2563.16	2065.25	842.889	1021.44	1205.91	1264.7	1838.1	363.982
4.01_319.9827m/z		319.983	1	4.013	0.437167	4	2.35e-06	1.32e-05	2.46662	WT-2	TG-0	100 - 1.88	274.015	25.85	228.867	80.9434	195.87	93.954	72.7253	123.971	113.838	91.3596	111.153	294.201	299.501	490.989	184.667	158.06	201.847	315.713	394.838	233.128	150.47	114.598	102.157	123.543	62.5563	111.36	152.368	90.4149	75.1943	243.16	308.976	159.616	134.202	192.654	202.733	270.88	98.5581
4.58_153.0193m/z		153.019	1	4.57553	0.55225	32	0.000101151	0.000303407	6.51784	WT-0	TG-2	100 - 2.09 - 0.0236	428.68	36.61	475.181	615.656	396.612	329.632	460.644	284.842	379.568	562.442	137.326	78.441	149.468	97.2803	97.241	63.341	12.5464	113.926	68.27	1.88122	395.408	284.758	560.603	442.455	638.503	49.2348	591.714	550.349	12.5599	0	0.335382	136.129	168.443	69.3773	0.104631	147.511	36.0703
3.01_164.0721m/z		164.072	1	3.00775	0.542933	42	0.0197419	0.0215367	1.24449	TG-2	TG-0	100 - 10.6 - 0.484	681.113	16.3	697.718	480.096	656.57	513.964	436.403	551.213	515.734	552.685	645.934	692.956	824.236	721.823	864.309	477.675	546.541	668.658	722.772	639.928	664.489	519.604	518.497	476.958	497.999	734.377	721.97	419.693	580.113	941.579	876.089	783.319	480.245	501.595	749.914	582.268	678.423
2.58_183.0328m/z		183.033	1	2.5764	0.47265	36	0.0257223	0.0266159	2.63724	TG-2	WT-0	100 - 1.64	99.5058	47.51	5.17232	0.743626	1.18061	0.912478	93.7352	44.5819	78.507	20.1599	104.748	31.5151	28.2456	28.3341	31.2089	69.8375	55.0365	85.319	23.5434	57.8445	39.535	10.7428	17.1128	53.0528	226.624	92.4203	44.8052	57.1426	110.79	68.0909	31.6124	60.0431	52.6357	203.526	76.3274	91.4209	117.817
1.22_173.0934m/z		173.093	1	1.22088	0.262983	44	0.00272761	0.00459358	3.21127	WT-0	TG-2	100	160.14	42.3	279.762	206.119	235.958	209.499	110.869	96.5398	110.658	78.5852	139.112	159.985	216.535	149.796	35.5916	6.11181	2.26688	45.8339	92.6716	58.7371	145.301	109.77	35.5973	62.9921	53.5732	109.881	153.273	144.009	164.011	102.278	21.6029	37.1186	18.075	4.81209	61.5376	128.169	94.7455
1.10_276.9850m/z		276.985	1	1.09777	0.192317	3	0.00267053	0.00451849	2.49442	TG-2	WT-0	100	175.286	27.82	67.4995	73.3459	77.5289	74.7879	31.6062	102.8	51.0916	69.3833	64.5456	70.6255	104.115	109.529	92.9001	66.5397	65.5169	103.936	71.5283	151.495	226.861	146.374	60.4607	209.643	184.627	163.829	196.551	61.4229	182.21	305.317	198.641	111.613	59.2439	255.555	201.074	135.142	122.971
1.10_274.9879m/z		274.988	1	1.09777	0.277133	7	0.0319889	0.031523	1.40635	TG-2	WT-0	100 - 4	833.025	9.38	659.336	633.156	613.064	591.103	372.312	709.132	447.204	500.554	519.007	745.615	809.074	709.34	595.265	749.859	755.445	755.104	736.573	616.726	1078.12	862.74	467.295	691.212	729.821	1043.2	933.309	583.002	736.596	1157.13	921.41	848.557	524.646	953.503	917.38	969.429	534.383
1.10_179.0563m/z		179.056	1	1.09777	0.249717	139	0.0101631	0.0127435	1.54548	TG-0	WT-0	100 - 4.55	869.068	18.23	546.184	526.054	573.62	473.409	739.86	452.602	574.159	416.981	682.016	646.298	374.229	395.391	615.639	1642.84	1789.41	701.593	802.295	683.162	1058.33	1031.21	1002.08	721.366	874.117	758.141	801.125	646.708	836.138	724.744	889.591	846.537	966.236	754.518	805.287	700.949	809.617
1.08_217.0297m/z		217.03	1	1.08397	0.460583	14	6.18e-07	4.2e-06	1.50908	TG-2	WT-0	100 - 6.74 - 1.57	7512.95	9.88	4823.4	5297.13	4712.97	4797.91	4575.52	5884.18	4732.13	4412.67	4822.19	5232.98	6341.49	5623.08	4961.44	6629.33	7530.29	6398.07	5461.29	5108.69	8749.02	6941.95	6127.07	5465.6	6442.16	7549.86	7104.02	5568.62	7722.41	9671.79	8093.38	7297.88	6370.92	7147.23	7379.04	7313.09	6768.36
1.08_215.0326m/z		215.033	1	1.08397	0.460583	35	2.02e-06	1.17e-05	1.48588	TG-2	WT-0	100 - 7.57	19931.2	9.95	12805.8	14633.2	12797.7	13257.8	12560.2	16010.3	12404.4	12247.1	12344.6	14139.9	17493	15459.7	13746.1	18104.3	20427.6	16837.7	14961.7	13473.6	24023.6	18696.8	16507.3	14966.7	17355.6	19657.5	19373.3	14647.3	20408	25871.9	21935.3	19757.7	16720.2	19209.5	19662.9	19319.8	17770
1.07_397.0926m/z		397.093	1	1.0702	0.178883	52	0.0156547	0.0179267	1.92694	TG-2	WT-0	100 - 0.419	414.455	35.47	230.811	266.096	168.438	99.8969	89.0023	348.831	192.875	242.974	298.425	242.933	231.881	208.524	229.532	365.482	580.531	345.496	402.604	260.777	583.846	285.515	132.332	419.667	338.24	704.128	343.22	253.712	234.351	615.273	356.636	235.323	253.255	807.96	647.771	402.138	246.617
1.07_395.0954m/z		395.095	1	1.0702	0.22115	48	1.45e-06	8.84e-06	1.75999	TG-2	WT-0	100 - 11.6	1117.46	14.35	651.837	627.179	577.437	529.854	673.588	693.205	612.69	503.254	827.078	691.952	793.698	755.599	826.214	1076.11	1019.32	912.025	963.776	1069.02	1286.4	915.72	836.762	955.656	798.97	1278.26	1469.68	854.301	857.12	1459.66	1176.05	1098.49	766.612	1026.86	1228.03	1140.03	1070.78
1.07_260.9784m/z		260.978	1	1.0702	0.192717	4	0.0965614	0.0742258	1.48667	WT-2	TG-0	100 - 2.84	319.848	30.25	419.324	289.051	228.157	388.25	216.963	332.371	346.951	478.324	180.921	368.395	369.836	376.491	528.346	136.147	218.37	475.244	226.512	232.761	156.957	438.398	240.929	225.726	57.0996	196.72	196.883	136.755	307.78	232.02	185.727	191.705	821.277	320.596	427.838	134.341	150.126
1.07_145.0620m/z		145.062	1	1.0702	0.249017	89	0.178501	0.119489	1.37427	WT-2	WT-0	100 - 38.5	1246.2	21.52	1216.88	685.768	475.955	749.414	725.906	1261.68	1137.06	1316.22	872.277	1316.56	2025.97	1639.7	633.002	623.112	646.564	1499.79	1506.65	1600.97	976.967	1381.96	902.36	794.675	957.909	1550.71	1399.87	2194.76	1891.83	1010.5	617.573	1344.44	933.103	1383.6	1005.38	1209.37	1200.86
1.03_706.4858m/z		706.486	1	1.02817	0.0712667	26	0.214278	0.136951	1.70145	WT-0	TG-0	95.2 - 88.2 - 100 - 31.7 - 10.3	119.045	23.7	138.17	120.554	147.212	134.683	128.611	133.162	58.5308	97.0682	90.6859	91.9436	117.027	142.583	103.478	56.5789	0	67.0678	33.0383	109.212	50.9206	84.6058	37.876	85.7071	72.6267	109.169	45.7276	100.972	58.086	93.987	123.129	50.5213	55.2896	116.742	71.811	86.7883	54.0104
1.03_597.5565m/z		597.557	1	1.02817	0.0712667	9	0.00816101	0.0107666	2.11909	WT-0	TG-2	78.5 - 100 - 94.9 - 39.3 - 7.06	134.953	25.92	122.774	171.881	142.229	175.259	128.277	113.551	90.7967	188.69	85.308	98.0243	119.915	111.568	106.316	49.7359	7.32916	94.7214	56.1246	62.7615	45.4877	106.715	70.1512	89.5868	64.3899	88.7608	38.7508	122.425	44.3481	61.4991	84.2087	101.263	14.3296	68.631	78.4839	37.8574	82.7103
0.96_316.9471m/z		316.947	1	0.956333	0.169183	4	0.118038	0.0869649	1.15782	WT-0	TG-0	100 - 4.27 - 1.15	4326.8	10.63	4203.4	4030.89	3877.36	4357.95	6016.01	3951.81	4549.1	4257.53	3638.16	3323.31	4709.56	4235.86	3895.83	4237.26	3794.31	3986.97	3515.83	3683.37	3196.58	3842.54	4131.69	3362.9	2956.99	4491.86	3181	3298.3	3698.56	3155.1	4687.21	3764.95	5444.73	3747.21	3504.22	3619.42	3421
0.96_248.9600m/z		248.96	1	0.956333	0.197617	2	0.099575	0.0761029	1.17278	WT-0	TG-0	100 - 3.36 - 0.93	4015.79	12.93	4227.19	3693.44	3469.24	4200.18	5928.86	3544.66	4230.81	3910.37	3039.51	2924.05	4839.03	3938.86	3657.26	3606.46	3767.39	3639.25	2966.08	3474.72	3150.6	3435.59	3720.65	3312.58	2821.15	3975.12	2835.42	2983.57	3317.59	2993.96	3400.88	3353.39	4312.4	3310.54	3310.91	3315.89	3058.05
0.94_588.8960m/z		588.896	1	0.942417	0.1545	2	0.00267893	0.00452846	1.21825	WT-0	TG-0	100 - 8.49 - 3.08	5329.48	10.47	5370.08	5353.96	4992.13	5342.14	6498.65	4944.35	5892.5	5276.76	4194.43	4173.64	5870	5118.37	4643.94	5145.21	5247.82	5273.79	4420.19	4472.79	4296.1	4654.02	4912.17	4231.66	3386.96	4912.61	3876.73	3946.26	4158.29	4231.89	5071.16	4391.44	5878.15	5029.99	4704.73	4640.97	4307.03
1.22_346.0547m/z		346.055	1	1.22088	0.376883	36	0.00179647	0.00322034	3.82536	TG-0	WT-2	100 - 10.8 - 0.165	366.029	39.9	381.106	348.049	137.007	358.257	406.283	176.445	181.95	378.879	175.711	298.857	38.6537	2.55471	65.0415	0	0.586895	142.9	402.793	0.443947	220.184	2.06634	184.155	123.871	267.134	1041.45	608.605	541.866	408.963	3.32915	0	553.759	0	71.3802	11.7448	93.4625	211.22
2.77_103.0416m/z		103.042	1	2.77088	0.653817	38	0.00293924	0.00486393	2.56314	TG-2	WT-0	100 - 1.56 - 0.11	457.419	11.16	209.97	173.859	180.095	160.072	188.404	210.438	168.003	144.055	156.139	205.967	215.415	226.428	227.415	230.406	169.872	237.342	263.076	216.414	205.2	163.296	165.238	157.894	154.763	299.842	182.141	154.639	189.445	1716.1	689.645	184.926	145.593	245.738	320.314	314.579	563.317
1.22_377.0847m/z		377.085	1	1.22088	0.277033	48	0.0177943	0.0198184	7.29451	TG-2	WT-0	100 - 9.8	493.88	92.22	41.4962	16.099	56.8244	104.031	0.16673	161.543	0	40.348	174.455	102.925	108.036	85.18	560.256	31.8995	3.86158	158.517	64.3641	197.451	206.135	394.935	5.52877	37.7074	50.7376	135.22	87.4984	90.0589	552.054	150.945	218.179	578.293	63.3716	201.51	706.654	354.162	1971
1.26_105.0196m/z		105.02	1	1.26263	0.18145	14	0.00362723	0.00574446	1.74549	TG-2	WT-0	100 - 0.018	240.843	24.14	122.808	128.152	166.153	64.057	165.144	175.884	106.854	116.111	184.673	180.449	207.29	173.683	189.205	148.07	160.591	266.941	303.014	218.642	190.39	198.124	115.531	272.784	156.833	212.228	354.629	178.469	239.048	187.711	460.18	208.861	171.099	328.716	303.938	239.288	123.854
2.49_130.0882m/z		130.088	1	2.49295	0.849083	35	2.68e-07	2.06e-06	1.92657	WT-2	TG-0	100 - 8.74	301.754	17.3	199.902	105.426	217.313	153.057	126.597	158.865	135.454	155.445	221.066	298.941	285.598	368.645	321.095	209.994	251.042	311.981	365.084	348.958	173.751	161.891	151.247	135.641	126.795	208.434	162.633	95.2875	152.087	399.976	243.428	192.46	195.431	199.842	246.851	281.592	182.546
1.33_115.0412m/z		115.041	1	1.33293	0.798717	52	1.17e-09	1.78e-08	3.16955	WT-2	WT-0	100 - 34.6	875.523	21.49	307.803	166.609	277.488	175.884	348.244	268.748	349.589	166.608	301.795	927.787	579.203	1214.99	1090.76	846.911	667.623	746.656	900.433	939.377	331.033	180.354	299.835	507.098	313.044	502.53	471.666	439.056	367.707	1302.95	1143.78	405.106	801.127	703.021	1229.25	829.295	695.362
1.30_336.0716m/z		336.072	1	1.30483	0.280317	7	0.00586216	0.00831612	16.212	TG-0	TG-2	100 - 16.3	177.188	59.7	1.44929	1.54934	82.0028	230.369	11.206	14.7934	32.3034	168.07	2.71504	4.34589	13.62	25.6871	21.9913	58.5895	16.4835	55.3242	25.8495	46.5763	9.38471	305.814	176.845	6.15593	14.6218	140.793	161.829	417.563	0.691213	1.20591	0	5.19522	45.7816	1.8676	4.08975	7.04115	44.1133
1.30_130.0883m/z		130.088	1	1.30483	0.252433	35	5.7e-07	3.92e-06	2.38332	WT-2	TG-0	100 - 0.646	168.102	23.49	156.626	50.2756	87.2049	67.5829	142.183	55.5019	85.3646	78.6804	80.1025	221.468	125.019	240.301	180.196	162.666	132.558	138.012	187.855	161.313	55.0654	43.2198	65.9178	68.4737	40.56	94.2641	50.6689	89.5392	63.1954	186.57	133.835	74.5291	164.272	100.726	154.407	99.7271	146.893
1.29_263.0433m/z		263.043	1	1.29075	0.210117	24	8.72e-05	0.000266751	2.00098	WT-0	WT-2	100 - 10.5	192.113	21.92	148.018	296.366	234.143	221.885	163.735	172.54	166.09	162.239	140.083	82.8036	108.289	82.5721	103.386	109.744	123.848	112.404	50.5841	85.681	133.016	133.924	116.968	144.033	122.226	166.824	135.992	260.356	116.493	101.695	89.9899	75.0078	118.89	125.18	141.489	142.973	269.04
1.29_218.1033m/z		218.103	1	1.29075	0.182	23	1.96e-05	7.86e-05	1.65699	WT-2	TG-0	100 - 11.2 - 2.46	221.466	18.03	180.772	106.274	138.967	96.4328	171.553	164.337	144.597	100.066	168.34	229.893	202.577	304.963	188.602	172.118	258.84	241.471	203.162	185.751	93.7907	101.358	129.691	130.25	80.2763	231.485	182.186	150.99	157.296	156.385	157.581	155.612	183.059	147.252	332.288	214.061	190.792
1.29_204.0877m/z		204.088	1	1.29075	0.182233	30	0.000303819	0.00076217	12.5996	TG-2	WT-0	100 - 4.26	154.204	59.64	24.7093	5.53736	6.44335	0.836031	23.0191	0.769333	9.31857	2.99455	29.3215	86.7691	40.9609	93.1674	178.562	82.3408	28.274	19.3467	58.9989	76.4215	34.9813	5.34455	3.05941	94.5101	33.6697	64.0644	76.4592	88.3871	44.4825	109.244	84.0101	9.25897	120.697	78.1332	180.489	64.1626	824.02
1.29_197.0489m/z		197.049	1	1.29075	0.266267	109	0.174485	0.11754	2.79334	TG-2	WT-0	100 - 5.58 - 2.51 - 1.29	430.853	42.69	182.804	100.198	28.0978	38.5903	434.269	72.9292	231.383	105.958	168.656	326.754	180.787	346.727	249.799	505.532	121.169	403.829	194.071	198.476	83.6369	36.3035	108.035	166.846	559.543	158.578	203.359	580.309	381.167	12.1131	11.8814	138.499	174.8	901.096	211.744	409.601	1231.58
1.29_189.0405m/z		189.041	1	1.29075	0.237917	33	1.7e-07	1.4e-06	2.81252	WT-2	WT-0	100 - 7.01 - 0.296	632.8	12.55	155.86	159.531	196.011	250.59	250.788	206.621	243.267	248.737	289.818	534.485	509.772	657.621	654.175	577.715	714.857	705.299	747.251	581.979	275.543	139.212	366.947	270.867	156.298	300.181	450.574	478.945	363.54	485.355	301.38	210.893	580.994	323.784	453.565	654.435	1497.39
1.29_103.0413m/z		103.041	1	1.29075	0.2243	38	0.0150188	0.0173025	4.59105	TG-2	WT-0	100 - 1.62	177.123	47.36	29.9518	27.7762	53.2179	21.9547	61.6646	28.3702	71.2759	18.5456	26.3499	48.8433	42.753	192.26	33.2987	102.135	58.8399	25.5419	72.9113	73.8298	35.4652	21.1265	58.618	33.3166	17.7637	72.065	26.3696	34.9408	22.4537	704.223	322.366	18.182	24.6839	103.787	137.984	76.2382	288.507
1.28_191.0196m/z		191.02	1	1.27667	0.656283	43	0.00510949	0.00751356	1.84861	WT-2	WT-0	100 - 3.51 - 0.0708	724.28	21.61	332.216	372.664	203.445	396.601	502.652	331.8	456.007	375.549	450.733	677.917	664.605	487.255	670.772	564.464	609.293	906.901	912.828	835.393	656.227	317.852	603.403	529.032	400.447	410.448	708.636	540.516	1150.65	256.612	251.92	546.294	689.585	443.445	674.037	959.557	1126
1.28_187.0419m/z		187.042	1	1.27667	0.35055	32	0.0316001	0.0312669	1.46953	TG-0	WT-0	100 - 3.37	266.941	17.98	214.47	115.79	122.685	186.76	234.799	195.594	246.243	256.809	177.838	208.701	159.478	106.869	111.693	240.105	329.599	307.737	238.983	212.725	314.927	300.704	343.107	259.945	293.314	282.296	334.961	222.324	335.897	202.515	253.018	252.983	346.159	225.064	182.508	264.716	226.913
1.28_183.0332m/z		183.033	1	1.27667	0.224117	37	0.0442855	0.0406808	2.5216	TG-2	WT-2	100 - 1.94 - 1.32	220.558	58.04	6.25134	0	0	0	363.07	75.5311	181.348	55.8448	221.003	42.3652	35.8827	53.8286	71.9506	244.101	77.1756	164.034	17.6842	112.997	63.6359	17.3324	21.7027	124.787	458.051	198.949	75.895	157.842	219.35	133.132	48.0084	129.272	132.759	443.062	178.179	175.113	264.062
1.28_145.0147m/z		145.015	1	1.27667	0.406967	23	0.062828	0.0532764	1.50137	WT-2	WT-0	100 - 2.08	268.679	23.27	241.61	161.492	114.233	150.767	231.629	165.269	204.143	100.936	232.549	299.573	245.456	280.149	373.497	216.368	153.19	318.155	215.351	287.286	221.653	162.359	155.905	262.407	196.56	229.923	253.139	278.153	465.196	136.614	89.1039	236.686	124.121	137.84	255.873	184.705	463.221
1.26_133.0146m/z		133.015	1	1.26263	0.462467	30	0.0121755	0.0147503	2.07859	TG-0	WT-0	100 - 0.185	210.747	26.81	143.505	57.2416	38.998	71.0682	159.527	136.613	93.1606	34.5972	126.893	119.711	82.9214	93.2598	169.054	172.701	71.7433	137.34	120.089	151.41	372.125	296.543	141.866	223.327	329.24	214.924	240.014	212.303	271.533	112.927	98.1423	150.088	156.232	128.367	193.83	166.386	232.491
1.23_254.9816m/z		254.982	1	1.23477	0.195117	10	3.91e-05	0.000135341	3.15705	WT-2	WT-0	100 - 1.44	111.753	43.07	26.8004	22.1194	6.86529	21.6062	69.2289	34.9447	55.1642	29.2184	40.2994	55.1955	81.3489	73.9752	118.604	201.198	166.691	154.758	77.6045	111.293	30.4391	19.9268	31.1877	43.996	59.2289	26.5503	41.4495	66.6583	51.4168	35.9736	32.2957	38.8091	96.6245	100.894	31.9134	66.8078	214.018
9.48_395.1887m/z		395.189	1	9.47987	0.467767	36	0.00241683	0.00412784	6.3521	WT-2	TG-0	100 - 27.5 - 2.61	186.64	75.21	78.3821	139.585	3.99702	5.88255	123.217	25.1759	156.341	231.085	79.235	151.9	252.98	139.445	49.6856	246.618	53.6004	353.178	461.905	114.339	9.47911	4.95678	131.447	25.019	31.8064	65.5294	30.2036	6.86405	28.3061	1.8582	3.80875	76.5882	18.6667	66.3816	111.421	16.8898	32.7242
4.59_170.0826m/z		170.083	1	4.58937	0.906083	31	0.0805844	0.0648377	2.99916	WT-2	WT-0	100 - 5.73	927.902	41.68	489.521	315.316	111.206	194.865	368.345	254.533	260.736	192.413	507.36	1172.7	543.165	768.665	1776.05	1159.05	642.67	327.379	750.578	796.959	662.223	317.07	366.687	1259.31	1401.01	679.945	1039.41	1208.51	444.111	540.031	493.241	395.364	910.278	958.29	913.3	976.609	1440.48
4.63_220.0612m/z		220.061	1	4.63082	0.801883	25	6.85e-05	0.000218555	12.684	TG-0	WT-2	100 - 6.19	188.71	114.84	84.6379	30.2774	70.6396	46.928	156.067	22.5889	33.8463	415.258	124.47	12.0222	3.56441	3.07643	76.7553	10.9301	1.34195	4.65877	12.324	15.1097	430.584	370.006	95.9823	110.303	155.39	18.6616	121.19	855.192	24.9896	4.47895	3.97557	56.3134	24.4326	5.25253	3.11642	20.2536	101.383
8.24_449.0535m/z		449.053	1	8.23663	1.21977	10	0.00530362	0.00771745	6.48399	WT-2	TG-0	100 - 20.7	722.888	76.98	6.47494	63.7926	683.362	1000.5	322.564	83.3042	14.5742	765.831	13.8609	59.5126	673.113	1301.21	1829.57	258.95	906.576	94.0117	680.547	449.22	207.129	100.522	12.9016	249.618	44.7246	46.739	8.01517	39.3576	10.026	4.14177	31.087	36.997	1082.26	119.079	47.1882	23.8319	72.3926
8.07_209.1181m/z		209.118	1	8.07062	0.46005	36	1.2e-09	1.81e-08	35.7067	WT-0	WT-2	100 - 10.7 - 0.634	152.581	75.16	61.6665	200.152	526.123	265.074	36.6853	126.189	63.0772	137.714	50.9733	0.232582	6.94683	0.980593	5.56047	6.74218	2.50811	9.26849	7.09746	2.55023	122.048	114.848	56.1574	29.9494	32.7823	4.3603	14.4658	61.4511	3.08878	0	0	21.257	10.5152	4.69843	2.78761	4.98664	2.85165
8.06_539.3033m/z		539.303	1	8.05687	1.75993	10	2.25e-06	1.27e-05	17.0524	WT-2	TG-2	100 - 28.7 - 6.12 - 0.255	576.53	73.41	33.3765	147.355	271.188	119.57	64.483	187.432	249.947	211.624	163.438	239.73	1116.37	1289.5	48.7951	574.279	419.307	525.821	466.479	1068.97	26.117	129.568	132.087	24.0067	19.346	9.91659	15.0625	59.934	84.0733	33.7634	118.28	88.2156	34.6223	5.32205	7.09812	12.054	15.1325
7.87_441.1756m/z		441.176	1	7.8738	0.416717	43	0	0	Infinity	WT-2	WT-0	100 - 9.81	70.17	55.75	0	0	0	0	0	0	0	0	0	72.3044	136.89	14.3724	88.9344	68.2455	51.3407	70.459	29.6554	126.13	0	0.0068337	0	0	0	0	0.275824	0.150698	0	1.85232	1.6305	28.485	31.5642	23.1084	20.2915	41.9457	49.7678
7.83_349.1106m/z		349.111	1	7.83212	1.47093	50	0.00837003	0.0109783	3.10935	WT-2	TG-0	100 - 20.1 - 7.99 - 0.173	875.487	24.97	874.311	767.542	48.1602	228.941	1011.16	352.629	960.245	1002.6	830.822	752.142	1226.89	703.82	762.663	955.174	563.486	1234.22	931.648	866.299	190.985	229.562	188.188	553.101	557.074	390.098	559.279	263.062	444.916	34.4619	73.7602	1088.97	762.244	940.216	316.661	602.303	640.407
7.82_465.2480m/z		465.248	1	7.81823	1.96142	13	0.024926	0.0259492	2.24842	TG-2	TG-0	100 - 27.6 - 7.13	2450.28	54.05	629.99	563.505	71.5925	592.086	1785.22	996.67	1482.24	337.644	2305.56	1230.04	1027.52	1547.79	2363.21	2966.5	2371.71	2492.55	1392.84	5436.78	740.989	413.927	949.121	1866.93	3845.49	1036.69	790.784	2177.6	1182.2	381.753	362.443	1185.97	2493.49	6075.76	1157.61	2379.21	5097.35
7.79_553.2829m/z		553.283	1	7.79047	0.529683	11	1.31e-05	5.66e-05	7.63158	WT-2	TG-2	100 - 20.1	83.6202	49.65	23.3352	99.85	76.4319	22.8751	71.6298	151.226	57.5392	84.8121	118.256	63.3248	186.592	81.2449	5.2434	92.7798	107.204	86.1825	41.2481	154.693	56.1145	36.0552	59.9484	34.3662	5.1146	10.3023	19.0025	19.0357	19.1738	6.53144	18.0717	4.50466	42.464	14.8636	0	8.6937	1.22016
7.79_198.1137m/z		198.114	1	7.79047	0.402833	33	0.000155394	0.000430632	12.9081	WT-2	WT-0	100 - 6.22	128.611	60.42	40.2003	1.59852	0.167116	2.24153	6.89428	1.71843	0.31692	1.89511	20.0196	125.547	67.6183	149.479	339.303	147.44	35.7013	5.56468	89.4868	144.795	51.0671	5.7635	4.56233	130.269	100.268	70.2839	112.451	44.476	8.63637	61.3644	44.5907	10.3602	136.029	63.9866	110.026	81.4217	130.971
7.68_367.1575m/z		367.157	1	7.67922	0.917233	26	0.018917	0.0208379	3.08899	TG-2	WT-0	100 - 22.5	1977.77	49.67	460.924	1017.56	186.705	221.534	631.973	695.785	1179.79	816.805	482.903	683.079	1029.29	840.795	950.019	1873.45	2495.66	3070.27	1131.69	1420.99	723.693	322.282	338.56	1093.37	2351.56	1032.57	717.92	2082.4	628.163	498.539	376.121	1326.73	1182.1	5553.65	1904.13	923.228	4240.11
7.62_421.0582m/z		421.058	1	7.62365	0.70835	11	0.000817357	0.00167237	461.301	TG-0	TG-2	100 - 19.2 - 5.74	173.687	137.12	18.3407	139.318	816.967	558.404	6.10969	7.25971	0	117.268	13.0213	3.08459	3.72983	18.9304	2.96698	0.0129111	0.80453	1.17224	4.72909	4.8608	0.365476	1.82531	1.97124	0	0	0	0.0244705	0.390624	1.42306	1.10011	0	0	0.392897	0	0	0.167412	0.00108755
7.60_555.2983m/z		555.298	1	7.59593	1.54175	27	8.16e-06	3.78e-05	8.93711	WT-2	TG-2	100 - 28.2 - 7.26 - 0.376	819.103	48.79	297.875	1269.53	703.872	186.395	427.03	790.012	643.054	697.771	978.78	631.85	1636.88	1153.03	46.847	971.412	949.119	742.551	743.2	1255.81	235.564	420.237	434.785	126.657	49.4301	100.159	86.5001	176.486	202.765	69.086	198.733	120.277	216.329	50.3175	21.9965	46.1449	28.0643
7.60_463.2323m/z		463.232	1	7.59593	0.960367	29	0.247277	0.153118	2.47162	TG-2	WT-0	100 - 22.5	261.864	45.1	59.2511	114.732	6.29048	85.5418	133.223	67.5956	101.599	97.4148	184.636	113.162	160.114	122.453	220.344	266.924	179.546	174.844	337.679	414.874	98.4706	131.506	207.121	182.166	450.667	105.225	71.5625	176.886	197.294	23.2249	8.08545	122.727	183.969	964.852	110.003	198.489	456.147
7.48_498.2877m/z		498.288	1	7.48485	1.46057	12	0.0112795	0.0138222	8.23847	TG-2	WT-2	100 - 27.6 - 6.62 - 0.437	488.349	68.08	96.3762	102.827	655.276	179.495	11.2171	60.546	34.7647	305.52	130.127	22.5128	119.395	64.093	5.50098	50.2902	64.2757	77.8328	161.475	10.8346	603.904	775.345	570.384	16.3427	160.563	36.2467	5.69616	8.87635	177.326	347.531	743.289	794.161	1072.69	552.236	123.346	547.304	40.7585
7.23_421.1852m/z		421.185	1	7.23477	0.500567	27	0.00101701	0.00202588	8.59046	TG-0	WT-2	100 - 57.6 - 9.92	586.136	49.4	868.873	95.4155	236.72	533.639	204.727	84.1865	106.284	91.3058	191.971	61.8643	50.2561	95.9343	19.5774	59.8607	38.2783	69.1671	97.8314	136.45	1294.27	1273.82	135.147	388.812	1298.59	59.1814	49.666	1229.37	220.49	369.937	131.09	98.1793	50.5083	64.7889	57.7587	62.5449	35.0717
7.22_198.1138m/z		198.114	1	7.22085	0.542133	33	0.00032057	0.000794279	15.1176	WT-2	WT-0	100 - 9.51	222.588	66.03	37.3004	5.47282	0.408057	1.47395	14.6054	1.68774	4.4247	5.52671	35.1438	215.432	77.0317	226.732	714.215	227.708	77.1459	4.87207	265.142	136.801	95.749	14.2576	13.5628	209.727	227.957	109.18	204.926	126.707	12.2089	122.376	75.659	35.0709	301.157	108.889	156.919	183.779	224.615
8.35_451.0678m/z		451.068	1	8.34767	0.83215	13	2.71e-05	0.000101262	28.8801	WT-0	TG-2	100 - 16.5 - 4.11 - 0.124	378.929	71.26	350.207	1154.98	996.44	645.02	52.2322	16.4843	13.2683	135.531	313.836	99.2771	136.063	258.496	141.349	27.6028	65.4146	12.0466	64.0663	159.488	14.6955	61.9102	305.166	11.8619	9.01378	0.350346	7.61615	1.7649	8.39915	0	2.7054	18.1868	79.5569	6.61455	0.953673	6.59523	0.931398
7.04_571.2937m/z		571.294	1	7.03995	0.31985	12	2e-05	8.01e-05	34.9445	WT-2	TG-2	100 - 22.3 - 1.5	64.6303	70.43	21.5847	97.8532	28.4949	0.844155	16.6829	60.0771	67.2466	25.9783	81.2566	60.8955	225.13	123.351	0	40.1314	47.3274	51.4301	32.5965	62.5084	11.5676	32.8142	27.9377	2.54103	0.965478	2.04571	1.00502	7.0219	4.00491	2.0258	7.93551	0	2.18555	0	0.65778	0.384242	0.203525
8.38_369.1729m/z		369.173	1	8.37543	2.93283	32	0.0296153	0.0298085	2.23118	WT-2	TG-0	100 - 22.3 - 15.5 - 2.22	4037.46	35.66	2077.86	2371.53	402.152	613.759	3744.06	1744.07	4093.12	3677.38	2649.51	3037.69	3744.85	2886.23	3248.55	4232.64	3157.9	7654.68	4551.22	4779.14	1868.24	2438.54	1889.16	3211.02	5303.59	1492.93	1962.2	1756.84	1778.51	438.137	781.546	5881.1	3351.02	8837.36	1652.28	2595.61	3052.08
8.56_256.9387m/z		256.939	1	8.5556	0.372383	1	2.15e-09	3.09e-08	8.08884	WT-0	TG-2	100 - 2.28	102.633	31.49	89.6517	134.771	95.3356	113.347	8.17061	102.775	121.079	124.451	92.6577	10.2501	17.48	12.3924	13.9511	13.6295	22.932	15.4794	24.8074	16.4989	69.3001	53.3568	143.197	138.826	26.4168	18.1745	107.574	56.4232	37.72	8.25822	11.5903	10.2394	18.4749	23.7229	9.32355	19.5438	7.49071
9.41_837.5502m/z		837.55	1	9.41198	0.177717	11	0.00227091	0.00393057	12.6591	TG-0	WT-2	100 - 42.4	337.06	145.9	231.893	28.7787	223.893	54.4341	16.3066	722.644	2.27126	105.801	40.9217	9.79088	0	2.62511	34.0155	1.09238	210.861	0.748057	4.43861	0	23.7876	97.0905	23.6588	23.5948	83.7119	24.491	0	22.6837	169.303	122.185	0	0	17.7685	0.901636	0	44.2663	0
9.41_475.2661m/z		475.266	1	9.41198	0.301617	19	0.0234246	0.0246904	2.2876	TG-0	TG-2	100 - 23.3 - 3.67	668.168	63.95	847.122	395.593	704.794	461.368	265.747	1372.54	208.989	1220.09	384.38	263.637	175.623	183.607	415.244	181.679	1124.64	231.482	280.81	234.18	299.293	577.815	376.744	303.828	456.343	324.564	65.5534	373.509	929.009	803.182	161.218	92.7881	332.913	186.113	101.671	385.895	124.125
9.41_443.2555m/z		443.256	1	9.41198	0.2741	5	0.0236429	0.024877	2.68526	TG-0	WT-2	100 - 23.7 - 43.7 - 1.79	472.553	84.11	549.334	212.299	440.84	290.82	124.111	1110.86	99.7727	1087.56	240.444	139.913	94.7016	106.404	235.543	79.7162	604.758	117.614	153.891	112.419	177.443	448.397	180.047	184.671	260.462	217.618	41.4655	240.799	650.808	601.68	84.6933	47.8149	157.849	110.231	67.5607	229.649	70.9805
9.26_187.1343m/z		187.134	1	9.2599	0.263533	38	2.92e-05	0.000107932	6.12201	WT-2	WT-0	100 - 14 - 0.255	139.146	52.1	48.5871	26.5467	5.94682	16.3173	17.1486	17.3267	19.827	27.3858	33.098	174.735	112.513	111.43	407.174	72.4634	62.911	37.2102	231.759	113.912	15.8294	21.8213	14.4962	37.1061	87.1733	115.603	55.9525	46.3964	34.7705	163.35	67.4955	35.3401	61.8984	39.6816	135.638	17.3467	98.5077
8.93_533.2353m/z		533.235	1	8.92797	0.539683	15	0.000557086	0.0012486	4.67709	TG-2	WT-0	100 - 22.9 - 1.74	263.38	62.79	41.8205	36.795	3.55594	36.4782	114.142	33.9594	86.6412	33.787	98.169	211.077	123.025	191.96	737.63	229.482	150.591	187.159	219.922	307.882	22.4624	44.3039	130.661	57.0728	111.756	118.349	55.3281	98.5119	335.23	38.1734	87.9421	814.526	130.886	210.074	162.29	127.61	290.059
8.91_537.2878m/z		537.288	1	8.91413	0.678233	7	0.00166176	0.00303602	3.30224	WT-2	TG-0	100 - 23.6	206.692	49.87	112.127	257.595	145.54	39.7945	53.4966	139.49	77.5201	118.602	134.086	283.087	472.145	322.035	36.7408	139.046	215.894	172.887	89.2451	300.942	50.0702	267.967	98.0682	21.755	4.58328	10.9046	34.119	32.1039	184.623	29.1454	188.509	233.309	85.5442	10.4218	11.2548	19.3042	20.3243
8.89_444.2741m/z		444.274	1	8.88638	0.387067	2	0.0120719	0.0146542	2.09234	TG-0	TG-2	100 - 27	706.361	39.19	464.792	317.042	1178.32	469.279	910.963	722.935	752.326	705.289	650.002	371.862	575.239	470.906	486.358	470.571	923.562	1473.63	515.611	932.368	687.76	1413.16	373.282	279.963	375.356	537.878	407.03	761.843	693.89	290.614	479.596	453.307	274.676	100.109	303.817	439.906	110.146
20.49_352.8524m/z		352.852	1	20.4931	2.04578	2	0.00065806	0.00141866	1.17599	WT-0	TG-0	100 - 5.45	1888.11	7.25	2044.53	1917.58	1750.62	1937.5	1749.07	1916.82	1877.81	2126.56	1557.94	1847.72	1997.91	1826.81	1728.3	1635.29	1532.72	2060.37	1715.66	1686.61	1600.62	1654.57	1538.39	1598.24	1474.34	1900.66	1513.94	1555.48	1633.43	1687.58	1911.92	2030.83	1606.38	1703.76	1683.61	1736.16	1623.1
8.78_521.3470m/z		521.347	1	8.77543	0.2899	11	0.073156	0.0600632	3.46088	WT-2	TG-2	100 - 32.4 - 1.66	106.018	69.09	50.7876	45.0102	3.1318	1.22705	38.7833	80.0206	61.8356	13.5339	46.9026	236.132	266.713	93.9682	68.3586	88.3405	63.783	55.3897	8.48797	71.1676	168.848	127.112	30.8803	124.777	71.4769	10.2917	7.22005	16.442	144.985	1.4172	2.5771	42.7066	133.028	50.2502	13.3672	6.03831	0
8.58_146.9612m/z		146.961	1	8.58307	0.234017	1	2.71e-08	2.91e-07	3.95888	WT-0	WT-2	100 - 3.51	97.6179	13.32	86.4778	111.612	86.3415	99.4593	30.2512	92.5154	102.896	136.679	101.411	23.942	26.7627	23.2135	22.7926	28.1045	25.6737	34.7943	18.8017	21.8316	87.3998	77.1116	109.032	113.96	17.4278	33.7947	79.1027	53.2516	23.0693	25.4357	31.6054	31.2114	23.8879	24.0814	25.1834	23.6176	33.3668
8.57_357.2635m/z		357.263	1	8.56935	0.247517	25	2.19e-09	3.12e-08	41.524	TG-0	WT-2	100 - 19.2 - 0.0354	86.0032	46.69	80.065	42.382	54.2448	56.4787	93.8702	27.4516	39.6296	45.5411	123.354	3.27562	0	0	2.85177	0	2.31896	3.75453	0	8.51082	97.7225	82.5091	110.441	41.772	200.736	18.6663	62.4808	135.071	5.89874	0	0	0.276003	2.22773	12.7047	0.344764	13.4689	4.93985
8.57_258.9355m/z		258.935	1	8.56935	0.427767	2	8.6e-11	1.71e-09	26.5614	WT-0	WT-2	100 - 1.82	64.1345	36.87	59.8697	87.199	67.7365	63.7398	2.47332	65.1978	73.8281	78.0568	60.0626	5.41307	2.0802	1.4996	2.6737	2.56497	2.20555	2.73787	2.79265	1.31252	15.8815	30.5178	78.9529	90.2794	2.3859	10.7671	60.4812	40.4972	6.57239	3.13305	1.67714	1.67612	2.97067	1.29317	4.14178	3.91594	4.05927
8.57_192.9454m/z		192.945	1	8.56935	0.4139	2	1.52e-10	2.81e-09	52.7333	WT-0	TG-2	100 - 2.25	84.9374	40.84	70.3281	110.543	79.0029	82.4872	1.12323	87.1584	86.0477	125.082	87.004	0.345197	3.14403	1.90316	1.50165	0.901813	1.95284	2.55795	4.72432	2.69839	59.7812	72.4068	100.904	129.518	2.15618	7.44222	84.8749	43.7969	8.73755	2.59331	2.73339	0.875954	2.45473	3.01023	1.05532	0.699496	0.207014
8.57_190.9484m/z		190.948	1	8.56935	0.59425	5	2.17e-11	5.23e-10	60.0289	WT-0	WT-2	100 - 8.88	515.014	19.22	440.786	677.49	528.364	493.196	6.68711	523.975	516.751	724.224	513.1	9.8355	9.22129	11.5968	8.17802	5.70692	6.24429	12.8463	4.89545	8.32824	767.593	637.147	670.096	770.681	5.47735	60.3195	506.66	281.819	104.606	11.0041	7.66391	8.8182	6.92321	7.8819	9.37403	7.98515	12.1597
8.57_188.9514m/z		188.951	1	8.56935	0.5526	6	1.09e-12	3.71e-11	134.684	WT-0	TG-2	100 - 8.44	809.812	18.3	650.787	1019.02	815.058	763.704	7.27813	793.355	779.609	1305.87	879.566	11.0162	8.13954	7.51895	10.041	10.0353	8.46578	8.48647	10.1036	9.86887	1407.51	1272.75	1309.53	1149.25	7.1048	87.1529	738.239	449.958	188.371	7.02786	5.12836	6.98885	5.44786	4.50942	8.08099	3.40967	5.19054
8.56_144.9621m/z		144.962	1	8.5556	0.400067	6	3.88e-11	8.78e-10	310.198	WT-0	WT-2	100 - 2.06	119.799	45.51	88.6222	144.713	118.476	109.996	0.0403763	124.975	113.41	214.133	121.986	0.756216	0.199689	0.049248	0.170107	0.108223	0.62844	0.556509	1.29245	0.000445614	215.527	146.593	210.452	153.67	0	9.7222	102.065	56.7893	41.8463	0	1.47731	0.02124	1.58771	4.42952	0	0.71492	0.131614
4.62_172.0982m/z		172.098	1	4.61698	0.6462	18	0.000328599	0.000801006	2.87335	TG-2	WT-0	100 - 4.35	281.734	50.73	171.614	37.9306	44.2299	50.6182	99.8705	138.06	176.062	36.6175	195.243	265.614	143.708	343.502	110.38	186.769	572.292	507.369	105.032	277.568	346.931	177.798	165.758	150.263	58.9615	108.507	104.02	115.473	232.559	293.976	292.08	328.748	141.2	211.195	205.026	249.978	119.651
7.04_514.2818m/z		514.282	1	7.03995	0.569967	11	0.168779	0.114384	4.38316	TG-2	WT-2	100 - 36.3 - 4.57 - 0.178	149.416	46.41	68.0903	35.3332	113.247	26.0579	12.5078	55.8061	24.6309	84.4229	49.123	30.9099	39.9011	22.5371	14.8684	23.1993	45.2858	67.4793	28.844	21.3021	162.168	167.069	170.527	30.9813	37.772	7.76951	4.26905	9.05767	39.172	151.239	271.128	50.4139	202.088	252.069	29.8543	302.664	18.8325
6.80_514.2823m/z		514.282	1	6.80368	0.34755	11	0.153243	0.106935	5.33378	TG-2	WT-2	100 - 29.8 - 3	114.832	71.59	41.8555	30.684	76.1418	13.5891	2.48548	34.2991	5.64504	71.5618	25.8361	28.2565	18.2299	9.1754	9.02235	8.79622	27.9177	59.2151	27.0543	13.5693	86.3654	90.3214	117.902	19.1945	20.2814	2.23638	0.589584	9.34946	26.5201	99.6565	225.925	34.6905	172.187	230.565	21.8185	195.058	12.4287
5.60_206.0819m/z		206.082	1	5.5955	0.250117	31	0.000318004	0.000790086	8.88476	TG-0	TG-2	100 - 8.52 - 0.178	229.45	32.75	87.756	64.4885	42.3669	82.9597	97.0947	58.39	79.6177	107.739	142.633	30.202	26.1758	22.7195	188.219	41.3614	14.7478	16.9337	19.7453	33.4612	573.988	399.429	81.1254	143.831	467.946	105.055	294.112	552.033	22.5181	3.35082	8.80692	27.8758	34.7334	29.7606	28.7253	28.3758	60.7945
5.58_387.1835m/z		387.183	1	5.58157	0.319633	75	0.0705592	0.0582751	1.66635	WT-2	TG-0	100 - 23.1 - 6.04 - 0.0429	330.195	26.43	371.127	259.053	51.3527	88.902	263.372	207.259	289.627	197.536	277.219	486.851	252.173	217.032	357.482	304.8	312.175	402.567	244.258	428.249	232.782	120.072	69.8416	260.016	453.116	93.9468	282.082	620.003	228.741	31.9318	29.8639	131.469	188.651	499.117	84.6592	302.656	751.929
5.48_226.0176m/z		226.018	1	5.48405	0.450367	2	1.21e-06	7.55e-06	113.011	TG-0	TG-2	100 - 9.24 - 4.01 - 0.813	327.304	103.97	10.5319	81.0082	127.348	511.802	1.4817	10.8538	63.7891	152.473	38.2875	1.84848	3.39128	3.59754	5.70835	0.512465	4.19319	4.44155	19.6191	0.165856	13.3288	149.493	389.175	6.54864	90.9072	6.31871	52.1304	11.646	34.1778	0.0499155	0.440831	6.64469	0	3.52294	0.263107	0.392753	5.07452
5.44_489.1389m/z		489.139	1	5.44228	0.333733	7	0.0013448	0.00255239	2.92217	WT-2	TG-2	100 - 20.7 - 0.385	85.5388	32.62	69.4005	64.3792	42.9544	70.1084	53.1142	59.4008	52.2584	46.9002	102.15	90.4225	57.9076	38.4262	57.837	107.708	107.825	98.3796	78.1366	130.465	58.9889	108.858	44.5135	29.3769	53.4669	28.1101	30.8477	101.496	93.8172	0	0	7.19293	51.7613	55.3622	18.4828	54.489	17.2375
5.31_172.0983m/z		172.098	1	5.31113	0.742533	18	0.0170653	0.0191955	3.816	TG-2	WT-0	100 - 7.19 - 0.0482	471.957	48.55	240.797	105.072	52.036	49.2513	112.917	65.7194	71.613	159.995	220.6	464.256	272.771	473.216	1312.2	401.889	225.461	99.8018	300.6	339.836	561.757	252.9	182.619	727.834	492.457	382.514	743.526	862.007	271.773	335.669	304.404	407.559	559.047	310.48	477.114	642.198	1030.42
5.23_489.1390m/z		489.139	1	5.2275	0.59015	7	3.19e-05	0.000116009	3.96756	WT-0	TG-2	100 - 19.4	157.425	40.64	140.128	181.3	95.372	153.929	112.328	134.354	136.56	111.393	169.737	90.597	75.096	52.6933	61.1092	182.635	158.487	127.829	137.311	187.058	184.459	193.953	110.045	82.0559	161.024	64.2292	78.4343	299.527	89.6824	0	0.974478	5.05393	77.8589	79.4262	21.453	68.1742	21.2597
5.16_445.0763m/z		445.076	1	5.15792	0.382617	134	0.163073	0.111387	2.87557	TG-0	WT-0	100 - 19	161.51	58.73	4.87487	51.0655	79.0189	198.154	75.4779	55.8665	21.4512	16.4484	32.0866	30.5972	112.404	32.0123	165.829	110.166	162.887	33.4734	55.8299	70.1742	127.074	62.4924	35.9095	39.1268	67.6901	40.4325	28.6647	177.269	329.256	3.95041	10.7081	183.092	209.111	93.8428	30.3721	176.763	264.686
5.03_231.0774m/z		231.077	1	5.03153	0.830417	23	2.86e-06	1.59e-05	7.32256	TG-0	WT-2	100 - 9.64 - 0.131	339.097	64.46	639.797	108.217	102.928	129.26	224.277	112.125	62.043	257.564	451.893	28.3595	20.7365	9.37599	58.655	48.0766	90.615	48.8632	10.012	92.6415	320.727	276.067	454.055	121.751	655.336	36.4986	96.4902	512.454	182.265	48.772	21.7751	72.2409	39.0891	69.2802	18.5564	63.4916	227.665
4.98_253.0712m/z		253.071	1	4.97668	0.7199	50	1.24e-09	1.86e-08	130.048	WT-0	WT-2	100 - 7.6	102.911	47.07	133.065	160.072	103.285	85.3156	0.841515	63.1224	146.719	85.122	99.7852	0.153008	0.48415	0.965019	1.72028	0.567831	1.63549	0.31652	0.249644	0.182255	196.087	74.5377	127.024	106.969	1.38691	7.37685	65.2878	24.1247	0	1.60184	2.10889	0.144625	1.39481	0	5.121	0.562119	1.66324
4.94_165.0560m/z		165.056	1	4.93523	0.706083	109	0.000325983	0.000797855	5.26404	TG-0	TG-2	100 - 9.06 - 0.174	472.896	40.92	163.008	55.3146	50.1281	61.3446	212.297	103.069	168.92	257.307	202.072	142.931	47.9884	100.521	354.909	129.835	36.3182	66.1699	130.612	96.1442	683.401	476.652	173.128	451.361	933.242	193.355	593.757	1187.43	107.756	59.1667	55.8134	130.692	99.0143	105.509	78.9379	93.3584	92.5771
4.92_187.0071m/z		187.007	1	4.92152	1.0337	20	5.9e-07	4.02e-06	6.28272	TG-0	WT-2	100 - 5.64 - 2.82 - 0.0248	1021.17	58.72	126.406	452.719	409.842	1451.47	215.751	180.07	286.547	371.678	101.691	127.589	252.6	114.12	372.234	125.299	132.41	102.438	108.852	52.89	479.671	860.957	2316.62	979.352	1195.77	235.473	995.551	888.752	604.546	21.4293	79.1564	473.509	100.443	139.881	41.6183	346.412	173.999
4.87_170.0827m/z		170.083	1	4.86605	0.514417	31	0.00518251	0.00760239	6.00303	WT-2	WT-0	100 - 5.23	551.34	45.58	161.088	64.6159	5.49098	16.297	111.438	110.137	56.623	48.4874	166.454	696.53	352.204	605.836	1011.57	771.186	340.239	150.563	351.49	407.575	243.449	88.0112	89.3032	702.691	580.678	297.03	599.876	389.103	124.385	345.561	214.369	164.412	484.986	371.306	568.105	551.465	623.879
4.85_445.0764m/z		445.076	1	4.85215	0.55275	134	0.142285	0.101082	3.06958	TG-0	WT-0	100 - 15	139.376	62.69	0	41.0206	69.9534	178.609	60.6429	43.2601	8.32914	8.81691	26.6491	22.94	95.3446	27.4202	144.306	91.7486	149.223	22.4896	54.1688	54.7173	120.028	51.9579	32.6612	26.988	45.7075	31.419	12.1451	195.71	238.039	0.958302	6.02252	156.601	176.307	55.0766	24.6021	146.517	209.163
4.81_214.1086m/z		214.109	1	4.81052	0.922817	55	0.00219735	0.00381787	4.59773	WT-2	WT-0	100 - 11.5 - 0.475 - 1.19	1276.77	58.28	595.399	112.907	8.04039	19.8489	882.003	106.541	490.15	58.4229	301.379	2603.84	778.424	1327.51	1960.73	2164.01	584.546	934.686	572.114	490.352	798.477	140.902	88.4445	1316.84	571.811	510.31	920.344	1216.23	781.124	1036.29	374.759	179.77	1326.56	978.411	1065.01	964.056	3698.78
4.66_131.0722m/z		131.072	1	4.65847	0.64835	49	8.48e-06	3.91e-05	2.02633	WT-2	WT-0	100 - 4.23	324.285	21.82	238.244	112.627	262.064	94.2116	155.803	144.215	196.798	114.093	123.224	366.526	212.869	407.05	232.942	422.732	355.195	270.82	356.267	327.933	275.382	193.817	227.827	320.343	167.114	205.413	313.747	168.962	175.787	555.074	372.81	272.846	276.926	304.545	305.714	370.297	274.911
5.67_216.1241m/z		216.124	1	5.66523	0.77135	9	0.00117927	0.0022837	13.6733	WT-2	WT-0	100 - 12.3 - 0.207	637.593	71.69	117.37	34.533	0.335551	7.78489	29.9028	9.30614	20.8998	24.0328	109.227	554.7	249.948	427.575	2669.04	475.614	145.804	49.6751	661.954	325.45	179.374	42.791	64.5143	590.491	747.997	303.907	617.742	331.097	86.9715	191.225	182.291	92.3825	836.45	359.153	488.943	264.505	433.589
6.83_159.1031m/z		159.103	1	6.8315	0.389217	46	3.76e-05	0.00013189	9.53309	WT-2	WT-0	100 - 6.44 - 0.0917	154.487	41.84	20.1984	18.4945	4.77809	7.27686	18.7589	11.3428	22.0011	12.8352	25.388	147.423	90.5803	123.083	519.246	148.209	53.2075	22.0763	219.172	79.762	36.9706	12.1543	16.9872	152.267	155.213	108.585	134.465	67.3914	37.2186	187.258	109.198	24.006	150	106.651	237.681	43.7728	69.6135
5.68_385.1681m/z		385.168	1	5.67912	1.03372	43	0.0826645	0.0661289	1.81696	WT-2	TG-0	100 - 18.9	683.692	31.06	780.218	606.287	52.9975	104.762	561.495	305.932	579.285	472.298	532.678	1145.12	724.548	386.498	632.557	675.713	590.871	782.162	643.086	820.575	392.641	134.097	113.076	670.611	1128.82	195.383	448.228	1083.78	316.231	25.6974	20.6981	180.946	392.597	1491.17	209.697	488.346	1632.78
5.69_249.0411m/z		249.041	1	5.69293	0.610367	36	0.0187144	0.020665	2.65357	WT-2	TG-0	100 - 1.1 - 0.147	156.661	46.14	121.523	184.64	31.4848	244.481	235.171	65.8554	143.924	132.88	123.897	134.778	168.856	145.341	353.366	208.026	74.085	121.927	145.483	78.1718	50.2535	47.9209	124.753	144.426	110.672	70.2028	78.1015	33.8028	47.1186	1.82235	2.00866	105.817	185.13	204.954	75.8979	96.2411	87.3702
6.78_571.2936m/z		571.294	1	6.77587	0.33365	12	4e-05	0.000138473	39.1687	WT-2	TG-2	100 - 20.1	51.4205	67.63	18.3188	63.7997	24.6419	0	11.7136	31.9548	44.4246	13.3308	53.839	59.713	150.598	88.8178	0	36.5373	44.1013	42.847	29.9719	60.2007	8.66165	13.8316	21.8759	0.995043	0	0.243492	0	7.03331	1.70477	0.452829	6.37054	0	2.61505	0	0	0	0.750312
6.73_198.1138m/z		198.114	1	6.73417	0.556	33	4.17e-12	1.22e-10	307.42	WT-2	WT-0	100 - 7.45	116.493	55.27	1.19101	0.542128	0	0.204278	0.000388251	0.00322137	0.0519282	1.08164	0.523821	152.85	139.76	82.9081	291.682	76.4364	43.1925	60.7714	118.796	31.6681	0.362294	0.049061	0.0206963	1.80551	4.23892	3.4221	14.3503	14.2882	84.1262	56.436	1.84101	95.7868	155.488	164.529	36.4692	111.302	122.438
6.61_451.0692m/z		451.069	1	6.60902	0.347517	13	0.0012266	0.00235994	10.8276	WT-2	TG-2	100 - 13.3 - 3.38	92.6707	102.87	2.96122	23.0618	124.63	168.393	15.5838	4.83393	0.268177	69.424	2.56734	16.7491	71.8252	245.962	296.861	6.24507	74.191	4.83362	37.831	56.2297	34.3245	21.3485	3.69754	23.7862	4.04718	4.12298	0.188454	10.4207	2.5918	0	1.31953	0	54.8356	11.1026	3.90971	0.332856	6.82433
6.55_385.1678m/z		385.168	1	6.55348	1.20908	41	0.0334445	0.0326455	1.98402	WT-2	TG-0	100 - 14.7	485.131	27.17	475.641	531.505	69.4193	85.1804	284.084	308.45	324.678	345.748	299.298	710.858	575.923	441.818	613.729	438.76	382.271	554.325	480.761	400.031	305.453	309.973	73.3237	325.6	621.645	187.602	297.271	579.734	233.633	46.3003	81.1582	200.118	267.816	707.631	201.061	292.78	1072.03
6.41_195.0695m/z		195.069	1	6.41452	0.9039	103	0.0734451	0.0602459	3.57164	WT-0	WT-2	100 - 5.5	318.736	45.76	259.407	373.573	74.9428	602.593	269.696	187.549	346.763	318.118	283.35	82.3077	76.1152	74.4568	231.523	84.4496	44.6602	95.3245	83.0879	53.4538	258.959	129.373	270.16	462.467	615.01	166.292	282.101	175.879	29.3219	6.99768	7.04873	133.056	225.558	347.622	65.2543	95.21	93.4575
6.29_226.0176m/z		226.018	1	6.28928	1.43172	2	0.000235526	0.000612071	896.622	TG-0	TG-2	100 - 9.29 - 3.78 - 0.281	372.208	51.06	0.235157	43.2779	241.07	886.962	0.598759	0.799067	6.54295	51.1809	0.642679	0.521787	0.819968	0.368768	1.41489	0.212786	0.873584	0.554373	0.229131	0.0151417	1.76149	46.2623	144.896	0.754004	22.9696	0.629766	24.2405	2.52815	1.12069	0.0570471	0.595615	0.543889	0.251393	0.160544	0.336002	0.596894	0.713952
6.22_245.0488m/z		245.049	1	6.21967	1.55562	27	0	0	359.293	WT-2	TG-0	100 - 10.6 - 6.07 - 0.171 - 0.215	2017.41	30.58	8.57911	30.4534	13.513	20.2867	9.46734	4.90796	7.82015	10.9029	8.18294	1782.87	2883.9	1906.89	2264.06	2203.07	1355.12	2332.61	2912.19	1418.84	2.02367	4.05806	4.91921	7.25431	11.5236	5.12395	9.92356	2.65401	11.8803	649.81	649.44	843.861	711.937	1422.68	1048.19	2283.12	463.279
6.12_473.1439m/z		473.144	1	6.1222	0.72155	13	3.42e-05	0.000122026	5.34164	TG-0	TG-2	100 - 24.8 - 2.57	557.417	27.43	408.33	416.843	409.233	720.544	504.698	755.212	546.253	404.052	782.294	95.4026	91.8856	55.1324	164.821	175.623	164.003	315.034	111.26	375.382	714.372	1055.24	426.772	325.349	767.37	251.773	364.781	1166.09	401.442	0	1.23097	168.164	116.465	116.473	67.9653	143.665	85.6036
6.04_268.1551m/z		268.155	1	6.03875	0.624167	8	8.79e-07	5.66e-06	5.90929	TG-0	TG-2	100 - 12.8 - 0.259	214.416	24.14	192.665	254.757	259.037	329.087	170.743	168.89	199.43	182.288	199.287	17.4802	33.1635	9.63803	42.3271	36.0579	48.0506	70.9215	35.6568	47.9376	424.819	275.972	195.786	117.916	302.842	75.0626	167.604	366.241	16.3742	0.320129	1.9307	50.6682	45.9671	22.8153	11.9919	54.0777	85.0736
5.98_296.0706m/z		296.071	1	5.98297	0.443017	13	1.82e-12	5.99e-11	64.2555	TG-2	TG-0	100 - 14.7 - 2.68	127.033	72.77	1.40935	3.1774	1.37764	1.96208	3.83978	0.304356	0.567615	0.301093	5.00612	3.24063	2.82843	7.62663	0.599435	0.264581	3.94775	4.67108	0.873303	1.51986	1.82907	3.89581	0.571801	3.78617	2.41856	0.581393	4.08949	3.142	1.3416	13.4344	32.3033	452.16	139.534	167.108	13.4441	170.21	26.9789
5.98_264.0444m/z		264.044	1	5.98297	0.484833	3	1.23e-06	7.65e-06	15.6378	TG-2	TG-0	100 - 11.9 - 54.2	227.233	52.58	28.5584	60.1069	5.3922	44.2195	75.6903	10.0352	37.8904	23.665	30.2299	35.5161	38.2982	42.1483	81.7117	52.7629	13.3341	27.6369	54.9976	16.444	15.7125	12.5443	25.0217	49.1559	24.2104	11.9638	9.79522	16.8649	5.75139	22.961	68.2886	704.716	257.344	341.479	62.8787	271.725	57.6316
5.86_213.0225m/z		213.023	1	5.85822	1.7708	18	0.186832	0.123692	2.7686	TG-0	TG-2	100 - 9.32 - 2.89	1030.05	47.69	517.625	567.388	137.468	599.025	1253.08	1088.36	1140.78	1223.63	1227.16	299.139	300.802	307.57	865.558	621.306	318.965	467.206	272.503	427.012	1474.66	916.321	656.896	1007.23	5689.22	128.565	981.345	1210.04	209.868	77.8528	82.0706	284.997	599.899	926.76	79.5405	426.742	191.672
5.84_431.1209m/z		431.121	1	5.84435	0.5129	22	0.00375376	0.00590393	41.6528	TG-0	TG-2	100 - 37.3	119.622	102.88	24.4765	6.24164	0	1.93844	84.775	41.1848	44.5373	7.20701	63.7673	1.63027	0.251584	1.78675	25.0989	8.51806	1.03766	4.50672	0.0375771	3.10027	289.225	166.877	16.0481	51.0935	550.837	0.762796	139.364	189.265	2.95601	0.000673262	0	0.367742	1.95307	12.7683	0	3.63959	6.7672
5.84_272.0536m/z		272.054	1	5.84435	0.710567	10	0.0189831	0.0208472	3.49053	TG-0	TG-2	100 - 10.7	350.718	53.89	277.745	160.653	52.6286	123.4	553.757	259.6	410.617	197.086	371.168	90.523	61.9463	62.5796	224.513	177.358	78.7229	149.274	38.9977	127.858	722.546	524.196	240.317	331.292	773.643	89.2154	500.027	603.946	117.276	32.9498	35.3683	79.837	140.536	185.196	42.1086	120.588	151.732
5.76_184.0980m/z		184.098	1	5.76128	0.964317	32	0.10598	0.0798102	3.55457	WT-2	WT-0	100	146.496	46.95	53.8924	20.1229	5.82044	22.9108	25.2722	37.8919	45.5853	20.5644	87.3536	186.656	100.585	121.629	290.69	147.613	68.2154	72.1047	103.51	112.434	128.551	69.7866	62.3806	164.974	260.934	115.518	250	316.455	85.8747	101.965	37.6188	26.8166	106.88	117.973	87.7081	102.45	176.369
5.69_243.0772m/z		243.077	1	5.69293	0.630733	39	4.9e-11	1.07e-09	31.343	TG-0	TG-2	100 - 7.63	67.5137	44.93	69.1748	85.0089	54.7361	32.3432	108.755	50.8573	31.6178	45.7911	115.171	7.97502	3.43336	4.16409	1.77462	15.0025	8.70176	25.2077	3.25511	36.7783	139.478	97.8549	55.3012	69.1247	77.1772	20.0197	48.6865	88.3266	9.20803	0.351862	0.263166	0	5.22483	5.34161	0.49493	2.39059	3.24985
20.55_335.8897m/z		335.89	1	20.5496	1.99083	3	0.0114927	0.0140076	1.11951	WT-0	TG-0	100 - 11.1 - 9.02	1517.8	7.73	1636.38	1468.31	1374.75	1579.03	1559.89	1529.04	1615.26	1591.08	1235.15	1379.11	1566.69	1436.08	1367.82	1360.11	1316.71	1495.6	1259.66	1251.96	1335.86	1455.08	1446.26	1321.03	1151.45	1573.63	1267.29	1239.68	1386.81	1300.11	1523.95	1670.6	1392.06	1365.2	1371.83	1361.14	1323.44
[truncated: 25 more columns]
