# Supplementary material for: Decreased Hyocholic Acid and Lysophosphatidylcholine Induce Elevated Blood Glucose in a Transgenic Porcine Model of Metabolic Disease
Source: Metabolites. 2022 Nov 23;12(12):1164. doi: 10.3390/metabo12121164 (PMC9784658; doi:10.3390/metabo12121164)
Supplement: Supplementary file 1 [file metabolites-12-01164-s001.zip › Supplemental Table 3.xls]

## Sheet: Supplemental Table 3 - Change c
															Normalised abundance
															WT-0									WT-2									TG-0									TG-2
Compound	Neutral mass (Da)	m/z	Charge	Retention time (min)	Chromatographic peak width (min)	Identifications	Anova (p)	q Value	Max Fold Change	Highest Mean	Lowest Mean	Isotope Distribution	Maximum Abundance	Minimum CV%	C0105	C0107	C0109	C26504	C8702	C8703	C8704	C8705	C8706	C0105	C0107	C0109	C6504	C8702	C8703	C8704	C8705	C8706	C2016	C2018	C2032	C2037	C2040	C2047	C2050	C2051	C2052	C2016	C2018	C2032	C2037	C2040	C2047	C2050	C2051
0.65_258.1100m/z		258.11	1	0.6478	0.126083	14	0.0108615	0.00674509	3.45432	TG-0	WT-2	100 - 8.68 - 1.37	772.255	36.96	635.249	932.062	380.662	502.885	961.867	433.674	532.216	811.843	0.153419	179.835	0	147.366	275.9	454.322	502.914	451.406	0.315538	0	809.941	319.394	497.355	546.509	816.991	813.998	945.561	1356.99	436.761	175.408	28.6428	249.885	164.068	693.241	224.378	300.327	390.616
0.66_117.0796n	117.08	118.087	1	0.661917	0.169083	14	0.00110104	0.000894332	2.89822	TG-0	WT-2	100 - 5.1 - 0.47	534.219	31.13	515.873	576.346	373.706	598.767	598.962	594.352	440.086	530.025	24.342	359.714	7.0767	473.511	176.207	227.638	201.919	186.358	16.0206	10.4938	568.198	796.949	431.578	604.03	482.98	415.641	454.417	189.755	517.134	256.03	241.48	268.332	341.285	375.692	349.412	323.923	180.075
0.66_132.0769m/z		132.077	1	0.661917	0.729983	7	0.0513847	0.0256709	1.61254	TG-2	WT-2	100	436.3	19.93	230.81	325.961	443.236	445.159	321.108	430.367	297.46	477.614	420.789	464.377	17.786	474.454	454.455	355.656	325.894	204.48	0.657894	137.337	324.457	373.179	344.304	261.534	277.015	403.703	186.666	194.562	516.426	461.684	423.505	530.945	259.258	484.364	458.643	506.617	305.24
0.66_204.1228m/z		204.123	1	0.661917	0.0985167	4	0.00106435	0.000867018	6.92965	TG-2	WT-0	100 - 7.77 - 0.355	336.446	46.92	44.4711	60.686	47.6569	49.3226	64.7301	99.7459	33.7792	50.4364	1.92912	101.993	0.407761	122.175	136.423	125.96	85.2725	23.9666	0.165572	0.256968	78.5479	98.4763	54.7291	91.2303	103.47	178.713	204.652	89.7078	91.0397	795.55	763.76	94.1456	112.278	236.211	283.122	186.086	703.181
0.66_280.0934m/z		280.093	1	0.661917	0.169083	11	1.52178e-06	1.95223e-06	3.48226	TG-0	TG-2	100 - 1.14	73.9952	38.32	70.5813	89.6706	34.7105	38.314	75.7233	38.73	59.9758	72.3588	25.243	22.5432	13.322	5.25804	27.0193	36.5377	52.8599	34.0184	15.4669	15.1029	88.5698	25.6125	48.0969	60.9044	69.2193	83.6186	90.7079	140.417	47.2324	16.91	4.00781	15.1432	12.1925	52.0183	17.7797	26.7234	32.9607
0.68_249.1555m/z		249.156	1	0.676033	0.0985167	3	0.012072	0.00735948	2.97798	TG-0	WT-2	100 - 9.18 - 0.834	164.376	55.63	40.0179	69.629	77.3331	139.235	95.0193	215.405	81.3625	178.337	3.50595	88.983	0.677533	133.863	56.8217	74.1335	91.8739	42.589	5.98144	1.8499	206.647	263.441	88.5768	106.578	155.713	112.635	89.8472	29.1508	259.752	44.1583	57.4126	76.7943	44.2189	103.014	74.6625	121.067	23.3808
0.70_139.0610n	139.061	140.068	1	0.704233	0.128233	3	0.00580485	0.00392123	3.37939	TG-0	WT-2	100 - 0.508	231.033	37.88	197.26	180.067	143.181	219.793	210.977	205.527	223.117	239.518	0.600459	106.77	0	186.913	49.3625	89.5684	87.5179	93.8027	1.35196	0	250.561	335.333	156.939	202.987	281.692	128.988	286.867	57.5776	197.122	218.39	72.1817	77.0598	164.49	112.555	113.266	140.266	75.9106
0.70_257.1469m/z		257.147	1	0.704233	0.113817	54	0.000302583	0.000272367	8.19429	TG-0	WT-2	100 - 16.1	105.003	60.26	103.082	95.4062	31.6992	101.704	45.982	71.7326	28.7127	73.8326	1.32627	23.3993	0	18.2351	13.7498	16.4165	17.5533	25.9738	0	0	73.6918	131.128	47.3692	117.045	81.7736	30.5962	37.5195	12.0128	51.9564	3.46689	14.0991	9.88652	14.3957	12.7093	22.4616	16.9188	0
0.72_299.0088m/z		299.009	1	0.7184	0.422133	5	0.0143154	0.00853852	2.59247	TG-0	WT-2	100 - 3.7	2277.59	14.43	1957.5	1381.18	1056.19	2026.2	1793.27	2432.34	1959.03	2615.04	0	1389.33	0	812.455	808.156	1711.78	1968.77	1215.42	0.956693	0	2732.5	3668.92	2747.5	3001.69	2324.08	2441.51	2582.74	1916.09	2118.38	1961.77	2267.7	1607.39	1846.55	2078.73	1337.9	2143.3	1859.34
0.72_408.9596m/z		408.96	1	0.7184	0.225267	1	0.00980017	0.00620172	2.4588	TG-0	WT-2	100 - 0.353	511.905	15.12	699.217	598.649	477.975	669.192	608.889	637.485	359.87	468.353	0	253.108	0	286.365	273.209	408.678	512.482	139.898	0	0	464.433	594.153	557.034	685.525	453.72	557.799	485.074	442.728	443.241	406.709	468.725	407.387	408.02	502.976	450.883	514.145	568.597
0.75_490.9624m/z		490.962	1	0.747583	0.2114	1	0.00987282	0.00624351	2.54513	TG-2	WT-2	100 - 0.961	598.819	15.26	610.166	642.464	472.999	665.429	631.141	580.107	497.269	499.657	0	296.639	0	381.374	368.065	492.213	387.381	191.848	0	0	555.091	636.334	582.894	656.416	402.227	688.287	548.464	630.941	493.255	513.939	631.069	491.624	408.828	639.455	734.565	579.31	816.82
0.75_503.0462m/z		503.046	1	0.747583	0.0856333	2	0.0901588	0.0412053	6.56544	WT-2	TG-0	100	85.7794	72.93	30.9474	3.49194	49.1923	5.24982	26.6019	25.0084	50.8679	16.5292	0	117.559	0	282.624	62.0189	109.673	105.707	94.4338	0	0	27.2765	4.12474	30.7985	32.6111	3.82373	6.3774	14.7744	8.0677	0	144.449	138.704	34.3128	15.7886	84.9214	77.0521	73.4099	23.8961
0.75_545.0181m/z		545.018	1	0.747583	0.225383	1	0.00808837	0.00525363	2.55735	TG-0	WT-2	100 - 8.05	1134.09	13.41	1085.06	709.49	524.749	1089.56	932.947	1276.54	976.634	1287.28	1.37961	642.928	0	387.774	384.937	903.583	1105.51	566.428	0	0	1418.34	1836.85	1380.27	1445.65	1183.61	1209.98	1286.77	946.244	1054.23	956.636	1104.71	763.822	840.557	1022.97	729.779	1028.61	942.193
0.75_585.0487m/z		585.049	1	0.747583	0.0856333	17	0.0547856	0.0270575	7.95807	WT-2	TG-0	100	107.126	69.71	37.7859	0	49.4897	2.0503	33.2247	36.3617	56.0402	9.93749	0	156.642	0	309.802	102.994	129.879	139.378	125.436	0	0	19.8904	0	30.079	35.6087	2.53881	8.56413	29.9666	4.18579	0	155.793	136.179	32.71	19.7539	102.962	70.4315	90.164	22.0958
0.76_268.9983m/z		268.998	1	0.762	0.394133	5	0.0099288	0.0062656	1.96535	TG-2	WT-2	100 - 5.79 - 0.798	8095.47	8.74	9238.05	9433.65	7418.64	10599.3	8653.84	9345.23	7763.91	8565.1	74.6908	6708.82	19.5632	7441.32	5554.12	7028.3	6312.3	3956.72	31.1469	19.5253	7997.44	9185.2	8654.67	8757.12	6756.46	8932.9	7892.34	8065.98	8201.3	8564.83	8149.65	7061.95	6719.45	8446.1	8501.58	8239.99	8776.45
0.76_340.0718m/z		340.072	1	0.762	0.197283	1	0.0730023	0.034532	1.46727	TG-2	TG-0	100 - 1.99	578.611	29.96	578.94	257.268	581.381	497.102	343.273	417.124	466.347	550.124	8.75652	754.002	1.76046	988.496	618.019	674.253	676.332	423.667	0.18988	0.426881	375.439	413.239	415.344	417.924	250.681	438.189	461.428	359.447	316.297	1056.38	735.531	374.626	391.516	668.655	576.307	535.051	387.287
0.76_394.0421n	394.042	433.005	1	0.762	0.225383	2	0.0297722	0.0160795	1.89232	WT-0	WT-2	100 - 8.77 - 1.69	6550.45	11.27	7894.98	7588.34	6431.75	8696.41	7506.02	7475.73	6453.66	7432.21	0	5605.66	0	6191.93	5023.19	5832.22	5312.61	3188.72	0	0	6040.15	6634.01	6898.86	6810.72	5120.45	6992.02	5781.96	6375.84	6146.94	6701.42	6465.64	5737.26	4819.41	6532.62	7022.8	6456.14	6904.78
0.76_448.9800m/z		448.98	1	0.762	0.12755	1	0.0302564	0.0163021	2.04493	WT-0	WT-2	100 - 1.06 - 0.727	1415.11	12.81	1685.08	1898.09	1353.49	2071.27	1439.14	1212.32	1426.61	1874.57	0	1453.41	0	1199.9	1012.42	918.759	988.141	655.432	0	0	1373.35	1482.65	1335.01	1397.16	1118.43	1249.33	1304.88	1235.03	1207.14	1051.42	1132.14	1599.14	911.084	986.508	1098.39	838.886	1162.75
0.78_241.9743m/z		241.974	1	0.775933	0.351933	2	0.00474145	0.00325932	3.16926	TG-0	WT-2	100 - 6.2	560.552	22.73	503.764	596.697	491.034	818.205	475.07	842.276	427.497	608.433	0	382.614	0	248.2	218.77	316.197	253.463	172.598	0	0	574.448	709.332	804.019	630.603	470.63	720.812	566.401	581.142	415.448	661.367	584.227	686.915	311.682	548.801	478.727	453.78	476.175
0.78_284.9720m/z		284.972	1	0.775933	0.239283	6	0.0161894	0.00949114	2.24557	TG-0	WT-2	100 - 0.214 - 0.357	1353.97	15.19	1483.27	1376.11	1297.11	1811.09	1399.31	1368.16	1222.61	1554.71	0.632422	1051.13	0	926.401	923.278	1142.46	815.875	567.423	0	0	1551.09	1630.21	1556.12	1174.83	1163.28	1442.29	1510.18	1219.43	1511.59	1196.89	988.799	1865.28	749.821	1174.71	894.16	1007.92	1149.89
0.79_456.9655m/z		456.966	1	0.789867	0.182467	2	0.120141	0.0525259	2.10894	WT-0	TG-0	100	452.475	19.08	614.902	525.619	558.906	488.056	427.826	348.744	507.379	456.769	0	493.387	0	582.024	534.26	264.865	342.164	265.29	0	0	166.734	145.17	203.47	162.53	96.8279	172.176	159.955	233.046	338.772	251.572	261.561	317.623	375.136	309.385	438.501	291.627	329.639
0.80_241.0033m/z		241.003	1	0.803783	0.435217	2	0.0513882	0.0256709	1.77176	WT-0	WT-2	100 - 0.219	540.213	12.63	502.773	824.755	760.825	527.572	546.426	435.685	625.229	596.767	0.40447	515.504	0	569.589	601.53	368.427	366.174	322.901	0	0	280.016	265.78	298.669	351.281	180.665	375.904	348.492	411.168	491.184	419.901	475.442	423.28	427.142	433.108	592.009	496.849	492.46
0.94_148.0604m/z		148.06	1	0.943467	0.8901	10	0.00478054	0.0032822	2.78938	TG-0	TG-2	100	65.4506	27.73	78.1056	38.9275	28.8992	60.6336	59.4426	84.5941	84.9339	98.0808	22.9108	50.5128	5.4111	42.0474	25.7497	85.9487	83.6285	69.1705	0	22.6376	64.7201	90.0147	46.8438	58.6527	63.3409	67.9618	53.508	61.4926	105.815	2.00492	0.269298	49.7277	40.5427	31.1224	3.11922	25.7889	11.3786
1.04_241.0680m/z		241.068	1	1.0419	0.3496	10	4.25104e-13	1.21771e-12	4778.03	WT-0	WT-2	100 - 4.69	81.5681	79.63	42.6342	93.8228	7.55724	80.0164	134.19	154.246	200.998	50.9089	0	0	0	0.153643	0	0	0	0	0	0	69.4483	64.221	72.7615	207.859	9.77084	28.8405	85.1152	43.8049	27.9705	0	0	0.187002	0	0	0	0.0395292	0
1.56_292.1424n	292.142	293.15	1	1.55568	1.0921	2	1.74211e-05	1.94394e-05	2.54931	TG-2	TG-0	100 - 29.9 - 0.175	143.302	32.19	55.9327	53.1419	94.708	50.8818	132.978	66.8753	242.46	86.9757	101.744	211.912	101.958	85.7384	179.187	144.634	148.001	80.7125	116.156	142.764	94.7512	61.819	37.843	101.57	58.1951	76.2613	47.4154	82.8381	31.2845	105.674	111.455	70.8148	103.382	198.848	136.114	122.706	261.213
1.56_465.3094n	465.309	466.317	1	1.55568	0.608483	4	0.000159287	0.000151454	205.736	TG-0	WT-2	100 - 33.2 - 2.49	462.738	104.31	102.919	41.7194	119.865	51.9553	8.65291	274.775	125.584	1167.45	291.675	0	1.33412	2.65314	0	8.05826	0.00132539	0	0.863038	7.3328	1027.02	1891.17	416.86	19.8642	141.192	10.3892	0.405479	0	323.959	67.3186	269.91	19.4356	71.1227	118.789	3.18162	138.707	0
2.03_139.1118m/z		139.112	1	2.02552	2.45392	41	2.51401e-05	2.71945e-05	1.46233	WT-0	WT-2	100 - 18.5	504.279	8.92	477.497	484.083	581.509	578.626	411.564	419.953	563.963	589.258	474.97	485.902	231.742	301.094	311.057	486.187	298.339	266.795	322.191	400.311	415.185	443.176	430.728	411.573	379.588	442.094	405.821	423.342	416.539	518.255	397.114	406.954	359.96	443.485	450.835	432.945	473.965
3.31_357.2792m/z		357.279	1	3.31048	0.829383	33	0.0309778	0.0166117	6.88727	TG-0	WT-2	100 - 24.9 - 0.327	121.109	104.59	118.596	140.489	219.758	2.18986	0.0236426	2.16404	34.7898	404.294	24.2634	3.11433	3.64293	9.95427	3.32235	32.3908	8.31827	8.10858	19.684	69.7246	66.7204	107.691	71.5922	27.4486	207.302	24.9273	12.5145	60.56	104.694	100.374	16.0477	29.7693	56.5011	31.4343	3.40635	28.2234	2.23522
3.81_449.3143n	449.314	450.322	1	3.8085	0.42895	5	0.005476	0.00371684	62.539	TG-0	WT-0	100 - 20.1 - 2.32	135.924	147.77	1.2785	3.39061	9.09486	0	1.48934	0	0	6.48098	0	1.54646	0	9.33438	1.48003	25.4442	0	124.172	1.23778	0.614038	423.937	709.43	90.5702	1.10348	28.5067	17.8514	0	0.81074	68.1093	0	69.3322	1.29268	25.2743	0	0	3.20119	0
3.91_480.2447m/z		480.245	1	3.90532	3.84303	1	1.15274e-12	3.1129e-12	2.03141	WT-2	TG-0	100 - 11.1	1831.4	6.61	1288.78	1196.13	1440.56	1268.9	1194.01	1119.78	1251.82	1394.23	1403.6	1337.11	1522.82	2601.1	1740.4	1358.08	1794.77	2269.02	2512.37	1346.9	946.186	964.053	922.825	943.661	780.432	908.033	882.083	948.001	874.231	1090.26	959.079	925.039	875.999	1019.78	933.634	919.395	976.667
4.15_571.2367m/z		571.237	1	4.1543	0.51035	1	0.321893	0.117512	2.26003	WT-0	TG-0	100 - 7.45	187.763	14.39	153.974	183.171	176.198	32.0508	325.824	107.114	254.905	190.073	277.952	237.965	202.436	0	95.4982	84.3326	92.4181	125.746	385.668	185.884	104.446	66.1689	73.4165	89.363	83.5177	90.5874	73.7563	102.242	62.7787	127.516	135.239	99.9966	99.5924	152.539	112.8	112.545	140.433
4.22_491.3596m/z		491.36	1	4.22315	0.579067	6	0.00357258	0.00254874	2.40417	TG-0	WT-2	100 - 27.2	483.186	11.99	484.356	445.423	347.919	0	403.216	389.657	472.805	420.821	384.808	408	289.233	4.61474	0	337.39	0	0	428.851	340.716	464.094	530.737	538.396	473.59	471.225	604.092	415.69	448.662	476.023	413.934	406.824	503.467	337.699	429.919	460.592	355.661	757.901
4.65_657.2736m/z		657.274	1	4.65055	1.18847	28	2.46803e-13	7.48342e-13	2.454	WT-2	TG-0	100 - 13.7	437.867	9.95	301.27	282.625	344.435	326.072	308.181	242.005	330.769	379.823	386.925	313.174	444.417	614.661	347.21	320.486	377.687	635.548	569.853	317.765	161.231	156.477	193.435	192.881	170.064	205.081	158.599	183.094	169.616	224.349	238.183	213.821	258.874	194.525	203.483	211.239	195.871
5.25_414.2046n	414.205	415.212	1	5.246	0.318733	6	2.0095e-14	7.38218e-14	80.5199	TG-2	WT-2	100 - 22.5 - 3.1 - 0.0373	125.323	51.47	19.4987	10.9307	43.759	17.4189	25.3033	10.6032	4.29553	48.2687	47.8359	0.0885589	0.565818	6.80537	6.37744	0	0.140955	0.0297083	0	0	4.24245	6.93547	4.67506	3.23783	10.0889	2.46726	1.32048	2.64051	19.5175	255.015	197.745	133.207	79.7561	103.823	48.8396	121.691	68.4897
5.26_432.2386m/z		432.239	1	5.2599	0.277083	2	8.61611e-10	1.59557e-09	23.3283	TG-2	WT-2	100 - 24.6 - 3.5	42.996	58.69	5.84347	4.93892	6.4901	5.20292	10.0956	2.4655	0	25.7389	8.59943	0	0.579192	4.1301	8.28267	0	0	0.315149	0	3.28062	1.03553	1.5573	2.12117	1.91201	4.78435	0	2.89467	0.942877	3.51809	92.3241	65.6533	57.4091	23.3118	37.9653	11.2865	46.9376	14.48
5.55_415.2118m/z		415.212	1	5.55102	0.915167	13	1.25189e-12	3.33734e-12	50.451	TG-2	TG-0	100 - 19.9 - 1.26	119.822	50.19	1.40165	3.13574	0.0750915	0.461636	4.18549	5.715	16.7226	8.17976	22.7591	7.43027	8.55401	44.0513	12.6104	9.36057	15.3808	34.529	21.8015	24.4538	6.28672	2.98908	0.580752	1.09411	1.75371	0.818207	0	1.19512	2.46352	204.272	211.621	143.519	113.689	121.458	33.3283	86.7496	50.3237
5.56_437.1940m/z		437.194	1	5.5649	0.762467	25	1.78546e-12	4.66561e-12	53.8566	TG-2	TG-0	100 - 13.4 - 0.205	97.5826	57.01	0.0909099	0.00197446	0	0	6.24608	4.96914	4.43105	0.0428622	0	5.46139	1.1186	11.1076	5.40054	4.39412	3.075	14.0171	2.06896	2.21094	6.60172	0.402562	1.18005	2.63508	1.60115	7.0905	1.21038	0.698346	0.0791213	198.646	172.363	104.667	84.1012	93.7264	29.4516	74.3044	21.8079
5.75_431.3160m/z		431.316	1	5.74503	0.859567	12	0.128845	0.0557499	1.54233	WT-0	TG-2	100 - 30.3 - 10.4	275.348	14.93	276.976	274.721	285.372	245.706	313.15	318.903	246.48	298.353	309.865	254.874	224.032	289.553	258.035	268.034	23.3445	329.111	315.83	283.728	293.818	405.425	236.954	232.119	158.241	265.114	247.37	246.016	202.332	193.981	219.094	209.887	162.463	129.986	224.198	216.478	73.0804
5.99_324.1363n	324.136	325.144	1	5.99463	1.1236	15	6.66134e-16	3.44163e-15	2.14932	WT-2	TG-0	100 - 7.27	387.674	7.64	296.575	316.143	314.034	379.684	312.874	296.252	330.594	314.126	363.125	347.311	357.374	553.791	377.624	351.06	290.573	514.961	357.925	338.446	195.778	172.328	165.853	201.767	182.926	185.556	167.157	195.044	165.947	265.971	242.89	197.67	221.167	262.626	214.853	223.782	239.051
6.17_230.2478m/z		230.248	1	6.17485	0.388383	1	1.65054e-06	2.10309e-06	10.8429	TG-2	TG-0	100 - 13.2	119.69	50.78	24.41	7.01415	20.075	12.3106	27.4518	20.4062	3.85317	13.8181	22.0669	36.8175	13.5316	1.75294	0	26.1071	0	18.7446	0	10.4905	11.5575	4.23658	3.12314	9.88047	14.8121	16.8755	6.79487	11.389	27.5053	110.145	213.203	84.0599	140.305	163.959	76.1296	97.505	26.3734
6.34_370.2957m/z		370.296	1	6.34137	0.374883	3	6.69012e-07	8.94766e-07	60.5536	TG-2	WT-0	100 - 4.11	70.6069	85.36	2.98964	0.724971	0.383263	0	2.86699	0	1.11176	0	3.57671	42.0962	0	1.85964	7.54491	2.80967	0.0054866	0	0.116328	0.0641211	0	0	1.97796	19.6373	17.997	24.4978	24.7773	24.014	20.7168	199.734	132.618	12.5459	37.3015	82.4821	71.0004	21.3156	96.7486
6.51_318.3006m/z		318.301	1	6.50818	0.3344	3	0	0	232.031	TG-2	TG-0	100 - 21.9 - 0.241	355.072	35.67	7.74427	8.75456	7.17484	3.07465	3.75009	4.39231	0.73975	3.67322	13.396	2.88167	8.21499	8.29162	2.89	6.6289	9.36035	25.8531	1.1781	7.54238	3.04131	2.84232	0.968528	0	2.07942	2.31821	0	2.11938	0	546.437	237.035	531.69	272.253	460.558	223.43	348.539	231.807
6.54_274.2742m/z		274.274	1	6.536	0.710417	1	4.82459e-12	1.2104e-11	3.38539	TG-2	TG-0	100 - 13.6 - 0.0577	701.1	12.24	291.853	298.715	298.141	293.911	342.597	272.45	282.697	257.743	263.269	282.203	418.192	362.931	238.991	272.233	276.732	536.105	315.41	266.397	215.608	214.208	247.177	216.994	202.497	230.672	197.759	208.24	231.412	1113.35	439.093	1072.69	532.583	744.808	421.365	671.91	624.352
6.56_249.1848m/z		249.185	1	6.56383	0.418467	95	0	0	338.863	WT-0	TG-2	100 - 11.5 - 0.183	132.798	36.99	120.901	162.144	87.0312	116.552	90.1609	139.977	213.936	182.43	51.9644	0	0.00399533	0.697217	1.03684	0.0149558	4.20476	1.0567	8.22434	0	116.104	177.031	185.278	182.751	55.2333	173.921	122.397	131.706	41.5385	2.26176	0.00886448	0.929442	0.00359774	0.0428217	0.255949	0	0.0248456
6.58_1059.4832m/z		1059.48	1	6.57778	0.501083	1	6.13176e-13	1.72158e-12	5.14781	TG-0	WT-2	100 - 46.6 - 0.256	218.082	9.3	188.172	156.581	109.585	146.663	170.684	184.118	115.044	152.765	148.723	98.3191	58.5979	16.9264	33.8544	56.5701	17.0745	29.0527	8.66027	62.2202	208.969	241.955	200.263	193.141	235.275	216.545	208.221	177.39	254.9	180.349	164.571	189.939	218.932	179.56	186.806	212.304	185.753
6.77_718.4604n	718.46	719.468	1	6.77328	1.20968	26	1.88975e-06	2.38373e-06	1.34385	WT-2	TG-0	100 - 25.5 - 0.173	4731.84	4.56	3830.46	3719.25	3958.57	4029.35	3722.37	3779.19	3832.79	4132.03	4152.19	3829.93	4501.74	6347.78	4259.37	3788.29	4432.93	5920.55	5634.2	3871.8	3411.47	3598.67	3612.26	3422.98	3834.84	3445.86	3616.18	3322.03	3526.98	3726.59	3476.46	3436.64	4096.66	3650.77	3661.95	3384.49	3386.4
6.84_313.1431m/z		313.143	1	6.84303	1.09913	29	4.80282e-13	1.36198e-12	1.72487	WT-2	TG-0	100 - 6.98	516.973	6.61	386.765	404.897	451.5	454.85	393.116	402.698	452.958	497.327	479.813	427.352	463.08	729.413	462.904	421.123	525.947	554.332	600.765	467.841	307.914	303.395	322.636	318.037	271.445	317.017	285.568	304.285	304.91	403.717	350.823	334.64	324.447	375.823	340.124	327.836	340.711
6.86_609.4022m/z		609.402	1	6.85698	0.918717	6	6.56811e-10	1.23245e-09	1.50704	WT-2	TG-0	100 - 13.3	1000.53	5.79	754.123	738.926	788.642	782.036	673.124	732.987	791.599	862.951	817.069	783.179	964.165	1237.45	935.67	836.235	953.185	1228.86	1231.88	834.15	587.653	675.388	677.455	673.082	723.459	658.079	704.165	637.411	664.601	683.5	684.185	670.416	795.988	702.135	623.899	659.739	654.633
6.97_149.0227m/z		149.023	1	6.9684	0.41785	15	2.28438e-05	2.49733e-05	1.96982	WT-2	TG-0	100 - 0.897	418.086	15.43	404.784	262.328	429.047	388.712	336.759	280.629	412.343	436.446	409.552	501.152	399.473	902.321	284.589	357.298	203.004	175.003	402.761	537.172	222.189	253.849	246.639	207.759	177.869	160.934	279.027	241.788	153.223	299.453	312.069	244.926	187.307	251.498	249.243	258.461	222.384
7.09_545.2760n	545.276	546.283	1	7.0935	0.374567	2	5.25449e-05	5.39504e-05	9.56747	TG-0	WT-2	100 - 18.1 - 0.272	170.858	35.13	113.55	99.4487	104.959	144.439	191.526	113.042	147.048	258.256	103.304	9.06334	27.0522	6.93188	4.35479	74.6243	2.08166	7.8063	6.41867	22.3912	132.971	2.61687	137.154	66.6981	120.252	286.217	207.395	257.755	86.0094	21.9481	0	21.1875	11.5925	70.5596	34.8658	46.4011	103.379
7.37_272.1987n	272.199	273.206	1	7.3707	0.694367	4	0	0	2.98157	WT-2	TG-0	100 - 8.97	453.263	6.44	271.846	264.502	319.414	305.384	267.469	247.6	315.01	318.685	330.187	339.836	408.532	762.824	366.869	351.123	410.477	485.56	598.523	355.622	165.793	148.078	145.591	158.05	152.343	164.203	151.294	154.061	156.115	231.02	192.033	166.913	201.713	207.932	190.864	186.567	210.192
7.58_455.3850m/z		455.385	1	7.57957	0.528083	3	8.94729e-13	2.46318e-12	1.9979	WT-2	TG-0	100 - 27.1 - 0.418	491.06	11.46	382.06	340.619	446.676	474.802	366.302	337.216	442.524	429.889	426.329	408.481	458.825	617.649	434.143	457.873	406.904	542.913	675.601	417.155	258.186	199.874	205.359	250.491	267.208	279.173	273.543	264.583	241.374	393.292	310.014	273.48	330.18	328.122	316.923	340.142	326.075
7.75_493.3171n	493.317	494.324	1	7.74622	0.928983	4	6.01157e-06	7.11503e-06	2.25495	WT-0	TG-2	100 - 19.4 - 3.78	1287.06	22.25	1064.13	1342.46	1362.69	1480.58	1210.24	1017.29	1819.41	813.149	1518.4	884.361	964.058	1158.48	621.193	896.05	1199.97	1360.85	1697.32	977.226	787.447	891.31	810.533	774.151	787.621	374.649	666.828	843.088	742.26	526.089	355.549	539.652	648.8	809.73	427.268	646.766	548.338
7.84_523.2914n	523.291	524.299	1	7.84343	0.443583	3	0.00777224	0.00508625	1.9512	TG-0	TG-2	100 - 17 - 0.438	227.198	37.38	205.313	189.14	117.485	108.521	196.032	168.753	153.944	319.747	100.238	16.9154	57.0702	276.183	71.1479	125.195	173.705	140.756	325.896	56.2719	179.496	63.4648	190.802	129.94	212.769	310.653	312.508	283.229	210.912	37.4211	8.82658	500.382	24.9154	105.126	38.1682	105.763	120.406
8.05_481.3175n	481.317	482.325	1	8.05088	0.415217	10	1.95673e-11	4.55556e-11	12.7994	WT-0	TG-2	100 - 19.7 - 0.873	299.946	32.18	253.465	341.579	485.815	393.751	172.709	324.85	193.592	229.92	344.13	46.4449	66.642	82.9232	54.8253	79.4441	87.4954	82.4186	151.361	69.0506	174.145	209.709	218.009	139.711	178.488	49.1547	73.9775	131.651	59.3863	8.37237	4.15889	29.961	28.3942	29.7688	18.1698	33.8984	21.1531
8.09_302.3056m/z		302.306	1	8.0925	0.5027	5	6.40495e-07	8.58657e-07	2.13157	TG-2	TG-0	100 - 6.95	127.942	25.28	65.0401	60.2414	55.5702	53.3254	60.4869	103.815	42.4117	70.1098	56.1981	67.5735	64.272	77.8883	59.1011	45.1264	31.4887	80.9181	65.4596	56.7808	37.1606	61.7861	81.2462	88.9858	52.0145	64.2061	42.9308	65.4563	78.3078	189.422	118.916	177.021	89.8311	119.08	85.2529	133.218	114.702
8.13_543.3320n	543.332	544.339	1	8.13418	0.807333	4	0.387627	0.136896	1.63237	WT-2	TG-2	100 - 23.5 - 4.81 - 0.122	4517.35	56.78	2714.92	8721.45	7012.06	7788.7	1193.96	3549.05	1489.33	1742.52	7239.16	2524.22	5533.35	4778.09	3539.2	3074.2	4144.46	2134.04	10730.3	4198.25	990.793	2502.63	8624.64	1372.93	1592.41	2830.83	5210.97	1722.55	906.441	1339.7	924.403	5389.7	1663.82	3215.67	3961.94	5300.66	2119.97
8.15_519.3329n	519.333	520.34	1	8.14782	0.766167	4	0.000178159	0.000167986	2.35745	WT-2	TG-0	100 - 28.2 - 3.96 - 0.454	60006.7	18.7	32102.1	36184.6	34546.9	25647.4	23500.5	16924.5	31030.2	10397.5	50383.7	72256.7	46932.8	73154.3	38459.4	66123.5	60244.1	59467.2	60025.7	63396	31747	43449.4	26752.3	45063.3	42163.5	12931.2	22258.8	14986.4	13001.7	14289.6	11603.3	40131.9	38790.8	59887.1	32546.3	37098.1	18117.4
8.25_860.4876m/z		860.488	1	8.24928	0.239633	6	0.000712761	0.000598719	2.03293	WT-0	TG-0	100 - 18.5 - 0.0627	304.212	29.31	508.703	433.513	390.289	336.829	215.403	185.188	221.775	168.837	286.673	292.917	157.851	139.012	228.601	202.469	165.84	422.732	119.039	213.425	71.5462	174.349	190.17	151.394	107.505	130.042	120.07	281.472	114.636	240.876	297.081	218.726	278.565	312.544	141.081	240.132	189.358
8.29_477.2859n	477.286	478.293	1	8.29042	0.308967	5	0.000254466	0.000231822	2.5423	WT-2	WT-0	100 - 19.4 - 1.83	957.927	25.84	457.6	488.407	473.357	440.549	323.511	139.902	451.021	126.063	587.131	1436.85	634.903	1124.83	1071.88	1005.76	1002.49	812.678	675.2	856.753	481.978	577.705	314.729	1138.7	798.363	172.236	387.889	260.328	237.81	309.222	271.666	759.788	881.126	1468.53	743.031	597.209	376.615
8.32_400.3426m/z		400.343	1	8.31798	0.247983	3	4.5195e-10	8.78647e-10	8.05286	WT-2	WT-0	100 - 26.1 - 0.604	296.901	41.3	77.0753	40.9809	24.1141	37.0672	34.7855	20.2673	38.9302	26.9902	37.8468	402.735	142.261	354.688	513.501	320.942	176.243	207.78	351.357	202.601	29.8695	24.8954	48.335	102.453	104.532	133.935	138.518	92.8137	118.423	370.035	400.564	100.187	169.295	259.652	267.011	127.079	211.007
8.33_508.3407m/z		508.341	1	8.33188	0.36505	6	3.21797e-06	3.92779e-06	3.25202	WT-0	TG-2	100 - 15 - 0.253	137.741	22.27	118.091	108.639	162.228	161.02	117.129	112.568	173.525	105.026	189.012	97.0315	116.979	129.074	67.1401	90.5045	152.915	130.842	127.771	95.5183	107.132	98.8208	107.109	65.1216	84.4951	39.4361	42.3305	50.0095	79.9233	36.94	10.9456	55.5751	34.1212	64.2991	33.3692	52.104	31.9688
8.48_456.3932n	456.393	457.4	1	8.48402	0.3993	2	4.65008e-10	9.00936e-10	1.85744	WT-2	TG-0	100 - 24.5 - 4.9	1270.25	7.19	874.866	914.936	874.373	1009.98	827.342	843.874	963.444	1031.7	958.678	1010.28	1262.22	1706.35	1074.47	877.481	1354.29	1710.34	1476.02	960.809	724.249	728.83	619.213	693.715	778.123	674.112	646.542	704.069	680.782	980.604	844.863	799.087	958.623	778.861	807.295	802.855	899.796
8.55_703.3879m/z		703.388	1	8.55332	0.247333	2	5.79855e-05	5.92142e-05	1.51199	WT-0	TG-0	100 - 26.6 - 4.13	393.585	12.86	393.588	435.708	349.061	383.963	358.204	439.595	349.85	394.851	335.057	292.364	339.766	364.95	205.658	348.632	178.467	421.371	399.451	297.343	295.304	221.94	242.593	268.722	317.82	293.415	265.342	329.602	245.539	445.9	347.557	317.735	387.956	349.144	361.964	291.246	309.652
8.57_698.4333m/z		698.433	1	8.56722	0.676383	1	0.00850675	0.00549698	1.27293	WT-0	WT-2	100 - 22.6 - 2.95	1019.57	13.57	1125.61	966.592	724.524	1026.14	1326.67	845.101	892.421	982.827	1003.77	705.129	728.191	851.359	751.182	639.511	1008.34	842.088	708.35	974.498	712.837	935.366	935.029	847.125	770.479	801.986	1109.1	734.209	839.133	937.05	931.558	739.075	979.341	1193.67	1183.86	835.798	816.524
8.59_282.2794m/z		282.279	1	8.59498	0.290883	5	0.00059523	0.000507146	4.41242	TG-0	WT-2	100 - 10.1	104.123	60.9	104.481	19.9765	19.0378	75.9689	75.5564	74.2218	62.4697	178.885	17.5866	9.28171	7.22365	0.0621667	14.9562	7.67041	42.5939	52.2295	78.2786	0.0834836	92.112	17.3673	50.6694	119.666	43.6337	207.095	173.15	181.288	161.729	40.9718	15.4075	25.8026	36.3946	21.0281	10.4196	48.4634	81.4272
8.59_300.2901m/z		300.29	1	8.59498	0.2635	13	0.000338916	0.000302665	5.16201	TG-0	WT-2	100 - 19.9	292.949	58.3	549.049	81.2101	44.5602	72.9308	257.597	286.313	138.403	535.122	46.9237	27.6963	52.9089	22.0291	33.7672	24.0051	62.7044	110.577	160.839	16.2304	234.138	16.336	369.85	212.124	192.544	520.289	576.095	371.892	458.04	84.8756	32.3221	37.1656	37.3145	71.6136	41.5523	77.6559	170.281
8.62_495.3331n	495.333	496.34	1	8.62232	0.758433	9	5.18209e-10	9.97848e-10	3.07642	WT-0	TG-2	100 - 26.5 - 3.03 - 0.304	66973.5	17.09	74273.7	69528.1	90040.7	80894.1	62131.7	48911.5	63515.3	37888.9	75832	43525.9	35587.2	54216	44823.8	50959.2	65767.4	49289	54927	55501.6	42180.4	42044.7	39989.7	40177.3	44121.7	32835.3	37757.3	44334.8	26355.1	10972.8	8649.36	28659.4	19609.7	29035.2	21642.3	27850.7	29666.7
8.79_479.3018n	479.302	480.309	1	8.78867	0.31725	8	0.450291	0.154486	1.15127	TG-2	TG-0	100 - 20.2 - 0.475	396.12	8.21	437.851	135.376	413.475	416.591	400.689	402.857	398.587	0	446.918	370.324	310.885	350.505	339.018	341.481	437.461	411.06	335.449	295.375	351.986	372.358	331.528	339.131	390.667	333.543	407.548	335.274	350.67	398.278	401.504	350.824	429.313	381.84	406.553	375.822	418.198
8.89_521.3487n	521.349	522.356	1	8.88518	0.733733	13	6.16393e-06	7.28012e-06	2.20682	WT-2	TG-0	100 - 27.9 - 6.34	41815.7	17.4	25525.8	28846.5	28172.6	27840.2	24138.6	14103.6	32679.1	11356.4	31531.6	41168.6	36672.3	47099.6	27191.5	40322.6	51246.7	45750.4	48079.1	38810.2	16098.3	22234.1	19833.6	19838.6	20166.9	11316.4	16654.9	13552.7	24902.8	12376.4	9747.72	31434	20248.5	30550.5	20523.4	24955.7	18567.5
9.01_571.3643n	571.364	572.372	1	9.0082	0.553383	2	0.00118617	0.000956613	7.85403	WT-0	TG-2	100 - 20.2 - 1.57	427.134	47.95	241.83	1021.04	899.808	1145.83	78.0401	174.911	77.8709	90.3691	330.705	134.281	180.225	169.749	139.899	64.6263	66.9952	65.5569	223.953	72.954	45.9407	150.683	291.671	65.4358	64.9874	90.3247	126.483	75.1517	29.5127	16.9755	8.30507	136.264	26.4568	54.4697	67.7748	91.6623	52.1967
9.04_479.3017n	479.302	480.309	1	9.03597	0.375233	8	0.205253	0.0821795	1.17748	WT-2	TG-0	100 - 18 - 0.589	568.575	11.9	533.704	721.234	382.544	453.302	466.442	407.497	600.119	758.731	620.767	525.246	407.745	556.629	614.629	722.097	527.645	672.438	664.371	426.378	476.28	404.194	407.368	545.316	488.995	393.889	493.186	488.012	522.57	496.798	385.545	634.918	466.817	691.466	535.077	604.616	554.777
9.13_481.3537n	481.354	482.361	1	9.1335	0.362533	3	6.03569e-07	8.13007e-07	1.89134	WT-0	TG-2	100 - 22 - 1.93	712.959	13.03	590.158	879.035	680.912	643.43	723.963	651.394	675.091	860.952	681.398	661.398	421.216	733.87	556.056	678.844	793.192	740.75	1012	684.541	600.168	617.486	609.147	551.095	518.765	482.583	711.473	560.144	354.054	205.007	274.213	569.503	332.306	596.576	298.868	400.974	439.938
9.18_278.2246n	278.225	301.212	1	9.17543	0.37705	58	3.37692e-06	4.1085e-06	2.28692	WT-2	TG-0	100 - 12.4 - 0.787	223.642	10.22	129.77	125.314	120.431	129.145	109.611	90.7025	115.05	130.536	121.922	146.679	163.406	273.744	313.653	146.173	166.817	168.359	436.361	197.582	85.0141	66.5747	98.851	112.418	96.8155	125.033	120.991	97.38	81.9464	417.05	202.614	121.731	114.258	196.913	156.88	111.936	178.587
9.18_310.2509n	310.251	311.258	1	9.17543	0.793167	2	4.55191e-15	1.94354e-14	2.07025	WT-2	TG-0	100 - 13.2	887.771	3.93	642.677	608.582	689.322	760.283	657.068	563.967	718.834	790.354	694.265	725.331	772.164	1242.4	822.312	729.254	802.636	1074.14	1113.36	708.338	466.194	422.959	437.808	422.304	417.133	429.716	420.512	413.94	451.15	609.513	528.292	432.999	502.425	541.802	521.284	476.658	520.823
9.19_509.3488n	509.349	510.356	1	9.18937	0.5136	10	3.46723e-13	1.01111e-12	8.2011	WT-0	TG-2	100 - 21.2 - 2.19	1162.5	23.91	1164.7	1334.49	1490.15	1508.72	756.025	1098.3	987.564	829.105	1471.78	464.769	293.789	598.946	307.624	329.32	448.326	345.908	541.716	409.113	872.716	1000.61	1115.14	725.058	853.005	435.623	373.9	657.586	343.524	66.227	54.4233	204.701	150.567	169.914	113.567	201.522	117.426
9.20_547.3642n	547.364	548.371	1	9.20333	0.5423	3	3.42788e-05	3.63503e-05	3.43671	WT-2	TG-2	100 - 23.3	811.298	27.1	466.741	708.302	694.352	327.838	541.851	389.931	706.081	226.183	895.111	780.415	499.838	1117.97	496.69	814.433	779.849	764.067	1055.52	992.907	564.291	493.638	604.28	519.547	754.393	226.805	211.348	296.405	153.907	34.7004	27.2856	399.191	295.27	522.381	189.539	236.983	150.335
9.29_438.2983m/z		438.298	1	9.28723	0.335617	6	6.25366e-05	6.34608e-05	2.72951	WT-0	TG-2	100 - 14.5	137.279	38.87	95.0363	167.818	87.5447	141.43	82.5015	99.2845	84.8558	262.381	111.203	50.5566	61.5195	66.0751	61.5299	68.833	82.027	54.3357	173.895	65.7324	74.4852	88.4025	107.725	62.4243	61.1568	161.076	183.192	164.322	83.1243	10.0117	18.0342	96.6864	32.5231	58.0659	32.5165	75.8619	71.8357
9.34_507.3694n	507.369	508.377	1	9.34315	0.3497	6	5.63e-10	1.07605e-09	2.55675	WT-0	TG-2	100 - 22.1 - 4.5	545.535	15.31	371.813	477.455	442.66	576.706	568.735	584.927	601.568	677.718	632.025	262.697	234.517	458.491	265.591	331.976	500.875	388.159	609.625	379.834	489.913	424.141	510.748	366.193	325.621	490.82	547.987	427.013	421.485	138.956	151.684	361.329	150.829	230.729	209.513	224.881	258.254
9.36_314.2460n	314.246	315.253	1	9.35715	0.473817	44	0	0	2.02011	WT-2	TG-0	100 - 17.8 - 1.7	1867.23	3.01	1483.45	1492.91	1746.19	1699.26	1590.33	1444.26	1781.3	1836.92	1696.59	1714.6	1867.3	2104	1684.57	1694.1	1627.11	2075.39	2354.78	1683.21	934.171	914.475	893.805	979.41	905.348	956.035	915.234	963.889	898.687	1415	1237.3	1053.27	1190.32	1262.42	1111.47	1060.13	1206.12
9.41_330.3374m/z		330.337	1	9.41308	0.293617	1	2.15207e-08	3.41997e-08	3.20226	TG-2	WT-2	100 - 18.8	122.241	20.14	61.6956	59.039	41.283	55.5901	74.8129	68.9624	44.3544	75.351	44.4236	41.2731	46.2801	40.5322	41.1066	46.1456	15.2437	57.6273	21.0094	34.3415	73.9243	81.7695	53.0081	65.7741	100.629	52.799	54.3639	86.7132	70.7572	166.673	66.0418	186.416	112.26	122.011	66.7122	145.553	123.875
9.43_428.3745m/z		428.374	1	9.4271	0.363467	2	8.42582e-08	1.25774e-07	9.8419	WT-2	WT-0	100 - 21.4	243.184	39.35	53.3342	26.8458	12.9631	12.8733	27.0089	6.00551	48.253	8.24292	30.0122	355.92	146.172	405.925	356.561	256.286	151.442	132.669	214.469	169.213	12.6758	13.6309	35.2328	69.9849	40.6653	125.009	140.448	95.3083	210.724	164.123	201.184	101.532	105.544	247.103	273.3	185.473	226.286
9.46_327.2274m/z		327.227	1	9.45508	0.376367	48	0.000194196	0.000180698	2.95957	WT-2	TG-0	100 - 15.8 - 0.179	303.715	21.65	121.683	116.963	114.713	128.954	73.5363	63.0529	101.007	117.263	137.311	174.987	223.588	399.801	406.565	169.385	150.171	116.2	847.656	245.082	62.551	43.8639	111.606	132.203	100.573	163.725	147.255	110.733	82.0909	950.946	338.14	124.225	133.615	219.333	268.738	95.2333	312.269
9.46_377.2668m/z		377.267	1	9.45508	0.4323	20	0.00297957	0.0021611	2.62072	TG-0	WT-2	100 - 14.9 - 0.495	210.934	33.13	76.3864	67.0669	65.7815	59.9652	58.2342	42.7972	92.6175	339.715	182.45	83.6852	44.1071	104.234	66.3112	109.773	123.911	69.3352	60.7408	62.2884	147.392	262.168	322.981	308.551	341.819	287.391	309.513	232.474	76.1644	90.3019	97.1583	127.916	91.705	132.615	47.1705	105.924	41.0177
9.50_464.3144m/z		464.314	1	9.49712	0.320433	5	0.00155378	0.00121582	3.51694	TG-0	TG-2	100 - 15.4	87.0229	65.77	23.0667	88.6047	14.4906	61.9523	37.196	78.1965	30.0863	229.732	81.8714	0	26.0823	3.8328	21.0793	14.7853	44.1962	8.32293	203.233	13.168	59.1322	19.8364	72.2458	22.3656	21.2095	169.66	109.273	139.661	187.596	3.91851	0	32.1345	1.03655	12.9434	12.1984	41.0773	33.7923
9.66_256.2635m/z		256.263	1	9.66458	0.42945	3	2.34412e-12	6.01435e-12	3.39559	WT-2	TG-0	100 - 9.01	434.882	24.57	246.622	297.407	432.559	211.054	269.994	378.389	296.603	331.801	239.302	383.136	346.377	717.643	402.321	246.475	443.684	486.064	555.882	332.353	174.914	104.104	83.3504	111.672	116.195	150.652	123.715	108.313	116.006	174.481	151.956	103.188	226.84	118.567	168.416	169.1	136.226
9.66_313.2739m/z		313.274	1	9.66458	0.9188	5	2.04992e-12	5.31981e-12	2.23804	WT-2	TG-0	100 - 9 - 1.84	850.489	13.13	664.708	521.731	715.227	691.195	510.552	455.785	756.591	634.01	494.822	955.146	741.076	1273.63	817.373	673.584	870.527	806.381	844.961	671.721	427.94	323.07	330.701	374.158	388.033	390.902	389.46	389.193	345.183	425.488	406.786	411.083	451.425	478.901	494.196	396.896	484.673
9.69_523.3643n	523.364	524.372	1	9.69193	0.639283	10	4.61513e-05	4.78637e-05	2.17461	WT-2	TG-2	100 - 29.1 - 4.48 - 0.523	55584.3	25	36505.6	62239.1	68608.9	59922.1	32164.1	36493	41294	24803.6	65266.4	51157.5	35380.9	83252	48260.4	48360.7	54410	38805.9	89538.2	51093.1	31830.2	37850.6	41538.2	43321.5	41763.5	30354.7	32141.5	28376.5	23257.1	11891.4	9710.62	37918.9	27290.9	37722.8	26399.1	26774.9	24149
9.76_297.2792m/z		297.279	1	9.75992	0.596983	28	5.48018e-11	1.20169e-10	2.63465	WT-2	TG-0	100 - 10.4	752.531	15.5	340.911	390.455	383.97	425.562	415.64	503.141	543.674	487.499	508.45	473.252	641.224	1118.02	652.649	459.442	780.585	801.752	964.347	881.503	287.627	330.322	187.042	305.88	304.258	217.789	304.615	305.439	348.03	330.153	226.365	241.296	244.081	422.396	267.674	291.795	236.184
9.81_482.3246m/z		482.325	1	9.81483	0.319033	10	1.65494e-05	1.85951e-05	1.86618	WT-0	TG-2	100 - 19.5 - 0.399	355.233	16.67	409.73	356.301	352.211	431.18	223.125	263.292	309.498	414.417	442.311	302.504	214.58	321.782	247.552	288.768	340.833	243.458	473.403	255.56	250.465	258.557	290.149	289.558	224.199	279.365	320	290.092	201.145	97.8307	90.2299	218.74	251.568	270.646	149.196	235.778	194.462
9.84_664.1169m/z		664.117	1	9.84262	0.416183	5	0.000129957	0.000125571	2.42278	TG-0	WT-2	100 - 2.98 - 5.34	613.712	6.68	580.814	447.63	298.887	365.218	482.975	469.296	399.777	429.22	405.702	391.134	434.682	57.0132	227.796	359.696	123.998	355.447	7.08936	322.92	556.369	596.732	654.844	558.417	649.179	632.789	605.228	558.85	653.448	611	634.694	566.58	617.564	516.385	615.341	593.363	535.446
9.87_649.1068m/z		649.107	1	9.87053	0.472	1	0.000510716	0.00044213	1.67057	TG-0	WT-2	100 - 19.3 - 12.5	1050.88	4.67	1025.97	961.892	765.733	872.522	972.521	961.442	964.846	989.007	930.022	863.924	982.704	188.252	725.965	878.797	286.363	798.451	98.7615	838.268	994.613	1062.75	1074.67	1019.6	1038.63	1050.09	1076.4	994.146	1109.7	1088.69	981.362	1010.15	1078.94	914.191	1018.65	946.354	1013.22
9.93_349.2376m/z		349.238	1	9.92647	0.5553	29	1.44329e-15	6.86156e-15	1.68935	WT-2	TG-0	100 - 13	320.153	6.54	272.454	254.385	299.267	287.978	298.107	252.636	278.494	306.276	294.511	275.997	298.675	359.348	341.665	292.165	280.669	370.656	381.518	280.684	174.591	193.543	210.711	181.032	188.086	210.476	177.099	198.862	203.181	243.03	213.851	205.316	228.845	232.804	210.879	196.808	236.317
9.94_282.2793m/z		282.279	1	9.94048	0.596317	5	0.00575447	0.00389417	1.65673	WT-2	TG-2	100 - 17.3 - 0.862	945.084	30.3	1304.72	752.863	889.57	692.73	637.437	1745.98	885.2	764.432	603.434	1004.02	737.066	1412.16	745.911	917.613	612.671	1060.8	1338.64	676.876	1017.01	376.251	580.312	484.206	507.801	359.376	340.505	808.516	452.41	587.991	414.577	479.749	1077.28	394.296	348.431	379.672	392.506
9.95_330.2769n	330.277	353.266	1	9.9545	0.362667	8	1.27347e-07	1.87617e-07	2.16437	WT-2	TG-0	100 - 0.894	151.54	13.45	78.6811	86.6046	84.6644	88.4715	92.747	61.1194	96.1951	101.45	96.1934	105.614	115.449	189.567	122.165	122.437	210.588	189.567	205.774	102.702	54.9631	64.0885	67.793	76.234	76.5403	74.4992	90.743	75.0307	74.9925	118.856	152.948	195.215	101.243	133.6	68.951	127.148	84.9586
10.01_605.0807m/z		605.081	1	10.0106	0.624217	2	0.581563	0.185047	1.0946	WT-0	TG-0	100 - 16.3	1446.08	3.28	1396.8	1331.93	1410.49	1475.87	1399.99	1301.8	1496.56	1573.61	1492.02	1455.42	1801.79	857.255	1556.63	1757.49	912.17	1737.51	548.865	1658.56	1224.7	1339.51	1372.62	1353.64	1335.85	1304.59	1381.78	1270.66	1317.31	1438.61	1351.34	1273.04	1378.9	1297.15	1362.97	1346.41	1346.65
10.01_605.4153m/z		605.415	1	10.0106	0.513667	14	0.42677	0.147987	1.11735	WT-0	TG-0	100 - 3.96	1279.57	3.58	1241.18	1228.25	1334.14	1292.35	1215.85	1234.98	1310.98	1342.36	1291.97	1316.58	1666.87	673.234	1339.47	1438.64	863.917	1513.16	515.542	1398.3	1069.62	1166.31	1215.39	1084.97	1161.14	1181.91	1170.41	1097.26	1205.44	1176.85	1114.56	1111.7	1246.05	1134.4	1175.38	1126.31	1184.09
10.05_876.5909m/z		876.591	1	10.0525	1.22263	55	0.431363	0.149122	1.08486	WT-0	WT-2	100 - 46.4 - 3.39	4794.64	2.93	4868.83	4580.83	4802.98	4918.47	4873.72	4570.06	4649.18	4885.45	4938.49	4980.7	6271.68	2766.82	5114.77	5774.97	3028.61	5060.65	1819	4959.08	4269.97	4444.11	4841.79	4589.04	4749.01	4521.9	4698.43	4539.66	4586.93	4849.9	4386.35	4367.28	4686.78	4504.53	4463.25	4540.72	4562.49
10.14_561.0544m/z		561.054	1	10.1359	0.542317	2	0.000182535	0.000171397	1.40824	WT-2	TG-0	100 - 5	515.164	6.15	418.716	460.539	459.774	451.544	460.728	415.588	583.494	553.062	499.318	546.803	720.802	408.968	544.752	499.173	388.085	672.189	260.405	595.3	376.313	387.094	346.427	376.765	369.62	386.52	322.98	364.763	378.851	392.624	435.347	383.36	421.157	394.979	360.829	340.62	401.286
10.15_832.5644m/z		832.564	1	10.1498	1.32	23	0.647838	0.202434	1.07988	WT-0	TG-0	100 - 44.4 - 3.03	7883.84	3.47	7842.05	7579	7894.7	7962.72	7591.56	7451.21	7988.11	8318.74	8121.92	8193.18	10124.7	4914.33	9205.81	9249.72	5285.76	9283.56	3471.93	8275.53	6873.49	7222.4	7785	7123.75	7519.61	7178.96	7802.67	7188.99	7222.38	7843.96	7234.34	7301.99	7680.02	7202.61	7323.26	7000.81	7949.75
10.16_356.2931n	356.293	379.282	1	10.1637	0.555467	13	0.000217582	0.000200317	1.49351	WT-2	TG-0	100 - 15.4 - 0.00594	792.299	13.27	495.568	474.288	526.137	614.509	457.723	428.829	615.513	687.074	621.603	725.58	677.199	886.538	753.187	940.391	755.788	947.054	763.149	681.802	419.096	399.022	556.737	658.424	626.187	616.326	744.141	653.613	499.991	575.566	471.573	818.471	644.818	775.054	455.372	554.876	574.01
10.19_813.5307m/z		813.531	1	10.1914	0.52765	4	0.28701	0.109195	1.1685	WT-0	TG-0	100 - 10	847.667	4.05	802.613	806.393	824.278	881.71	857.486	827.686	852.501	862.926	847.093	838.094	1083.02	515.526	938.829	934.95	585.138	1061.33	336.132	911.114	674.447	711.358	808.838	739.809	773.231	703.2	721.358	728.351	718.691	834.955	751.647	765.483	821.325	754.516	790.211	707.792	817.918
10.25_791.5175m/z		791.518	1	10.2466	0.583283	1	0.260976	0.10066	1.16792	WT-0	TG-0	100 - 9.53	785.857	4.73	811.049	737.691	762.161	807.429	753.182	725.244	817.803	825.928	810.637	852.918	1046.37	496.433	898.809	868.764	596.066	1051.68	342.964	904.576	652.563	696.137	744.561	708.938	664.746	682.41	655.253	636.37	700.768	771.55	675.705	717.549	698.318	692.81	697.976	690.186	699.748
10.27_465.3221n	465.322	466.329	1	10.2742	0.23495	4	0.000175005	0.000165288	3.28635	WT-0	TG-2	100 - 16.2	179.866	47.77	117.85	266.76	113.417	175.08	98.5566	146.066	59.8914	387.919	191.872	45.1643	91.0176	29.2957	90.3392	49.6408	98.9908	51.1907	342.875	60.9303	62.6155	71.6438	220.972	73.4026	53.1866	263.64	233.153	257.677	192.513	11.0335	8.35383	117.07	25.0224	43.6164	33.1769	77.3394	96.106
10.29_766.5249m/z		766.525	1	10.288	2.00097	1	0.259008	0.10009	1.12157	WT-0	TG-0	100 - 36.8 - 1.94	8351.94	3.1	8148.81	8189.27	8097.34	8577.86	8196.38	7989.55	8437.44	8588.44	8765.69	8354.92	10355.4	6027.48	10365	9017.38	6209.92	10651.8	4330.5	8263.13	6946.63	7410.08	8013.67	7335.81	7529.71	7352.78	7682.84	6951.65	7768.25	7986.42	7224.8	7317.87	7585.75	7504.93	7538.75	7390.28	7484.47
10.36_744.5118m/z		744.512	1	10.3571	1.90552	3	0.138296	0.0590486	1.13625	WT-0	TG-0	100 - 34.2 - 1.52	7082.53	2.92	6947.39	6842.86	6852.62	7261.89	6907.01	6634.98	7210.89	7467.17	7341.4	6881.84	8685.58	5427.13	8771.57	7607.33	5626.83	9374.53	3931.14	6898.59	5889.01	6251.57	6523.78	6204.26	6472.39	6345.4	6144.85	5981.1	6226.02	6858.67	6199.06	6215.27	6657.72	6462.43	6599.55	6205.36	6459.77
10.41_247.1327m/z		247.133	1	10.4124	0.76485	44	1.8683e-08	3.01131e-08	1.34195	WT-0	TG-0	100 - 6.92	334.21	4.22	336.823	359.715	344.11	329.816	345.544	307.993	328.417	334.311	321.371	284.173	290.241	330.211	294.935	314.049	264.175	390.199	349.119	294.48	249.306	248.952	254.959	247.833	265.587	260.059	245.797	246.425	280.398	312.752	264.763	218.452	282.702	327.446	301.307	269.775	265.373
10.41_362.2460n	362.246	363.253	1	10.4124	1.69445	17	8.10463e-15	3.26342e-14	1.38433	WT-2	TG-0	100 - 18.6 - 1.69	5210.59	3.44	4953.03	5046.26	5164.46	5189.79	4943.99	4948.2	5180.16	5440.67	5375.71	4842.14	4824.59	5950.45	5243.28	4889.31	4583.61	6073.63	5742.62	4745.67	3807.63	3642.45	4003	3793.19	3839.18	3908	3730.87	3744.78	3755.25	4677.75	4143.62	3940.84	4413.5	4431.36	4149.16	4276.08	4361.34
10.41_722.4986m/z		722.499	1	10.4124	1.62752	10	0.121188	0.0529337	1.14166	WT-0	TG-0	100 - 31.9 - 1.23	5504.47	2.75	5390.04	5295.92	5426.75	5623.79	5411.2	5237.53	5523.1	5823.38	5652.08	5428.68	6553.35	4074.13	6470.61	5813.77	4357.45	7205.55	2981.06	5444.07	4650.85	4958.79	4997.89	4737.59	4812.16	4941.47	5029.34	4656.7	4748.37	5292.21	4849.42	4783.38	5144.74	5037.53	4963.03	4764.13	4894.43
10.41_723.0002m/z		723	1	10.4124	0.959867	2	0.141479	0.060226	1.13901	WT-2	TG-0	100 - 11.1	3293.99	2.84	3127.17	3173.46	3218.36	3419.75	3226.32	3110.37	3379.6	3415	3322.44	3299.14	4067.33	2531.19	3967.43	3591.62	2660.09	4451.35	1780.91	3296.89	2810.8	2939.47	2972.27	2932.17	3026.78	2806.03	2917.9	2800.43	2839.16	3207.08	2887.48	2877.18	3191.89	2939.73	3086.63	2932.04	2996.43
10.45_700.4855m/z		700.485	1	10.454	1.29267	31	0.0493749	0.0248186	1.16136	WT-0	TG-0	100 - 29.6 - 1.09	3973.71	2.41	3849.84	3948.64	3905.87	4022.86	3883.16	3858.71	3983.96	4016.79	4145.71	3847.78	4710.27	3132.51	4722.6	4133.94	3249.9	5332.13	2148.68	3758.06	3318.69	3456.37	3552.81	3348.1	3568.98	3443.66	3447.88	3316.06	3397.67	3704.76	3394.84	3404.31	3706.48	3520.81	3623.54	3459.52	3474.83
10.52_678.4722m/z		678.472	1	10.5236	1.11213	1	0.0441135	0.0224836	1.1403	WT-0	TG-0	100 - 25.8 - 0.604	2795.54	3.47	2787.85	2903.1	2714.84	2814.7	2760.25	2549.16	2705.64	2818.8	2975.53	2662.47	3225.52	2332.98	3380.69	2858.72	2315.76	3856.97	1698.01	2671.93	2322.22	2511.33	2593.32	2492.74	2545.61	2479.72	2509.13	2317.72	2422.94	2559.85	2395.07	2449.41	2741.59	2470.16	2565.7	2430.54	2430.14
10.59_656.4592m/z		656.459	1	10.5936	0.889633	2	0.0816571	0.038058	1.12839	WT-0	TG-0	100 - 23.6 - 0.284	1753.41	4.12	1806.44	1872.71	1735.22	1728.69	1634.56	1693.29	1703.18	1833.78	1717.52	1572.69	2035.99	1386.42	2144.93	1849.99	1504.23	2278.33	1078.77	1620.11	1515.58	1550.52	1614.75	1518.42	1663.95	1566.74	1632.12	1442.31	1485.97	1645.13	1478.23	1502.25	1702.51	1574.63	1567.08	1561.51	1600.33
10.66_634.4457m/z		634.446	1	10.6635	0.709767	8	0.185801	0.0757858	1.11085	WT-0	TG-0	100 - 21.2	1140.22	3.46	1183.42	1158.57	1091.64	1123.73	1141.76	1111.28	1095.08	1175.78	1206.44	1111.64	1276.18	925.923	1361.53	1130.96	915.675	1460.44	732.504	1009.35	937.37	1006.59	1174.41	974.596	1087.59	1101.01	1064.76	976.762	1020.45	1094.6	993.71	1062.4	1115.91	1093.31	1122.12	1075.76	1103.38
10.73_284.2950m/z		284.295	1	10.7333	0.64095	3	4.38166e-11	9.72109e-11	1.88937	WT-2	TG-0	100 - 17.2	479.36	13.52	427.085	358.338	434.122	413.817	383.031	487.979	536.037	434.284	404.377	419.882	407.417	672.989	410.677	467.297	400.378	544.06	628.751	362.793	307.749	219.384	282.359	223.083	288.364	206.317	217.872	294.007	212.425	321.628	271.776	238.089	323.594	256.246	234.871	223.025	249.417
10.76_376.2617n	376.262	377.269	1	10.7612	0.779667	5	8.14904e-14	2.68037e-13	1.41252	WT-0	TG-0	100 - 18.7 - 2.13	940.252	5.5	932.724	924.791	898.242	982.432	905.179	843.453	986.886	999.835	1001.72	884.925	797.363	951.138	821.244	845.699	777.186	1016.5	849.184	840.019	703.249	661.332	695.546	710.82	730.18	684.514	656.977	623.01	680.38	847.996	739.018	714.947	759.602	762.126	745.273	707.676	752.017
10.76_401.3418m/z		401.342	1	10.7612	0.51555	17	1.10279e-05	1.26038e-05	2.6503	WT-0	TG-2	100 - 27.9 - 1.78	323.113	24.29	268.277	359.409	604.709	457.818	336.173	270.128	202.511	247.77	283.451	203.081	327.045	253.927	184.74	179.61	387.172	296.634	427.548	313.879	123.426	157.604	127.186	147.162	105.603	261.986	174.899	316.719	180.667	122.281	98.6999	120.583	150.027	72.763	108.802	105.417	119.938
10.91_358.3088n	358.309	381.298	1	10.9143	0.38955	7	4.09665e-09	7.00191e-09	1.96345	TG-2	TG-0	100 - 16.9 - 0.523	183.769	10.96	105.935	115.195	135.801	116.945	127.086	95.362	121.963	129.898	131.53	155.688	142.024	215.748	132.387	145.512	200.012	182.064	208.07	126.99	86.0196	95.5206	89.9474	78.4735	111.45	89.0969	103.337	83.6913	92.7575	211.519	267.263	227.557	193.737	172.661	132.132	130.636	114.071
11.23_390.2774n	390.277	391.285	1	11.2343	2.33205	10	4.54278e-11	1.00588e-10	1.35807	WT-0	TG-0	100 - 22.8 - 4.53	7577.37	4.1	7372.79	7183.24	7543.51	7752.07	7624.1	7144.11	7846.67	7975.04	7984.26	7165.55	6721.91	9096.57	7526	7249.71	6642.92	8118.25	7622.34	7069.93	5458.94	5681.72	5412.01	5344.59	6418.3	6594.47	5709.81	5176.23	5505.9	6762.82	6936.85	5654.62	6405.96	6407.8	6011.66	5944.85	6452.44
11.33_371.3160m/z		371.316	1	11.331	0.431183	4	1.7777e-11	4.16445e-11	1.31245	WT-0	TG-0	100 - 17.7 - 0.214	510.68	4.78	487.808	490.269	532.996	500.728	525.301	476.636	523.042	557.323	512.832	464.022	510.655	618.601	458.752	463.714	435.143	500.477	443.701	491.827	385.486	419.999	419.736	393.52	377.945	375.752	412.677	383.695	406.757	453.694	421.641	407.59	403.207	427.637	427.852	393.768	406.587
11.40_353.3419m/z		353.342	1	11.4007	0.375533	13	3.37741e-09	5.83956e-09	1.8394	WT-0	TG-0	100 - 14.8	239.709	6.88	215.222	187.672	235.636	256.083	246.063	212.424	267.332	269.385	242.404	226.65	173.965	148.652	160.016	197.778	110.289	166.944	100.072	232.881	136.451	126.495	128.684	144.312	131.554	126.929	114.789	142.107	129.251	198.711	155.628	154.251	163.844	181.197	187.541	145.154	174.565
11.40_921.2892m/z		921.289	1	11.4007	0.36145	9	1.77636e-15	8.33987e-15	254.092	TG-2	WT-2	100 - 49.1 - 2.2	175.224	15.35	77.6332	72.8256	0	12.1561	67.8006	68.9189	11.1457	6.93815	2.16476	1.44829	2.16324	1.59235	0	1.0026	0	0	0	0	161.576	106.95	114.825	154.433	152.135	144.53	118.844	157.128	143.5	153.28	171.058	167.568	228.837	146	197.556	196.349	183.434
11.41_921.6235m/z		921.623	1	11.4146	0.389283	1	0	0	90.9663	TG-2	WT-2	100 - 3.02 - 0.281	240.298	10.56	163.276	114.446	11.821	61.0635	86.1191	180.52	31.5481	31.6726	30.3088	8.69539	1.9186	0.104962	0	3.20555	0	1.63024	0	8.21982	240.625	184.896	196.388	221.706	200.255	228.338	206.924	233.305	207.576	250.819	215.952	287.831	292.237	205.807	265.38	248.454	222.081
11.47_892.6074m/z		892.607	1	11.4704	0.445317	34	0	0	227.223	TG-2	WT-2	100 - 3.8	274.954	8.83	152.428	197.645	5.60854	52.84	107.803	165.631	21.7414	41.2769	44.3756	0	0	0	0	9.08772	0	0	0	1.80282	222.95	192.917	182.904	223.816	212.953	238.048	188.293	230.38	211.545	264.818	269.048	266.256	348.961	234.199	269.493	292.175	288.978
11.48_892.2727m/z		892.273	1	11.4844	0.445317	5	0	0	555.172	TG-2	WT-2	100 - 5.87 - 1.68	405.348	9.52	313.527	208.912	33.5223	104.007	196.066	256.143	41.4812	72.8288	80.606	2.30462	0	0	0	1.64397	0	0	0	2.62259	348.617	286.399	327.246	334.894	310.859	336.525	317.094	402.065	264.627	394.573	387.679	383.431	456.703	403.132	437.34	435.112	417.711
11.53_877.5970m/z		877.597	1	11.5261	0.48565	10	2.70894e-14	9.64788e-14	34.8548	TG-2	WT-2	100 - 6.43 - 3.93	552.983	6.32	370.559	305.15	62.4444	182.583	319.662	367.463	125.775	131.002	142.42	38.7687	18.4599	1.61245	18.857	16.5473	1.57159	7.61535	0	39.3556	461.523	415.883	443.517	472.26	452.316	479.953	474.657	466.2	413.809	550.771	555.432	506.504	621.882	520.633	557.111	583.093	575.206
11.55_863.2565m/z		863.257	1	11.5539	0.4441	1	0	0	783.373	TG-2	WT-2	100 - 6.32 - 0.254	330.49	9.82	180.179	150.341	11.3528	47.1915	150.825	228.783	24.2081	20.1364	52.6754	2.04155	0	0	0	0.0298525	0	0	0	1.72552	276.869	207.03	212.753	287.032	251.09	262.885	223.851	280.116	215.918	312.544	321.508	300.184	405.717	314.819	339.137	344.569	345.118
11.60_848.5810m/z		848.581	1	11.5958	0.4438	5	2.55351e-15	1.14653e-14	42.1133	TG-2	WT-2	100 - 8.88 - 0.879	367.913	9.78	253.534	186.366	19.1046	80.7331	165.123	260.972	44.4606	66.3317	73.5614	13.4312	9.74224	1.4855	16.7428	10.5306	0.95309	12.619	0.606933	12.5151	330.139	264.408	249.691	309.409	269.163	309.998	278.722	329.41	237.65	377.939	382.903	318.031	441.339	338.844	371.914	366.285	400.244
11.64_833.2362m/z		833.236	1	11.6377	0.442367	21	0	0	101.911	TG-2	WT-2	100 - 40.3 - 10.4	429.834	12.44	278.203	216.8	33.2178	82.1727	221.891	268.3	44.1506	42.2903	58.7267	14.962	0	1.83424	6.92508	3.12612	0.0804103	0.848073	0	10.1838	353.105	302.488	244.265	331.869	291.817	365.365	323.558	319.66	276.15	458.224	439.294	423.606	549.434	408.481	429.598	398.647	458.458
11.64_833.5707m/z		833.571	1	11.6377	0.387667	3	1.03763e-11	2.48214e-11	21.0976	TG-2	WT-2	100 - 5.45 - 4.89	527.105	12.39	352.167	266.135	76.347	181.273	294.567	386.691	90.5209	87.6617	93.0271	59.782	41.4497	0	19.3348	37.1548	7.01013	19.3239	1.79954	39.0018	415.751	445.106	367.953	405.533	368.676	459.76	409.983	448.139	324.069	558.331	525.739	488.087	692.686	509.256	537.405	529.34	494.228
11.65_819.2302m/z		819.23	1	11.6516	0.3598	3	0	0	1300.86	TG-2	WT-2	100 - 5.04	202.869	18.06	131.109	82.9129	9.54763	35.9069	97.5242	144.787	8.80318	23.7974	34.6107	1.40355	0	0	0	0	0	0	0	0	134.798	144.229	77.8417	125.525	111.327	167.493	131.504	136.741	99.8483	242.414	187.811	203.626	268.226	236.315	186.629	178.038	208.036
11.71_337.3349n	337.335	338.342	1	11.7068	0.734483	2	0.0509514	0.025509	1.66915	WT-2	TG-2	100 - 24.8 - 2.87	23276.8	36.34	13057.6	19172.7	16344.9	24628.5	24890.4	18691.8	41493.2	27668.9	15875.8	21079.4	10227.4	25626.8	13462.1	17042.1	31302	42083.3	27801.5	20866.4	15532.4	7051.85	19190.9	16298	19032.2	6561.41	7675.8	21377.3	21424.2	7726.92	11469.9	9029.82	9861.08	16128.8	19284.1	8835.99	20291.3
11.72_360.3241m/z		360.324	1	11.7203	0.7065	10	3.92096e-05	4.12696e-05	2.64555	WT-2	TG-2	100 - 23 - 1.83	4553.93	35.1	1797.8	2777.82	2550.16	3649.09	3394.02	2643.58	6054.68	3986.4	2324.6	3547.79	1961.8	5471.95	2571.35	3028.43	6274.27	9000.74	5552.9	3576.18	1728.5	773.436	1910.87	1930.14	1946.91	703.325	826.135	2320.92	2312.1	993.402	1459.54	1094.1	1262	1896.67	2071.23	1114.34	2514.82
11.90_725.1737m/z		725.174	1	11.8976	0.387667	4	0	0	306.515	TG-0	WT-2	100	333.48	10.56	169.365	134.914	29.9044	48.3153	107.975	200.986	24.3331	21.1658	48.7779	1.22937	2.19306	0	0	3.6321	0	0	0	2.7372	355.778	334.712	299.19	349.47	357.716	383.633	340.307	351.435	314.701	282.254	311.065	350.828	379.652	263.516	406.941	383.813	343.785
11.93_615.3825m/z		615.382	1	11.9255	0.402967	8	3.9746e-14	1.36278e-13	23.1521	TG-0	WT-2	100 - 5.25	250.959	4.49	164.861	150.241	57.3606	86.9875	164.807	168.291	71.1819	111.627	106.902	36.6959	9.24202	8.52725	2.24108	16.4469	0.96218	0.61373	0	22.8272	243.437	265.193	241.635	251.619	250.193	252.328	279.448	253.525	242.771	186.266	228.459	242.304	269.083	214.906	247.696	235.151	208.569
12.02_695.4886m/z		695.489	1	12.0231	0.5139	21	1.21014e-14	4.67321e-14	38.3405	TG-0	WT-2	100 - 7.25 - 6.45	1150.21	7.58	644.679	543.628	128.303	286.405	503.107	717.234	157.922	197.03	223.234	85.5181	28.8575	7.86238	17.1497	46.8728	8.08166	20.4946	0	55.1619	1206.52	1152.03	1099.99	1270.63	1170.1	1228.64	1144.93	1208.33	1175.32	993.239	1035.75	1273.32	1304.64	1015.86	1271.05	1228.13	1096.51
12.04_419.3158m/z		419.316	1	12.0371	1.1072	4	5.39772e-06	6.41534e-06	1.50919	WT-0	TG-0	100 - 18.6 - 0.394	807.934	14.09	644.823	1278.47	803.651	831.124	767.033	731.273	738.714	771.315	820.478	659.198	720.113	846.614	864.624	750.277	791.12	1158.05	671.135	713.85	601.034	565.161	507.574	664.596	496.891	562.411	509.344	561.013	622.572	658.289	1023.48	681.862	594.556	572.406	656.731	473.281	564.264
12.11_575.5039m/z		575.504	1	12.107	0.362017	3	0.0307486	0.0165045	3.05897	WT-0	TG-2	100 - 39.2 - 2.08	322.078	49.07	281.889	366.835	474.916	678.138	239.499	234.314	136.622	176.676	337.626	104.105	156.955	87.5866	125.069	194.605	317.526	157.503	0	191.087	125.685	214.037	240.838	142.728	137.271	49.2155	101.612	183.141	66.8379	10.5986	4.90185	270.664	78.733	69.2936	64.1911	104.196	136.831
12.12_666.4720m/z		666.472	1	12.121	0.569467	1	4.10783e-15	1.77401e-14	51.2137	TG-2	WT-2	100	709.4	8.21	389.885	314.49	77.2068	175.351	324.864	453.612	98.1901	106.946	140.4	43.1552	14.1034	0	13.6549	20.2512	3.79572	2.66443	0	27.041	744.956	678.607	651.241	752.295	717.388	761.266	712.619	760.402	723.062	610.503	643.833	787.027	821.944	615.893	821.219	759.358	681.661
12.12_989.6881m/z		989.688	1	12.121	0.597333	4	5.10703e-13	1.44102e-12	55.9458	TG-0	WT-2	100 - 62.6 - 5.38	2267.64	6.92	1213.71	1040.02	221.017	533.507	923.428	1335.22	299.708	318.53	450.265	122.314	41.8818	1.48672	28.1114	67.66	0	21.547	0	81.7952	2313.18	2301.43	2204.37	2389.28	2403.7	2396.93	2165.13	2486.98	2265.21	1779.29	1954.36	2530.78	2455.39	1924.44	2492.17	2381.69	2121.74
12.18_651.1276m/z		651.128	1	12.177	0.5284	20	1.94289e-14	7.16071e-14	60.0361	TG-2	WT-2	100 - 21.3 - 9.96	1387.24	7.83	818.689	654.816	123.496	323.478	620.476	864.17	191.738	197.957	278.431	68.6135	19.5975	0	18.3719	40.736	4.43347	11.4139	0	44.7941	1409	1346.03	1255.28	1415.92	1391.43	1491.24	1369.05	1452.66	1303.14	1189.25	1352.83	1557.6	1584.73	1248.46	1533.99	1460.51	1358.8
12.18_651.4624m/z		651.462	1	12.177	0.611	11	4.56635e-13	1.30144e-12	41.9375	TG-2	WT-2	100 - 5.18 - 5.66	1254.56	8.62	711.222	611.765	141.588	330.538	604.495	838.943	181.211	256.329	307.973	73.1178	43.0914	0	21.6761	40.1588	8.46626	16.3104	0	66.4139	1271.75	1224.06	1120.31	1315.37	1184.83	1290.39	1240.54	1325.84	1208.2	1141.01	1122.25	1372.37	1456.61	1142.17	1354.98	1361.64	1257.83
12.18_651.7965m/z		651.797	1	12.177	0.556033	3	0	0	112.235	TG-2	WT-2	100	608.285	7.92	333.761	281.572	48.7614	153.595	267.999	358.959	95.1031	101.14	115.568	15.4511	6.23272	0	0	7.95177	0	4.20028	0	14.942	641.473	565.468	606.008	643.594	622.432	649.246	575.205	660.031	600.662	526.298	560.009	640.777	703.573	535.586	665.485	693.396	608.162
12.18_967.6749m/z		967.675	1	12.177	0.832067	6	1.62537e-13	5.08724e-13	47.2206	TG-0	WT-2	100 - 64.1 - 5.93	3483.51	8.07	1920.82	1693.87	308.2	821.532	1437.7	2039.53	466.827	513.966	668.688	175.518	71.4467	22.5669	57.4403	140.3	12.8561	43.4492	0	140.361	3629.45	3351.11	3344.94	3790.08	3763.55	3663	3455.96	3719.09	3480.17	2776.22	3000.04	3923.59	3906.11	2970.6	3871.21	3662.76	3259
12.22_637.1212m/z		637.121	1	12.2188	0.5144	7	0	0	271.305	TG-2	WT-2	100	418.732	7.96	243.672	193.65	24.5176	101.531	200.148	272.386	62.7856	65.2359	74.2015	5.96774	0	0	0.8214	3.97897	0	0	0	3.1225	432.225	394.124	371.312	411.978	425.043	414.851	420.071	440.531	396.59	373.114	389.953	449.289	474.746	373.57	461.873	461.058	422.818
12.23_946.1634m/z		946.163	1	12.2327	0.68005	2	0	0	31.296	TG-0	WT-2	100 - 19.8	4018.99	6.81	2192.74	2054.68	406.939	1072.21	1791.79	2450.37	576.548	628.238	849.623	274.598	131.854	21.4306	91.5719	202.005	62.7574	123.243	35.0898	213.218	4128.56	3740.19	3764.28	4415.92	4281.16	4218.83	4093.26	4251.8	3989.31	3317.53	3560.53	4497.09	4693.38	3373.92	4601.29	4501.73	3726.44
12.26_674.5367n	674.537	675.544	1	12.2604	0.48455	5	4.75214e-07	6.47825e-07	2.10624	WT-2	TG-2	100 - 35.1 - 2.74	608.701	20.93	405.716	571.262	531.21	439.157	358.613	319.992	326.981	252.003	531.549	597.034	546.316	623.739	462.282	486.611	688.466	474.32	986.584	612.957	285.427	280.062	340.978	332.819	232.657	321.583	293.801	271.757	348.051	214.421	214.941	344.503	273.185	302.312	377.248	285.016	323.397
12.27_622.4456m/z		622.446	1	12.2743	0.486267	7	0	0	146.236	TG-2	WT-2	100	234.393	11.39	142.571	116.382	18.3287	47.793	119.455	155.404	31.4281	26.5786	54.5608	5.01048	0	0	4.40969	4.01727	0	0	0	0.988148	241.526	233.988	178.013	235.256	207.238	233.09	230.228	236.811	228.189	208.951	227.467	258.983	272.492	211.258	233.913	257.678	232.993
12.29_801.0762m/z		801.076	1	12.288	0.373167	1	0	0	Infinity	TG-2	WT-2	100	147.154	21.52	107.945	85.5014	3.85211	28.1752	108.573	119.007	5.6308	13.2868	38.4214	0	0	0	0	0	0	0	0	0	136.215	103.223	94.1717	119.967	96.0063	71.0975	80.7939	66.3087	113.27	166.707	178.47	111.103	175.1	161.659	181.679	114.136	161.156
12.30_800.5747m/z		800.575	1	12.3019	0.331817	3	0	0	24889.8	TG-2	WT-2	100 - 14.3	166.491	16.5	127.385	107.484	10.7323	86.4365	119.033	132.349	8.27394	19.5446	25.3708	0	0	0	0	0.00180744	0.0583945	0	0	0	112.726	135.594	127.363	76.2386	133.114	123.067	115.565	121.248	103.815	161.582	136.98	128.847	160.124	228.203	216.261	163.493	146.991
12.30_923.6484m/z		923.648	1	12.3019	1.20815	18	0	0	39.2984	TG-0	WT-2	100 - 58 - 4.97	6655.36	6.84	3615.33	3077.23	650.988	1654.34	2868.19	3849.16	930.531	1104.96	1330.98	397.586	148.429	55.1773	130.406	272.158	62.3395	134.502	32.8797	290.714	6838.92	6291.66	6470.51	7023.71	7160.85	7169.5	6751.45	6945.29	6627.24	5348.44	5993.38	7205.16	7476.23	5686.89	7499.11	7065.95	6382.46
12.30_926.6281m/z		926.628	1	12.3019	0.36005	2	0	0	366.651	TG-2	WT-2	100 - 13.2	516.256	11.09	312.179	255.392	56.8566	101.295	222.517	313.05	58.9597	71.1559	84.7611	8.52643	0	0	0	2.57638	0	0	0	1.56948	567.569	478.534	473.266	603.46	530.363	570.697	493.073	554.028	532.449	430.06	441.741	541.644	610.522	497.021	562.664	607.809	519.412
12.33_607.1013m/z		607.101	1	12.3295	0.471533	4	0	0	429.972	TG-2	WT-2	100 - 2.65	217.405	12.31	127.839	96.7335	8.91335	45.1547	106.225	141.661	20.6131	23.8163	33.279	4.55063	0	0	0	0	0	0	0	0	203.324	194.429	195.242	225.624	253.566	189.636	189.824	239.206	219.477	181.768	225.052	208.886	221.012	168.297	244.215	270.059	220.113
12.36_901.6353m/z		901.635	1	12.357	0.902217	1	0	0	38.508	TG-0	WT-2	100 - 57.9 - 4.98	7151.45	7.94	4082.38	3342.52	749.265	1703.15	3180.42	4512.39	1086.81	1192.49	1433.09	432.247	189.828	44.0439	126.533	307.794	86.8412	133.961	17.9059	332.266	7567.79	6909.01	6883.51	7689.78	7490.11	7867.66	7038.07	7452.04	7135.1	6123.82	6700.23	7676.87	8233.89	6063.9	8045.25	7764.17	7133.44
12.36_902.1369m/z		902.137	1	12.357	0.81915	3	0	0	37.9827	TG-0	WT-2	100 - 18.8	5616.53	6.99	3155.63	2694.51	550.196	1374.68	2454.83	3347.25	852.103	972.535	1186.84	322.979	150.603	47.3773	114.099	238.603	65.8427	106.234	31.8819	253.215	5745.36	5258.77	5373.1	6158.1	5797.52	5906.46	5725.51	5865.73	5659.01	4881.18	5130	6162.54	6440.39	4889.71	6385.86	6266.98	5444.99
12.36_904.1133m/z		904.113	1	12.357	0.414767	1	0	0	258.046	TG-2	WT-2	100 - 46.1 - 0.194	766.529	8.31	458.469	361.339	44.7186	160.966	319.483	471.525	93.6052	84.9954	158.294	12.2076	4.12919	0	0	4.97737	0	0	0	5.42047	804.324	752.035	675.945	780.863	728.524	762.622	737.041	831.784	753.439	635.259	690.458	862.822	829.175	773.088	861.764	792.344	825.36
12.36_904.6146m/z		904.615	1	12.357	0.400783	37	0	0	165.512	TG-2	WT-2	100 - 11.7	574.949	9.15	351.382	233.309	49.6123	129.846	234.2	318.827	74.5183	75.7185	130.934	10.5861	0.7285	0	0.663884	5.86867	0	0	0	13.4167	603.41	545.372	516.418	619.992	649.187	567.789	511.009	622.171	532.961	488.81	500.584	647.189	759.834	467.717	687.612	645.392	550
12.40_778.5618m/z		778.562	1	12.3984	0.4284	12	0	0	949.965	TG-2	WT-2	100 - 11.2	234.178	15.12	218.085	142.584	16.3296	59.8016	159.878	208.529	36.5347	66.3807	47.2625	2.21861	0	0	0	0	0	0	0	0	175.037	142.427	162.308	214.68	181.072	206.287	130.27	185.218	157.345	243.747	242.169	172.442	226.633	278.467	274.838	273.928	178.407
12.41_700.5526n	700.553	701.56	1	12.4122	0.553717	3	0.00149551	0.00117509	1.72769	WT-2	TG-0	100 - 36.1 - 0.229	1525.48	25.44	1109.44	1280.44	1271.21	1284.65	871.8	703.691	669.638	481.115	1117.83	1452.87	1386.33	1647.34	1072.38	1250.64	1567.21	1097.44	2903.05	1352.08	641.963	655.501	848.755	730.756	499.967	1127.69	940.12	724.691	809.109	798.211	793.011	1146.65	890.864	817.204	1318.74	772.971	1366.94
12.43_879.6220m/z		879.622	1	12.4259	1.15158	11	0	0	36.446	TG-0	WT-2	100 - 55.3 - 4.31	7376.04	7.09	4219.16	3476.53	782.829	1848.41	3262.46	4569.06	1030.21	1243.38	1555.31	460.015	206.057	53.9318	148.566	318.998	86.8147	151.182	38.1219	357.758	8002.27	7241.79	6983.19	7788.67	7492.88	7951.55	7284.21	7740.55	7426.87	6257.62	6868.34	8153.38	8285.73	6449.48	8459.73	8236.06	7025.58
12.43_882.6015m/z		882.601	1	12.4259	0.400617	32	0	0	155.88	TG-2	WT-2	100 - 12	595.15	8.33	296.039	280.675	67.696	129.292	251.31	334.908	81.0072	85.664	97.3539	23.0311	0.70951	0	0	7.45773	0	0	0	3.16364	628.968	505.281	596.93	612.802	603.703	586.5	586.491	571.074	617.457	528.235	494.721	630.408	632.085	596.486	697.202	646.593	597.921
12.44_445.3680m/z		445.368	1	12.4398	0.6091	5	2.00122e-06	2.50203e-06	3.00674	WT-2	TG-2	100 - 20.6	675.583	32.98	496.638	633.71	646.486	928.654	563.871	353.196	522.186	337.37	808.198	431.084	484.179	548.014	448.333	410.321	633.534	471.864	1931.2	721.712	271.381	241.042	350.945	392.104	296.407	323.342	256.044	315.082	78.9341	270.678	195.65	227.158	333.633	354.614	136.69	128.548	175.777
12.44_756.5487m/z		756.549	1	12.4398	0.400683	39	0	0	151.02	TG-2	WT-2	100 - 12.4	286.763	10.32	275.676	239.563	31.2185	98.8669	227.227	258.186	46.7081	44.9918	84.5882	4.56976	4.02598	0	0	0	0	2.64	0	5.85382	256.015	171.968	202.98	240.62	256.838	262.856	232.814	230.088	227.376	307.116	321.489	269.761	262.739	287.962	281.842	281.807	327.768
12.45_577.5198m/z		577.52	1	12.4535	0.456933	3	0.0407602	0.0209824	2.29511	WT-2	TG-0	100 - 32.5 - 1.27	296.643	35.31	124.679	149.451	148.32	246.165	134.658	93.6721	85.5161	81.6847	139.249	170.987	230.002	204.638	176.731	243.453	580.717	229.693	471.662	361.904	83.8338	78.4241	95.6526	66.3075	62.5688	44.7668	60.9234	129.825	134.295	38.2402	9.27378	347.288	231.935	187.968	63.4892	232.691	216.972
12.48_757.0504m/z		757.05	1	12.4811	0.442867	1	0	0	397.739	TG-2	WT-2	100	229.104	12.81	178.518	146.954	7.41411	37.8317	123.032	195.303	36.3898	51.1609	83.5427	0	0	0	0	0	0	0	0	5.18413	165.674	194.84	138.236	190.282	146.193	154.671	187.982	151.396	163.762	244.997	254.252	196.511	264.673	263.315	240.653	200.351	240.963
12.48_857.6089m/z		857.609	1	12.4811	1.02633	17	0	0	37.4314	TG-0	WT-2	100 - 52.2 - 3.86	6637.9	7.68	3649.19	3086.87	762.557	1669.46	2832.92	3971.86	979.281	1106	1414.29	403.67	172.906	32.6555	130.883	309.066	72.3461	121.168	19.3465	333.974	7206.12	6320.11	6514.44	7022.1	6501.63	7226.72	6794.98	7154.79	6506.76	5474.65	5709.32	7265.75	7110.29	5909.13	7640.23	7195.25	6524.19
12.48_860.0868m/z		860.087	1	12.4811	0.44235	1	0	0	209.586	TG-2	WT-2	100 - 42.2	639.944	7.65	362.65	298.575	32.6784	124.505	250.246	400.955	53.3385	63.7406	101.259	13.6222	0	0	0	5.3033	0	0	0	8.55484	669.989	622.866	587.239	681.846	651.738	635.796	666.06	644.105	630.165	585.347	581.578	680.185	677.075	570.18	740.71	682.868	696.209
12.49_860.5883m/z		860.588	1	12.4948	0.4009	8	0	0	111.348	TG-0	WT-2	100 - 9.4	469.821	9.57	250.511	211.814	25.4232	109.024	200.667	264.658	49.4982	71.9588	75.8851	12.4557	0	0	3.61302	9.44821	0	1.09971	0	11.3579	500.567	450.174	408.061	496.079	461.132	531.699	475.988	533.77	473.115	419.574	439.314	520.198	507.34	399.825	527.717	471.018	460.858
12.55_838.5754m/z		838.575	1	12.55	0.360133	57	0	0	852.851	TG-2	WT-2	100 - 7.15	388.597	10.88	197.199	170.175	21.4329	88.7706	162.545	200.321	46.0724	50.5536	82.1054	0	0	0	0	2.31914	0	0	0	1.78166	387.913	401.422	347.262	405.984	360.906	389.758	367.42	400.079	396.773	355.792	327.961	397.284	458.861	332.936	502.964	409.849	416.538
12.56_689.5601m/z		689.56	1	12.5638	0.346167	10	0.104043	0.0464939	1.88557	WT-0	TG-2	100 - 43 - 4.61	358.808	31.65	381.284	485.299	678.35	439.489	235.896	325.85	215.347	183.712	434.583	344.484	258.741	332.731	272.631	247.421	296.617	248.419	4.93428	329.118	223.98	250.22	337.714	267.105	244.832	394.133	295.921	309.601	211.48	123.719	178.132	246.791	117.485	148.518	277.135	148.707	258.054
12.56_734.5354m/z		734.535	1	12.5638	0.47095	5	0	0	237.76	TG-2	WT-2	100 - 16.8	348.834	9.13	297.278	211.996	33.4438	111.976	268.828	326.978	67.6759	86.6972	77.2618	7.72688	0	0	0	0	0	0	0	5.47766	267.172	263.097	291.063	284.911	233.063	338.664	292.579	337.06	252.053	372.354	373.397	352.094	372.029	359.167	321.359	290.869	354.079
12.62_603.5352m/z		603.535	1	12.6194	0.416083	2	0.030209	0.0162922	1.55825	WT-0	TG-2	100 - 43.4 - 6.29	806.256	30.09	622.087	819.561	928.335	1375.95	739.969	819.334	518.299	560.908	895.464	563.823	681.812	467.304	511.295	772.174	1586.89	446.291	884.918	905.432	522.511	572.668	556.016	498.415	412.322	342.344	349.93	550.565	345.641	184.156	163.036	1014	509.882	426.631	328.355	468.664	605.585
12.62_813.5826m/z		813.583	1	12.6194	0.873117	1	3.79696e-14	1.30981e-13	19.7085	TG-0	WT-2	100 - 58.2 - 3.1	4182.85	6.53	2465.37	2080.81	773.314	1222.94	2101.45	2730.87	879.985	1052.54	1072.48	533.379	226.378	17.2526	113.677	405.802	37.124	100.494	14.3703	461.648	4535.75	4091.28	3965.38	4569.2	4294.96	4443.78	4172.44	4297.44	4138.78	3609.07	3869.72	4385.95	4691.73	3585.15	4760.85	4482.53	4076.08
12.63_627.5351m/z		627.535	1	12.6333	0.471267	3	0.264251	0.10169	1.38224	WT-2	TG-2	100 - 41.3 - 9.44 - 0.559	1696.66	30.74	1127.77	1748.07	1901.86	2358.54	752.318	1082.19	796.031	575.167	1309.51	1768.58	1511.57	2035.43	1353.7	1525.08	1761.27	930.137	2948.08	1436.08	726.876	625.816	1216.08	1136.07	834.797	1691.19	1415.86	1049.01	1347.15	992.174	796.867	1643.48	1090.44	1293.9	1546.68	994.024	1964.84
12.65_712.5227m/z		712.523	1	12.6472	0.4299	15	0	0	49.7152	TG-2	WT-2	100 - 14.9	350.103	9.1	288.375	205.844	37.7948	108.028	203.748	298.172	69.4202	102.312	105.916	18.798	13.13	0	6.41958	6.6377	2.36992	1.00861	4.91823	10.0976	287.681	281.211	321.021	301.866	255.415	256.646	243.491	252.925	256.234	364.629	366.564	294.041	403.952	381.595	346.892	362.939	318.407
12.65_730.5393m/z		730.539	1	12.6472	0.291667	49	3.29755e-05	3.50011e-05	5.16145	WT-0	TG-2	100 - 22.1 - 0.723	136.608	29.43	161.851	226.605	295.849	217.429	71.1603	52.8548	56.9063	21.0916	158.508	95.3921	77.9631	80.3655	54.2864	72.8979	73.2569	29.9678	84.4912	50.1461	40.8399	49.3427	51.6089	73.2133	42.9989	43.5234	35.1413	108.802	53.9174	18.2872	12.352	12.4078	13.3808	17.7258	37.4035	17.4763	33.479
12.69_429.3732m/z		429.373	1	12.6889	0.553983	17	3.85219e-06	4.6567e-06	1.97969	WT-0	TG-2	100 - 31.5 - 4.21	2310.76	24.87	2101.65	2480.22	2666	3428.61	2188.47	1656.52	2040	1602.85	3111.46	1789.55	1707.62	2103.57	1934.26	1693	2096.96	1741.84	4689.23	2621.35	1330.79	1173.74	1516.57	1767.96	1574.58	1476.25	1163.52	1351.13	558.173	1190.47	1103.4	1340.36	1556.4	1544.94	817.209	861.49	1084.71
12.69_791.5694m/z		791.569	1	12.6889	0.554	2	4.44089e-15	1.90332e-14	45.0848	TG-0	WT-2	100 - 43.2 - 2.03	2734.35	7.04	1491.56	1225.56	302.267	655.304	1240.47	1645.39	423.209	454.378	533.99	144.373	69.4992	1.83781	32.0153	116.5	7.67126	38.6311	3.74867	131.565	2847.04	2710.34	2700.99	2916.07	2959.36	2905.01	2627.41	2826.27	2776.92	2365.72	2406.88	2855.72	3024.7	2210.8	3047.62	2884.23	2682.45
12.72_690.5092m/z		690.509	1	12.7167	0.360917	39	0	0	61.7509	TG-2	WT-2	100 - 13.8	270.479	11.39	192.103	158.778	36.7926	59.6768	154.081	206.957	46.0993	35.2852	56.9197	10.8836	1.67587	5.7074	0.218016	5.76668	2.14175	0.193778	9.42143	3.41291	224.692	176.313	201.813	216.647	239.221	224.33	168.481	224.325	199.513	319.368	335.098	248.466	311.399	197.913	269.384	269.792	285.509
12.73_446.3400n	446.34	447.347	1	12.7307	0.872583	7	1.41887e-12	3.75975e-12	1.70831	WT-2	TG-0	100 - 26.9 - 10.2	1796.93	6.79	1372.89	1540.85	1397.68	1506.68	1436.62	1334.94	1668.9	1761.27	1680.32	1498.82	1516.98	2421.5	1637.42	1555.84	1663.79	2126.34	2180.73	1570.92	1066.78	1138.38	1092.93	1109.44	1003.34	1121.46	1044.27	1085.95	1120.53	1248.42	1305.51	1111.73	1158.82	1124.95	1144.42	1135.24	1135.64
12.77_530.4013n	530.401	531.409	1	12.7725	0.1808	2	0	0	69.8216	TG-0	WT-2	100 - 17 - 0.634	200.939	26.22	144.617	122.509	76.8769	164.743	238.191	135.125	156.28	282.883	244.073	3.49222	1.73204	5.86574	3.6069	3.70925	0	5.39492	0.584174	1.51575	131.585	155.807	126.494	323.574	127.34	248.645	131.85	142.234	153.046	69.8284	110.347	81.3902	78.0725	77.9492	83.7466	56.0031	57.0776
12.80_668.4957m/z		668.496	1	12.8003	0.402817	2	1.11022e-14	4.30203e-14	30.9141	TG-2	WT-2	100 - 4.04	181.208	13.79	85.5556	155.346	11.3973	19.6871	117.292	153.512	22.0053	17.6639	31.811	6.09859	9.65457	7.06549	8.15477	8.82268	0.82968	1.58056	6.27774	4.27089	139.339	142.304	180.167	158.297	172.496	114.902	138.405	143.505	181.903	181.183	216.342	184.581	192.707	187.545	164.421	192.892	207.041
12.83_747.5433m/z		747.543	1	12.8281	0.51415	2	0	0	249.52	TG-0	WT-2	100 - 29.9	871.35	12.48	327.589	309.962	38.3464	105.938	324.931	420.54	110.285	60.9369	59.9295	13.8548	2.22092	0	1.28666	10.7554	0	1.61868	0	1.69242	907.056	873.571	868.282	946.902	908.166	1020.67	956.216	966.495	831.662	708.181	759.963	947.631	923.26	499.924	843.419	985.677	768.743
12.84_569.4548m/z		569.455	1	12.842	0.416917	1	1.78291e-05	1.98556e-05	2.59185	WT-0	WT-2	100 - 32.5 - 1.28	630.157	13.62	454.118	450.254	561.576	630.568	580.653	546.312	861.892	994.742	506.917	573.004	259.163	89.3336	102.587	429.907	26.7375	230.594	27.2635	449.578	553.633	545.979	514.454	495.59	528.311	499.586	565.007	513.827	525.566	695.204	528.035	417.847	486.116	595.006	436.48	490.896	448.533
12.84_702.5680n	702.568	703.575	1	12.842	0.4585	5	1.00209e-07	1.48409e-07	2.33925	WT-2	TG-0	100 - 42 - 12.7 - 1.24 - 0.0207	36640.6	21.49	23621.6	21745.2	33199.5	22595.1	18255.8	17016	16054	14492.2	26113.3	29713.7	25922.4	40020.3	32224.5	31737.5	43057.2	28305.6	64247.8	34536.5	10675.8	12810.1	14271.3	13098.3	9813.19	19571.6	14243.1	13403.7	19074.1	15156.3	14180.6	21541.1	14320.4	17937.1	22410.3	13588.8	24277.3
12.84_755.5471n	755.547	756.554	1	12.842	0.49995	58	0.0108554	0.00674498	2.04536	WT-2	TG-2	100 - 31.1	1667.33	25.13	1583.08	1987.8	2493.06	2538.87	980.564	685.535	675.534	427.526	1374.89	1936.13	1675.03	1619.28	1574.5	1333.58	2448.22	1031.27	2005.86	1382.11	664.916	724.602	734.771	907.559	501.96	976.949	733.439	1185.12	1568.31	824.703	466.471	824.19	628.628	697.311	826.028	793.584	1147.31
12.90_744.5546m/z		744.555	1	12.8972	0.263717	60	8.15148e-09	1.35437e-08	11.57	WT-0	TG-2	100 - 29.2 - 3.3	363.252	48.18	379.248	472.596	827.316	573.108	183.198	250.454	122.988	135.69	490.932	85.6521	108.79	80.7765	162.78	86.5637	232.803	55.6395	105.26	88.8497	122.936	171.326	171.402	136.441	134.781	95.1912	58.0845	209.121	123.827	41.3993	9.69093	24.4303	25.9638	34.0841	29.3195	19.6951	24.9069
12.92_605.5511m/z		605.551	1	12.9248	0.346867	1	0.000153608	0.000146546	3.93443	WT-2	TG-0	100 - 37.9 - 3.52	659.104	36.25	145.867	175.192	180.887	377.646	201.362	202.935	158.889	112.775	191.493	300.07	419.573	477.32	453.602	594.072	1626.15	518.845	861.364	680.943	128.63	156.236	141.464	98.9807	103.145	105.475	107.006	101.478	199.618	58.3336	29.7492	554.289	352.03	263.433	121.431	397.358	444.48
12.92_781.5625n	781.563	782.57	1	12.9248	0.305417	76	0.000132187	0.000127507	2.41386	WT-2	TG-2	100 - 44.2 - 9.66 - 1.45	10487.5	26.46	7783	9558.67	10714.8	8761.03	5195.36	3914.41	4049.33	2164.8	11474.6	9737.83	10209.9	9547.13	10394	9988.74	11678.3	5569	16320.8	10942.2	4882.31	5177.31	5102.26	5649.34	4254.83	4461.09	4083.14	5558.05	4743.67	2373.42	1625.54	5413.18	5345.02	5869.44	3633.12	3610.1	4438.37
12.92_805.5616n	805.562	806.569	1	12.9248	0.415767	66	0.103687	0.0463531	2.80208	WT-2	TG-2	100 - 36.5 - 3.07 - 0.476	2412.08	40.85	909.993	2845.37	3102.62	3799.22	368.756	846.519	295.322	378.179	1770.72	1085.78	2499.39	1904.68	2675.68	1222.91	2281.68	619.863	7376.86	2041.86	277.207	309.088	1880.63	269.269	239.42	1391.19	1346.75	881.971	862.953	796.016	348.848	1363.18	552.291	844.428	1259.02	1141.07	1098.08
12.95_369.3519m/z		369.352	1	12.9525	0.346867	1	4.86748e-11	1.07358e-10	2.76355	WT-2	TG-0	100 - 27.8 - 0.864	1853.25	17.68	806.005	1163.66	1412.94	1242.5	896.149	732.775	856.046	736.719	1338.88	1558.43	1668.28	2531.62	1578.59	1464.45	1990.19	1779.22	2715.78	1392.68	474.889	589.34	640.179	522.277	433.038	828.089	577.509	593.239	951.055	883.49	719.668	1012.58	699.61	768.658	786.018	624.429	1085.94
12.97_728.5835n	728.583	729.591	1	12.9663	0.33295	8	0.00422456	0.00295609	2.05608	WT-2	TG-0	100 - 33.4 - 4.27	1137.57	44.71	849.294	609.594	1244.94	598.461	604.598	474.731	442.918	329.948	830.895	914.38	909.407	982.746	1223.89	1090.52	1167.78	574.124	2446.8	928.467	305.324	302.763	513.177	409.983	237.745	928.911	581.462	469.785	811.403	779.957	705.838	936.711	440.859	512.113	1010.47	323.478	1433.16
12.99_731.5469n	731.547	732.554	1	12.9942	0.360133	58	0.00662308	0.00442117	2.14224	WT-2	TG-2	100 - 34.2 - 6.74 - 0.175	1528.34	23.55	885.45	1529.6	1668.3	2042.23	856.45	533.504	600.576	201.884	878.771	1338.7	1821.17	1393.68	1162.62	1204.04	2239.82	919.55	2432.59	1242.86	236.252	286.048	297.343	344.693	226.829	458.955	394.068	511.297	1233.55	762.473	531.187	795.216	652.264	645.622	674.7	588.989	883.338
13.11_717.5912m/z		717.591	1	13.1058	0.348817	11	2.79112e-06	3.44019e-06	3.52406	WT-0	TG-2	100 - 24.8	173.775	26.99	147.905	193.088	307.755	196.807	105.642	156.452	125.006	161.913	249.826	114.871	181.742	246.77	122.47	75.6909	184.308	113.62	360.034	138.192	79.3303	75.1997	207.329	71.9416	60.2611	173.691	102.376	55.5874	146.606	51.4137	50.1307	43.3704	32.5642	51.9812	62.6468	39.7282	58.1577
13.15_719.6306m/z		719.631	1	13.1474	0.692767	2	3.6797e-11	8.26092e-11	6.64324	WT-0	WT-2	100 - 41.5	6459.7	6.86	7393.95	7335.06	3295	7134.6	7777.59	6130.78	4993.22	5468.57	6559.14	2651.8	925.244	308.033	394.072	1505.68	136.551	432.687	91.2687	2306.01	4534.54	5587.01	4989.14	5036.57	4842.06	4321.13	5248.02	4543.13	6037.16	5815.9	5026.22	5106.11	5386.46	4752.23	5096.31	5547.35	4932.93
13.17_757.5629n	757.563	758.57	1	13.1747	0.971217	76	1.27449e-05	1.44495e-05	2.32503	WT-2	TG-2	100 - 47.4 - 9.95 - 1.93 - 0.0962	74701.9	22.63	57563.8	76061.8	72421.1	94547.9	42683.5	30859.4	36133.6	19597.6	65541.2	74701.3	58733.7	92467.3	64973.5	64199.7	107392	60106.2	85563	64179.7	33426.7	36086.7	32012.3	38995.7	31856.5	40836.9	32150.4	39948	42985.6	23762.7	16934.7	35114.8	27354.7	32125.7	38424.6	30380.9	43868.4
13.17_782.5694m/z		782.569	1	13.1747	0.290867	139	0.198241	0.0799095	2.48667	TG-0	TG-2	100 - 41.3	7218.84	47.18	3415.8	12879.2	12812.1	18596.6	2020.61	4640.77	1511.93	2606.64	6198.06	3066.02	6373.06	5523.77	5485.72	3444.86	9765.43	2987.23	14845.1	4018.18	1283.25	1787.41	6191.62	1399.18	975.465	6923.76	6385.03	3784.99	3055.45	2506.3	1523.62	3513.13	1603.36	1939.62	4219.63	4320.99	5405.4
13.26_808.5848m/z		808.585	1	13.2591	0.69325	152	0.170504	0.0707711	2.4859	WT-0	TG-2	100 - 30.8	3059.74	47.98	1764.79	6284.67	5709.13	7484.85	593.336	1454.87	626.353	944.11	3359.26	1561.01	3157.29	2876.46	3062.65	1765.78	3225.01	1248.08	8331.85	1762.83	423.032	666.896	3238.05	496.162	425.256	2231.73	2615.18	1656.25	1489.07	1118.81	562.956	1836.28	691.925	985.806	2002.43	1626.11	2047.73
13.27_676.5761n	676.576	677.583	1	13.2726	0.4979	7	6.32827e-15	2.62282e-14	13.0042	TG-2	WT-2	100 - 34.1 - 7.58 - 0.399	5329.38	5.94	5634.73	4600.43	2013.68	3404.82	5258.73	4919.24	2282.97	2643.21	3152.67	817.01	460.978	66.3874	276.913	824.441	45.4079	210.874	139.845	846.535	4529.31	5567.06	5487.11	5140.28	5283.24	5025.94	5310.92	4738.62	5434.56	5683.75	4817.33	5056.5	5446.97	5475.49	5602.95	4919.39	5721.51
13.27_783.5774n	783.577	784.585	1	13.2726	0.6223	61	1.68605e-05	1.89072e-05	2.27663	WT-2	TG-2	100 - 40.3	17734.4	27.27	9213.76	13517.1	12112.4	14083.7	7793.46	5677.05	8268.06	3706.34	13925.2	15153.4	15480.2	20070.2	15145.5	14092.8	22479.8	13823	28042.1	15322.9	7051.44	6473.36	7165.85	7943.15	5777.12	8032.81	7934.79	9273.54	11762.1	6074.92	3320.93	10212.8	6988.2	6804.05	7627.84	7974.29	11744.2
13.34_834.6013m/z		834.601	1	13.341	0.248617	106	0.0668147	0.0320472	2.30524	TG-0	TG-2	100 - 87.4 - 6.03	138.547	36.69	22.6333	199.651	114.251	156.303	5.31656	48.4429	0	5.6262	124.566	12.5082	98.7761	38.5487	75.5876	32.3747	43.2385	8.29503	314.548	41.8341	55.0044	55.4867	239.35	69.2768	38.3957	128.884	125.356	87.112	62.0649	49.5301	58.2308	80.7037	58.3099	38.9909	100.608	86.9649	41.1908
13.37_730.5996n	730.6	731.607	1	13.3687	0.317	7	0.000846359	0.000701566	1.97946	WT-2	TG-0	100 - 35.5 - 6.37	2515.16	28.14	1708.8	1603.45	2696.12	1400.51	1329.28	970.028	1017.86	912.303	1790.63	1968.99	1984.31	2545.78	2693.37	2241.91	2801.48	1782.34	4157.86	2460.37	709.162	959.082	1222.57	930.873	642.529	1714.95	1496.94	1286.42	1917.39	1777.59	1387.72	1783.55	876.067	1011.84	2107.62	687.576	3322.56
13.40_536.1658m/z		536.166	1	13.3965	0.454367	3	0.000583724	0.000499223	1.24523	WT-2	TG-0	100 - 25.9 - 18.8 - 6.36 - 2.15 - 0.472 - 0.0202	7863.21	7.6	6873.61	7986.93	7724.33	8177.92	7167.81	6718.81	5854.15	6528.01	7940.52	7244.72	7115.43	10256.2	7624.23	6212.42	7402.26	7186.81	9561.88	8164.93	5317.03	6220.39	7161.37	6022.88	5143.77	6367.74	6610.88	6296.14	6936.48	6554.59	6793.4	6882.7	5369.68	7015.71	6639.73	6272.81	7142.97
13.40_733.5627n	733.563	734.57	1	13.3965	0.3447	39	0.073631	0.0348003	1.52815	WT-2	TG-2	100 - 36.1 - 6.51 - 0.513	1758.9	39.11	1552.08	2167.76	2377.55	2574.87	1040.72	1387.75	859.048	607.137	1311.84	1314.42	1403.23	1590.1	1361.31	1249.42	2771.81	1365.79	3110.15	1663.9	698.846	726.512	925.226	639.969	499.535	788.427	890.456	787.067	886.393	624.342	483.276	1901.06	704.451	1148.01	1116.03	1487.73	1604.84
13.42_796.5838m/z		796.584	1	13.4244	0.221183	134	0.00899081	0.0057735	10.4334	TG-0	TG-2	100 - 35.7 - 10.5 - 0.712	378.138	48.43	58.8391	281.197	310.262	407.534	17.711	156.818	37.315	36.1004	177.524	77.2449	151.328	95.424	88.4928	84.0584	138.048	37.3427	221.784	98.7373	37.6363	42.817	347.805	28.4032	22.1681	145.851	96.4839	95.11	56.4054	11.6646	5.02435	40.6614	16.2091	13.6871	46.4958	55.4935	60.5055
13.44_794.5680m/z		794.568	1	13.4383	0.316617	141	0.000162799	0.000154497	3.1464	WT-2	TG-2	100 - 65.3	475.55	40.72	240.559	374.129	422.195	358.166	119.23	194.596	183.909	48.2725	342.374	415.318	495.996	882.944	346.243	238.228	650.279	333.354	517.434	400.157	156.649	155.047	177.453	206.343	134.531	141.001	212.501	171.202	256.642	132.44	33.1695	163.858	172.664	103.888	87.7824	191.94	231.085
13.47_742.5746m/z		742.575	1	13.4663	0.345367	19	0.000138406	0.000133053	2.00743	WT-2	TG-0	100 - 38.4	756.748	25.21	468.563	504.766	466.894	428.473	403.647	351.61	275.987	211.496	450.139	1095.88	508.412	874.546	812.938	683.845	536.029	636.566	925.823	736.689	394.354	493.08	409.46	569.103	415.757	278.175	628.7	389.629	234.531	162.194	236.73	671.778	424.128	359.693	413.848	352.231	570.776
13.47_766.5733m/z		766.573	1	13.4663	0.33155	39	0.00357201	0.00254874	1.90002	WT-2	WT-0	100 - 36.9	348.323	28.18	216.773	293.75	258.859	277.586	151.539	182.69	113.788	95.9088	149.512	354.191	240.478	429.923	453.54	250.374	259.509	330.897	514.654	301.343	165.345	249.096	314.195	216.814	159.453	304.999	411.535	236.781	125.985	243.11	318.048	364.704	175.136	165.244	338.327	177.879	378.853
13.51_768.5902m/z		768.59	1	13.5077	0.40005	39	0.00174686	0.00135286	1.80065	WT-2	WT-0	100 - 33.5 - 59.3	1250.65	28.61	649.811	897.269	1119.98	1001.05	622.865	749.27	412.934	282.814	622.818	1166.92	776.115	946.003	1386.61	815.51	2062.91	1153.27	1585.39	1363.12	467.365	784.062	767.376	601.303	419.526	877.662	979.557	624.035	669.988	737.233	842.295	988.069	530.16	415.768	1046.37	707.666	1283.57
13.51_783.0703m/z		783.07	1	13.5077	0.40005	2	7.05216e-06	8.24315e-06	2.42735	WT-2	TG-0	100 - 14.6	684.795	25.84	624.07	431.004	449.794	605.945	482.545	318.138	651.987	216.88	279.72	836.475	523.396	1198.3	691.424	748.044	518.652	678.696	329.61	638.559	242.967	214.789	215.751	265.738	231.243	208.559	361.757	334.111	356.37	446.741	270.888	400.01	232.456	229.733	455.521	376.335	536.055
13.52_744.5905m/z		744.591	1	13.5214	0.62055	19	2.77253e-10	5.5425e-10	2.63025	WT-2	TG-0	100 - 26 - 4.42	2707.85	16.42	1252.93	1383.32	1342.71	1101	1015.77	775.835	669.003	464.383	1393.8	2499.59	1840.21	3484.09	2565.21	2166.82	3550.3	2448.18	2961.88	2854.39	972.292	1143.63	1036.27	1129.84	819.504	1067.29	1122.31	1332.31	1183.23	814.497	1213.41	2030.37	1347.89	1190.31	1132.96	1044.8	1481.88
13.52_759.5785n	759.579	760.586	1	13.5214	0.468433	63	3.15022e-05	3.36265e-05	2.55615	WT-2	TG-2	100 - 44.9 - 9.52 - 2.3 - 0.153	45803	20.91	27369.9	37768.7	30058.5	46250.6	27679.1	12492.3	20851.9	7046.35	31278.4	40636.7	44234.5	52106.2	39099.8	40718.3	45868.5	39253.8	68874.1	41435.3	10842	11158.3	10588.2	11863.3	8975.18	21214.9	13870.5	17200.5	34733.8	14971.8	9743.72	22152.9	14137.4	15575.3	21219.6	18505.1	27610.5
13.54_429.3742m/z		429.374	1	13.5351	0.28945	17	0.0225072	0.0126635	3.15616	WT-0	TG-2	100 - 4.48	496.884	46.73	363.829	481.919	909.173	589.2	690.623	235.224	114.759	326.89	937.669	391.357	226.327	171.094	735.2	638.3	595.231	233.035	693.191	487.002	217.992	126.634	231.017	211.572	258.277	227.32	103.932	350.196	0	153.779	122.137	189.481	392.128	133.114	158.814	95.2587	26.2519
13.63_425.3783m/z		425.378	1	13.6314	0.677217	11	8.94235e-11	1.91268e-10	3.53579	WT-0	WT-2	100 - 4.5 - 0.351	992.44	12.86	981.556	807.871	906.37	848.859	892.155	872.116	1253.81	1216.98	1141.61	698.011	288.106	86.2778	131.103	330.657	94.0748	224.992	99.3217	573.613	1080.95	1128.56	1089.49	955.947	1071.41	951.783	1141.75	891.885	939.448	985.239	627.895	865.689	979.422	960.554	871.751	886.621	705.056
13.65_797.5973m/z		797.597	1	13.6452	0.5943	3	0.000751509	0.00063033	1.71138	WT-2	TG-0	100 - 35.9 - 52.1	1676.74	19.88	1369.2	1584.27	1089.96	1194.43	1097.96	855.965	1469.47	457.706	1007.69	2283.51	1372.21	1872.68	1557.23	785.879	1886.94	1749.41	1917.74	1665.06	763.019	1270.81	635.699	1165.22	1040.56	1194.2	1011.11	841.276	1660.56	1565.75	1016.09	1441.13	1894.7	1326.52	1544.9	999.196	1325.02
13.67_785.5938n	785.594	786.601	1	13.6726	0.843717	81	1.04105e-06	1.36334e-06	2.42966	WT-2	TG-0	100 - 47.5 - 10.3 - 1.73 - 0.0823	75491.3	19.35	34118.8	48386.2	51846.8	48171.2	24498.4	19315.9	23834.9	10470	41382.6	63903.1	62792.8	107180	73202.3	57082.8	78201.7	52166.9	122984	61907.8	22554.2	27163.3	32818.7	45355.9	24526.7	38091.4	34736.9	27778.7	37636.7	40059.4	23210.5	45984.5	44301.2	42278.4	47352.8	37767.4	55061
13.74_836.6162m/z		836.616	1	13.7408	0.622633	110	0.287259	0.109216	4.38306	WT-0	TG-2	100 - 31.8 - 3.66	1020.15	94.71	337.656	1820.42	2322.23	3391.03	56.5326	530.254	123.579	194.954	827.222	92.6944	851.08	594.173	843.184	150.813	477.91	140.476	3407.13	361.547	17.3932	172.832	1631.1	12.1549	33.7089	713.067	534.416	162.666	167.498	93.7564	56.4477	764.332	153.625	94.4515	375.738	364.363	244.053
13.75_774.6019m/z		774.602	1	13.7545	0.316967	62	2.67339e-06	3.29867e-06	8.95135	TG-0	TG-2	100 - 29.1 - 6.79	472.78	40.31	310.419	529.338	391.974	1217.46	205.255	360.074	108.274	105.966	596.145	265.697	253.577	57.3102	303.605	113.216	220.007	145.727	279.037	256.883	180.392	216.95	150.306	77.0073	158.424	268.088	102.277	237.031	541.663	42.3982	15.9829	63.0643	55.9448	62.2327	104.315	33.5724	20.9255
13.78_744.5550m/z		744.555	1	13.782	0.386767	60	0.00611784	0.00411546	2.01065	WT-2	TG-0	100 - 23.5 - 1.29	835.899	25.18	642.862	380.885	399.57	507.328	311.896	352.317	604.615	318.97	793.823	587.935	414.476	1366.44	778.522	690.893	1191.11	879.633	1025.59	588.488	552.94	497.929	337.947	401.73	389.689	376.607	272.059	614.197	279.178	187.501	148.825	1113.42	611.207	559.287	277.889	635.329	512.141
13.81_746.6066m/z		746.607	1	13.8096	0.414533	20	1.331e-06	1.72115e-06	2.72706	WT-2	WT-0	100 - 36.6 - 4.77	1071.72	24.44	358.478	501.005	584.95	628.49	320.398	380.426	278.029	133.603	426.559	977.146	665.28	1476.1	887.859	794.396	1417.19	810.849	1581.17	1035.45	216.48	402.346	420.094	401.813	213.71	473.427	398.977	254.459	797.282	355.027	422.504	728.886	485.138	419.994	658.836	367.696	591.002
13.82_411.3991m/z		411.399	1	13.8234	0.33235	2	0.000482083	0.000418945	2.06584	WT-0	WT-2	100 - 33.3 - 0.133	292.599	9.66	243.704	306.753	323.577	229.436	277.502	268.9	380.111	312.21	294.286	397.927	149.844	4.92113	146.814	236.213	13.5646	74.5407	9.85748	241.047	263.766	278.261	246.106	243.77	242.587	216.705	222.808	289.519	233.475	221.8	227.845	231.174	257.223	244.299	229.134	204.075	183.323
13.87_586.4633n	586.463	587.471	1	13.8651	0.347033	16	1.00249e-06	1.31588e-06	1.46436	TG-0	WT-0	100 - 25.3 - 2.23	412.854	8.5	333.668	295.587	237.717	245.357	285.669	349.878	223.403	294.775	304.181	265.996	188.941	415.343	270.328	248.368	285.717	323.348	341.161	258.519	405.477	451.396	408.602	439.12	440.655	380.879	477.285	532.987	387.972	374.196	314.053	336.534	355.924	373.252	422.657	371.902	342.441
13.98_772.6223m/z		772.622	1	13.9763	0.347567	19	5.2572e-10	1.0082e-09	3.55423	WT-2	WT-0	100 - 30.4 - 5.27 - 1.01	492.693	21.61	143.031	184.931	142.66	136.932	153.287	106.466	247.659	49.2422	132.681	430.204	309.712	702.742	302.679	351.954	791.566	446.713	511.062	587.607	146.555	165.529	155.377	143.3	121.25	134.046	172.119	130.944	269.451	198.481	298.917	262.958	253.874	183.9	215.405	134.944	271.284
13.99_787.6094n	787.609	788.617	1	13.9902	0.361533	66	6.27067e-05	6.35764e-05	2.74338	WT-2	TG-0	100 - 47.7 - 23.7 - 1.8 - 0.103	12998.9	22.46	4493.22	7626.37	5467.4	9620.3	4238.28	2302.36	5656.52	1417.66	5496.74	8540.66	13917.7	19364.9	10085.4	8567.4	13921.5	7707.3	26635.4	8250.18	1743.39	2536.17	3624.86	3269.12	2007.91	4749.74	4169.01	2517.14	15041.3	4713.98	3434.26	7109.39	6197	5588.58	5790.78	4737.08	7737.09
13.99_799.6074n	799.607	822.611	1	13.9902	0.41635	52	0.012607	0.00764687	2.27492	WT-2	TG-2	100 - 33.8 - 22.2 - 6.67 - 0.0433	1206.97	28.91	479.146	1278.32	1146.48	1451.78	345.877	214.569	307.199	103.222	780.067	892.627	1508.72	1861.29	794.315	739.197	1234.91	512.444	2449.43	869.805	224.784	273.317	450.419	314.054	240.094	494.556	400.678	276.063	877.844	387.265	288.094	743.304	556.056	420.173	605.712	539.763	757.239
14.02_425.4146m/z		425.415	1	14.018	0.750133	1	4.87349e-10	9.42606e-10	3.05249	WT-0	WT-2	100 - 30.7 - 4.16	1972.76	8.98	1641.9	1757.33	1794.56	2050.76	2028.18	1629.47	2289.13	2328.66	2207.27	1449.05	669.284	303.658	344.141	916.265	272.445	450.965	265.532	1145.17	1568.94	1571.86	1649.58	1451.81	1496.7	1432.66	1666.74	1397.53	1348.61	1532	1532.77	1281.51	1500.08	1542.96	1376.22	1370.47	1422.9
14.02_837.6254n	837.625	838.633	1	14.018	0.305917	55	0.00815009	0.00528764	17.9086	TG-0	TG-2	100 - 47.3 - 8.03 - 0.191	357.01	107.57	133.108	580.576	882.773	1260.7	31.2009	60.3194	13.0361	28.8754	110.393	25.8339	200.73	80.4342	134.08	10.9353	55.8571	6.51517	617.369	15.5368	1.85299	31.7506	275.376	7.09707	8.88827	169.141	92.0043	43.235	78.3061	9.13179	0	37.1843	1.86245	2.73965	25.147	45.8094	60.9465
14.05_810.6614n	810.661	811.669	1	14.0459	0.222633	1	2.55361e-05	2.75702e-05	5.26735	TG-0	TG-2	100 - 34.3 - 0.431	147.562	44.54	122.519	50.9683	201.432	101.704	130.753	172.718	109.947	105.842	136.654	15.203	41.1971	17.1427	97.1951	71.8615	78.418	96.926	192.168	47.8256	105.44	102.182	146.833	116.304	157.525	96.5713	151.396	87.9808	13.4681	8.80393	13.1459	59.841	9.56235	17.4083	50.3812	15.0645	61.9286
14.07_727.5532n	727.553	728.56	1	14.0737	0.292083	18	0.0177497	0.0103257	1.92514	WT-2	TG-2	100 - 34.1 - 2.36	381.318	33.12	220.575	253.573	318.994	328.815	178.851	224.033	148.79	120.757	254.853	267.363	339.47	272.342	478.219	231.379	654.784	306.762	566.958	314.581	126.596	261.891	185.291	141.42	139.969	134.454	126.078	130.259	354.688	95.4663	60.5056	275.129	166.537	204.734	175.441	227.723	195.663
14.09_814.6307m/z		814.631	1	14.0876	0.26425	52	6.75161e-07	9.01924e-07	3.96315	WT-2	TG-2	100 - 39.6 - 6.21	620.564	25.66	189.347	269.028	439.15	232.304	177.481	130.724	291.197	79.7744	389.646	346.282	475.473	935.91	357.077	465.174	704.677	456.535	1373.47	470.483	129.585	148.994	267.311	171.278	160.313	185.547	149.536	145.653	240.879	41.8627	55.2686	225.347	198.42	160.574	201.483	192.245	175.6
14.14_616.5076n	616.508	639.497	1	14.1433	0.319783	39	8.15065e-10	1.51535e-09	9.66829	WT-0	TG-2	100 - 31.6 - 4.87	818.301	37.39	933.922	463.594	976.547	843.742	411.678	472.208	539.048	978.387	1820.72	141.603	49.3755	137.372	81.0362	185.432	137.687	84.7499	169.142	95.0079	908.406	937.154	1261.51	635.796	977.98	462.155	446.692	788.306	45.1407	33.1922	19.7595	123.265	52.5482	85.0142	11.0729	212.216	67.9606
14.17_599.5043m/z		599.504	1	14.171	0.3057	3	1.52431e-09	2.74638e-09	17.1264	WT-0	TG-2	100 - 28.5 - 1.83	116.531	46.84	105.52	68.1363	160.342	122.853	35.4009	56.2191	101.458	136.655	249.31	3.56499	2.24	12.5731	5.62886	16.2247	14.162	0	7.55298	3.47147	120.288	134.879	173.72	75.2683	144.548	65.9257	68.6455	96.367	2.22939	6.94793	2.87535	11.5527	0.730752	6.61809	1.71987	17.8906	0
14.18_512.5042m/z		512.504	1	14.185	0.1946	2	0	0	Infinity	TG-0	WT-2	100 - 34.5	109.528	18.23	27.7817	16.6072	0	0	25.4708	30.8352	1.23514	11.4515	9.87793	0	0	0	0	0	0	0	0	0	131.665	105.988	100.819	113.006	122.583	86.5916	89.4414	75.5928	118.007	67.5726	91.5624	132.977	76.9564	49.3947	120.165	102.123	68.2479
14.24_663.4541m/z		663.454	1	14.2405	0.2638	2	0	0	2.6601	TG-0	WT-2	100 - 40.6 - 3.85	246.782	8.08	178.387	151.122	121.023	123.23	159.231	166.148	118.212	141.601	127.475	91.8796	88.1761	103.161	83.5585	82.5023	68.3199	94.0351	131.353	91.9599	240.658	253.818	271.573	220.884	263.239	226.661	249.656	223.965	259.749	201.596	171.821	220.975	220.084	200.237	233.399	206.92	207.018
14.30_660.5812n	660.581	661.588	1	14.2961	0.1944	1	0	0	16004.6	TG-0	WT-2	100 - 22 - 0.507	173.389	11.51	101.811	57.8348	5.46033	18.9429	74.4655	94.0377	15.8864	13.6226	23.1478	0	0	0	0.00932022	0.0881826	0	0	0	0	149.011	141.255	187.488	195.048	186.21	197.803	162.97	157.802	167.543	98.1149	131.2	159.086	179.229	118.941	233.03	186.125	137.12
14.32_812.6784n	812.678	835.668	1	14.3239	0.305383	5	0.00230933	0.00172929	1.80426	WT-2	WT-0	100 - 47.6 - 2.81	690.182	30.42	365.286	248.463	395.061	183.148	553.118	452.047	450.678	437.317	533.893	570.758	396.386	662.608	559.899	663.901	736.617	765.231	1165.32	690.919	275.686	340.214	343.945	404.917	297.553	475.981	330.633	339.448	780.135	275.56	196.916	496.498	328.179	370.235	462.812	302.256	681.919
14.35_592.5072n	592.507	615.496	1	14.3516	0.37475	26	0.00927541	0.00592599	2.03589	WT-0	TG-2	100 - 33.6 - 7.67	474.478	36.8	398.422	321.874	622.197	645.389	144.68	208.309	507.87	519.116	744.066	236.54	130.353	305.124	216.539	362.632	538.072	304.763	753.562	198.543	375.923	455.866	717.178	480.359	546.488	555.025	567.343	635.904	111.8	174.759	86.4184	302.199	178.597	265.114	97.131	399.361	216.005
14.37_575.5039m/z		575.504	1	14.3655	0.319217	3	0.0349101	0.0183125	1.67133	TG-0	TG-2	100 - 34.7	268.201	33.82	227.676	188.623	348.433	343.414	79.153	102.877	246.612	247.925	426.167	148.445	63.4917	180.785	95.8125	218.48	215.249	141.495	286.202	118.067	216.707	228.815	340.008	269.979	323.239	309.328	341.085	421.798	59.6004	124.616	76.1329	237.689	106.521	176.126	71.5625	248.342	169.186
14.41_337.2740m/z		337.274	1	14.4071	0.291333	13	0.0115514	0.00707734	3.20573	TG-0	WT-2	100 - 4.04	69.7627	43.79	78.4958	38.932	122.69	89.53	3.09863	30.545	52.1035	53.5122	119.291	19.3067	3.00981	12.0543	10.3726	27.6133	31.4572	16.2274	45.8228	29.9931	70.9961	48.0429	137.713	55.5912	76.1412	72.6732	71.4816	70.2848	1.91704	13.7367	1.72918	39.029	12.3902	25.0133	10.8252	54.2009	12.4446
14.43_618.5234n	618.523	641.512	1	14.4348	0.43015	30	0.0040604	0.0028518	2.21573	WT-0	TG-2	100 - 34.4 - 27.5 - 7.51	1007.34	33.52	883.333	784.227	1256.43	1168.73	308.962	559.617	1242.91	843.615	1769.25	615.065	391.995	762.427	261.788	597.632	978.996	535.049	1700.33	446.223	1113.18	829.648	1320.02	809.327	920.975	997.659	710.768	1442.55	180.9	223.173	96.3443	494.6	532.173	453.148	136.884	973.217	456.776
14.45_601.5195m/z		601.52	1	14.4487	0.388483	2	0.000392429	0.000345813	2.59054	TG-0	TG-2	100 - 33.9	299.501	33.49	329.121	268.613	354.6	378.604	58.4921	161.005	234.618	252.347	565.677	167.217	75.1171	211.019	76.8634	177.547	195.085	122.669	313.939	149.98	338.073	283.97	468.572	248.347	311.779	269.109	235.524	419.169	61.3762	55.796	48.933	138.842	106.116	136.899	35.8407	215.969	131.353
14.67_758.2224m/z		758.222	1	14.6707	0.444083	3	3.33067e-16	1.84734e-15	7.46989	TG-0	WT-2	100 - 63.9 - 54.6 - 24.7 - 9.75 - 2.18 - 0.0834	1838.4	6.68	1053.11	1079.19	409.492	561.045	1883.91	1010.79	583.184	712.634	706.689	286.834	135.437	188.455	129.572	267.38	235.596	253.22	360.532	357.945	1677.53	1983.36	1993.96	1740.56	1898.21	1826.15	1904.44	1613.39	1929.71	1181.53	1200.87	1729.86	3085.25	1145.67	1809.32	2243.47	1325.52
15.54_575.5040m/z		575.504	1	15.5446	0.4853	3	2.23184e-05	2.44225e-05	79.763	WT-0	WT-2	100 - 23.3 - 2.13	185.29	87.81	322.817	7.267	0	96.0266	130.068	128.88	53.859	439.739	263.053	0	0	4.43501	0	0	0	16.472	0	0	175.146	360.696	50.4745	0	57.8323	4.03463	0	98.9485	0	0	0	3.84144	0	0	0	1.52163	0
15.57_599.5039m/z		599.504	1	15.5723	0.610133	3	1.16666e-08	1.91034e-08	Infinity	WT-0	WT-2	100 - 23.9	300.752	84.3	489.587	1.31004	55.8756	223.156	182.691	193.214	72.2455	772.754	492.294	0	0	0	0	0	0	0	0	0	295.905	644.227	43.2455	0	104.791	0.640652	0	20.9094	0	0	0	0	0	0	0	0	0
16.14_144.1020m/z		144.102	1	16.141	3.04055	4	8.20382e-07	1.08821e-06	1.37228	WT-0	TG-0	100	341.378	8.24	348.549	356.5	328.639	355.898	339.739	316.511	363.859	387.127	335.585	323.303	225.116	249.608	237.829	288.722	209.53	257.657	182.779	304.292	244.916	265.46	253.651	261.807	203.182	273.8	261.749	270.099	266.863	292.892	312.152	276.978	230.086	295.748	282.27	261.329	267.587
16.38_100.1127m/z		100.113	1	16.3768	3.05387	3	3.33067e-16	1.84734e-15	1.91645	TG-0	WT-2	100	320.991	4.87	304.399	288.627	232.689	278.046	289.198	311.103	256.784	282.105	275.716	221.095	151.523	171.233	150.873	186.535	136.478	167.828	126.32	195.552	314.68	350.778	345.403	322.202	282.422	333.623	343.731	303.297	331.947	315.197	305.315	300.191	263.781	294.138	311.529	299.264	291.045
16.39_116.1076m/z		116.108	1	16.3907	2.29212	2	0	0	2.0657	TG-0	WT-2	100 - 5.89	10195.7	4.71	8817.93	8495.85	6656.17	8093.18	8368.51	8757.22	6900.02	7863.28	7852.72	6383.76	4092.79	5385.96	3956.67	5610.11	4097.25	4477.65	4639.22	5777.81	9636.61	11142.7	11243.5	9942.96	9049.9	10275.7	10920.2	9473.33	10537.2	9392.72	8845.57	9363.43	8327.44	9184.41	9821.78	9439.79	8960.96
16.39_202.1436m/z		202.144	1	16.3907	1.83322	4	0.00126454	0.00101259	1.19668	WT-0	TG-0	100 - 3.85	781.213	5.36	780.385	770.829	789.583	836.504	793.843	691.888	758.167	810.179	859.748	706.145	526.832	997.546	673.967	729.292	710.513	702.872	847.361	719.892	641.699	688.43	666.703	666.905	595.044	686.659	669.536	679.837	652.002	791.918	711.08	669.069	658.715	749.471	726.097	728.843	712.903
16.43_102.1284m/z		102.128	1	16.4323	0.943733	2	0.00384757	0.0027243	1.19131	WT-0	TG-0	100 - 0.943	1081.44	5.04	1232.75	1155.5	1179.76	946.827	1067.03	1099.02	1116.97	1060.9	1014.92	1042.53	655.537	1146.03	758.482	839.634	1009.33	749.767	1193.64	865.17	908.649	925.683	932.742	955.008	801.598	959.337	945.739	902.997	896.42	1150.71	1089.63	918.783	892.532	1023.52	958.929	930.902	1058.71
16.45_131.1315n	131.132	132.139	1	16.4462	3.10935	1	0.0145369	0.00863875	1.16019	WT-0	TG-0	100 - 6.67	26606	5.44	27125.1	26224	26997.8	28303.9	24491.6	24509.3	25633.2	29968.6	27772.1	22224	17003.7	31857.9	22861.6	23351.9	23100.2	24416.1	30306	23716.7	22941.5	23650	24872.9	23176.4	21280.1	24040.8	23192.1	22822	23977.4	28488.5	23534	23776.9	21404.9	23832.3	23904	24491.3	23696.2
16.46_148.0966m/z		148.097	1	16.4601	1.83355	4	2.1641e-10	4.3961e-10	1.60701	WT-0	TG-0	100 - 1.23	2892.58	6.98	2947.57	3060.05	2952.2	2833.64	2890.83	2515.03	2851.18	3150.36	3103.09	2728.25	1828.34	3160.59	2129.23	2310.41	2392.99	2287.81	2722.04	2731.62	1830.87	1904.65	1854.36	1825.16	1410.17	2089.21	1742.11	1805.83	1924.46	2616.2	2247.47	1875.98	1832.88	2402.65	2238.42	2180.83	2250.2
16.46_547.4729m/z		547.473	1	16.4601	0.680467	1	0.0911033	0.0415404	2.38835	TG-0	WT-2	100 - 20.2	183.001	71.46	103.217	122.419	285.304	191.861	27.7896	30.5743	75.0956	21.5873	176.494	107.427	26.1712	48.1774	10.3369	103.118	93.8012	25.6148	221.725	53.2299	96.718	55.0694	190.17	160.212	176.47	122.303	135.427	759.841	16.2743	39.6966	12.2949	84.5677	63.6464	69.6174	12.5302	124.878	83.9709
16.54_331.2487m/z		331.249	1	16.5436	2.527	12	5.55112e-16	2.92138e-15	2.86466	WT-2	TG-0	100 - 17.4 - 0.0648	1808.69	10.65	1017.71	935.147	1299.98	1282.34	1025.05	966.672	1343.06	1327.09	1332.73	1405.69	1342.06	2570.4	1457.09	1603.34	1830.75	1963.92	2597.38	1507.57	691.189	687.752	625.221	687.532	537.661	659.951	619.595	690.698	639.336	972.561	829.14	690.796	650.258	836.304	795.141	744.611	771.351
16.54_573.4883m/z		573.488	1	16.5436	0.819567	7	0.00210509	0.00159535	3.02277	TG-0	TG-2	100 - 24.2	369.6	42.78	247.989	252.574	306.915	348.026	67.8566	157.896	229.011	175.522	458.218	172.117	111.279	138.268	70.4864	196.084	199.09	151.211	412.958	89.3418	280.076	182.754	542.474	343.394	431.761	309.571	360.596	950.07	34.9525	51.3871	36.1127	125.58	123.308	118.251	18.0452	211.996	119.219
16.54_599.5039m/z		599.504	1	16.5436	0.888083	3	5.40868e-07	7.32911e-07	6.09009	WT-0	TG-2	100 - 31.2	1262.88	40.36	1525.18	779.758	1294.05	1739.65	647.251	839.948	836.552	1366.73	2290.12	254.025	120.768	210.093	102.823	220.374	418.891	168.685	548.444	201.559	1366.79	1865.64	1775.63	802.984	1153.16	715.085	683.042	1162.05	47.0699	30.3608	32.6202	286.621	213.052	185.578	42.4757	379.665	134.68
16.63_285.2515m/z		285.251	1	16.6271	0.640767	5	2.30961e-06	2.87173e-06	1.9517	TG-0	WT-2	100 - 3.22	416.209	14.71	354.09	356.83	448.774	180.983	324.574	381.133	356.569	348.54	350.474	288.044	186.76	137.51	107.067	346.671	230.595	127.671	225.091	269.879	381.887	485.724	493.136	357.582	376.147	457.917	409.279	418.33	391.461	416.58	263.326	330.879	285.705	257.578	416.942	289.659	361.175
16.64_381.3520m/z		381.352	1	16.641	0.709217	7	2.54411e-07	3.60727e-07	2.42388	WT-0	TG-2	100 - 20.7	386.544	20.11	412.653	550.212	349.568	291.919	372.706	430.33	336.559	324.298	461.142	237.691	208.91	118.893	142.532	125.908	238.715	174.712	213.014	143.93	314.848	268.61	226.917	398.428	237.606	216.745	203.456	160.084	273.042	311.668	219.129	106.735	203.21	158.011	205.192	81.6995	82.5414
16.71_575.5038m/z		575.504	1	16.7107	1.08188	3	0.0417305	0.0213846	1.78748	WT-0	TG-2	100 - 31.1	3506.47	36.49	3481.87	2691.35	5358.06	5877.65	1455.19	1839.07	2498.82	2494.63	4659.06	2707.14	1559.41	3731.71	1153.02	2936.37	3499.02	2036.91	5765.33	1566.52	2847.34	2715.83	4727.88	2682.65	3319.51	2845.81	3103.25	4662	632.343	967.122	356.372	3072.5	2248.12	1990.67	784.992	3071.03	1942.21
16.74_601.5192m/z		601.519	1	16.7382	1.16463	2	0.0140477	0.0083877	2.02607	TG-0	TG-2	100 - 29.3	3670.29	34.95	3563.12	3035.32	4939.02	5814.77	1381.72	1790.77	2592.4	2758.93	5796.85	2184.91	1381.54	3322.98	963.206	3022.3	3794.73	2012.14	6109.48	2456.44	3561.8	3396.07	4892.55	2775.93	4210.6	3843.69	2944.39	4743.93	488.888	688.987	304.941	2214.37	1959.38	1647.42	764.74	3268.97	1542.96
16.77_369.3519m/z		369.352	1	16.7686	2.39957	1	4.41064e-09	7.49331e-09	1.69492	WT-2	TG-0	100 - 31 - 4.2	169798	11.49	123358	158957	122745	127245	115128	122903	123917	122753	140757	172684	144858	208955	171142	146424	179348	138877	220213	145683	88314	109699	109279	100057	104356	109310	97187.3	74179.5	126287	133395	127881	100951	108485	109102	131822	94484.9	110015
16.96_397.3835m/z		397.383	1	16.9587	0.621733	3	0.0318925	0.0170187	1.66985	WT-0	TG-2	100 - 32.5 - 0.786	1899.75	26.36	1832.48	2111.07	1561.26	2037.04	1240.06	2293.09	2317.92	1772.62	2720.28	1222.92	862.73	1898.86	979.787	893.696	1395.76	1202.9	2391.97	1537.12	2642.11	2171.69	1428.17	2597.27	2344.08	1638.29	1436.43	1335.57	393.512	1359.93	1328.05	574.545	1684.24	1365.61	1508.79	658.798	642.643
17.44_202.1436m/z		202.144	1	17.4449	2.01268	4	4.93201e-05	5.08702e-05	1.19045	WT-0	TG-0	100 - 4.39	1139.03	5.4	1142.23	1095.97	1115.08	1225.96	1147.73	1117.8	1187.63	1215.89	1125.78	945.597	787.546	1111.6	1004.18	957.886	911.326	1041.7	1170.5	987.906	908.759	1025.22	1030.19	979.262	846.551	1007.04	1003.6	957.115	981.429	1086.53	1032.12	952.369	941.338	1072.7	1030.68	1015.74	1104.46
17.46_158.1178m/z		158.118	1	17.4588	2.08242	3	2.80442e-13	8.34165e-13	2.18466	TG-0	WT-2	100	330.17	7.23	274.88	298.797	255.548	295.418	322.641	305.149	283.479	271.426	272.993	228.535	128.746	120.95	150.433	177.878	83.683	150.358	109.199	210.396	292.448	363.87	347.802	327.02	274.869	364.41	353.053	324.118	333.399	302.499	300.407	308	284.131	337.478	355.917	315.576	345.908
17.60_116.1076m/z		116.108	1	17.5979	2.26128	2	0	0	2.2619	TG-0	WT-2	100 - 5.71	13322	4.45	11135.9	10884.2	8571.23	10736.3	10941.7	11309.9	9334.31	10244.1	9946.91	7437.33	5079.2	5677.92	5403.85	6642.21	4890.32	5378.33	5345.79	7152.97	12431.9	14647.1	15050.5	12796.8	11508.7	13521	14338.9	12323	14051.3	11676.9	11763.3	12100.5	10666.7	11506	12615.6	11984.1	11929.5
17.64_102.1285m/z		102.128	1	17.6396	1.81785	2	4.08097e-07	5.6038e-07	1.28931	WT-0	TG-0	100 - 1.07	2797.86	6.74	2535.99	2542.5	2623.51	3158.45	2784.87	2513.62	2943.8	3167.06	2966.68	2249.96	2029.12	2486.97	2424.75	2498.16	2356.76	2571.76	2969.28	2606.89	2159.77	2403.56	2324.68	2193.48	1938.33	2244.73	2244.51	2103.31	2198.12	2545.54	2450.57	2152.66	2082.84	2301.09	2348.94	2302.94	2529.67
17.64_148.0966m/z		148.097	1	17.6396	2.32997	4	5.87956e-11	1.28181e-10	1.48753	WT-0	TG-0	100 - 1.85	5186.46	5.64	5146.77	5271.5	4984.18	5478.54	5518.31	4977.96	5449.87	5295.89	5187.21	4691.36	3426.38	4447.74	3799.18	4142.26	3553.29	3832.53	4160.93	4632	3540.43	3843.5	3765.86	3651.06	2908.49	3846.6	3711.52	3424.09	3450.37	4275.26	4285.38	3673.94	3590.42	4214.01	3937.86	4165.78	4142.41
17.64_174.1488m/z		174.149	1	17.6396	1.66495	2	8.22653e-12	1.99318e-11	1.66016	TG-0	WT-2	100 - 6.12	1837.78	7.5	1487.26	1619.56	1327.6	2080.3	1860.93	1479.11	1619.19	1899.66	1726.07	1334.21	959.903	967.456	1078.36	1272.73	959.946	989.151	972.798	1428.36	1730.92	2081.71	2049.3	1865.56	1620.07	1861.46	1802.63	1682.68	1828.17	1735.82	1945.11	1792.05	1602.16	1790.35	1814.41	1604.33	1943.92
17.68_104.0713m/z		104.071	1	17.6813	2.19532	22	2.10625e-11	4.88356e-11	2.18138	TG-2	WT-2	100	308.379	4.91	346.118	304.452	265.382	325.514	314.953	331.026	268.754	315.616	286.474	233.625	145.223	100.547	134.57	173.593	90.2867	111.433	64.4782	218.56	292.579	342.181	328.189	304.021	262.966	302.057	320.154	286.313	305.592	319.612	298.901	302.506	274.402	316.631	316.331	303.451	330.057
17.99_331.2488m/z		331.249	1	17.9872	1.5973	12	1.25355e-12	3.33734e-12	2.27164	WT-2	TG-0	100 - 25.1 - 1.04	2060.83	6.65	1422.83	1335.56	1446.66	1466.03	1475.1	1312.06	1734.19	1585.66	1520.44	1752.75	1450.85	2774.79	2068.72	1609.44	1838.89	2683.28	3066.93	1301.85	940.642	941.161	969.04	953.418	861.529	947.256	919.6	943.134	896.32	1172.86	991.688	1009.61	914.887	1200.24	1151.56	978.56	1077.59
18.21_100.1128m/z		100.113	1	18.2095	2.40117	3	9.99201e-16	4.93701e-15	1.75739	TG-0	WT-2	100	524.411	3.31	501.714	480.972	440.557	464.744	465.524	512.499	430.35	466.75	468.435	394.763	243.278	297.028	280.584	323.168	237.043	280.632	268.64	360.498	496.119	542.237	589.46	523.261	461.768	552.443	545.092	516.79	527.866	499.811	504.251	499.65	461.641	505.686	523.819	489.4	503.262
18.22_131.1315n	131.132	132.139	1	18.2234	2.88255	1	0.00138692	0.00109816	1.15971	WT-0	WT-2	100 - 6.93	46004.4	4.85	46933	46678.4	44376.6	48908.2	47115.6	45967.9	45243.7	47639.3	46436.1	41479.6	30826.8	46615.9	38564.9	37783.9	35980.3	40521.1	45686.1	39560.7	40640.2	44419.6	44944.5	42076.6	36264.9	43054.4	43424.9	40870.4	43068.3	45814.9	44142.2	41096.8	37943.5	44246	44152.3	42665.8	43840.8
18.35_140.1049m/z		140.105	1	18.3485	0.5977	12	0.00205928	0.00156588	1.3746	WT-0	TG-2	100 - 0.507	500.43	13.84	410.395	380.814	379.389	586.276	551.105	447.957	501.99	698.557	546.259	309.913	349.063	351.782	371.938	514.914	289.781	572.44	581.366	346.987	357.107	495.527	418.657	387.859	332.758	329.853	390.782	316.215	343.902	415.327	378.201	346.237	276.18	369.902	373.769	322.164	459.641
18.40_329.1947m/z		329.195	1	18.4041	2.13827	6	0	0	4.88971	WT-2	TG-0	100	468.151	13.36	205.56	225.946	312.997	251.346	229.438	187.024	315.94	305.788	266.771	329.842	331.124	670.072	469.207	352.593	500.86	521.147	691.389	347.128	89.5601	102.823	84.4118	109.29	85.8294	95.68	95.4289	121.082	98.2616	170.564	161.914	113.874	113.881	157.446	128.461	149.713	155.612
18.58_277.2851m/z		277.285	1	18.5848	2.46987	28	0.0187402	0.0108019	1.12985	WT-0	TG-0	100 - 14.5	10440.1	6.03	10600.2	10745.5	10122.8	11370.5	10817.2	10221.8	10048.1	10910.6	10507.3	9299.6	7205.24	10997.7	10040.5	8523.72	8681.94	10513.4	11135.7	9535.94	9075.09	9661.71	10083.6	9388.75	8049.2	9476.67	10062.1	8757.19	9637.84	10145	9377.11	8962.94	8479.24	10218.1	9709.61	9400.81	9598.28
18.61_249.2537m/z		249.254	1	18.6126	4.22995	15	0.00578926	0.00391304	1.1366	WT-0	TG-0	100 - 15.2 - 1.03	104015	4.38	105313	104477	109336	104853	103111	101681	102542	106217	109305	97253.9	74904.1	117134	90721.8	89873.6	99292.4	99007.7	116226	91252	90179.8	95238.5	97729.3	92476.3	81849.4	92831.6	96434.6	90941.6	95374.8	103946	91311.1	91088.9	83956.3	95416.4	97131.9	95020.9	96475.6
18.61_263.2694m/z		263.269	1	18.6126	4.92345	13	0.00203387	0.0015476	1.15106	WT-0	TG-0	100 - 15.7 - 0.836	158725	4.34	159049	158375	158001	167585	158509	150688	156267	165653	167036	147820	116873	202700	152876	142252	151109	161421	182208	146061	135283	144235	145861	139346	123104	140445	143507	137129	144213	158439	143379	138705	128364	147712	146779	143365	143004
19.17_235.2379m/z		235.238	1	19.1679	2.37117	24	0.0470978	0.0237797	1.11506	WT-0	TG-0	100 - 15.7 - 0.0736	13897.4	5.83	14345.3	14366.4	13279.4	14057.3	15302.4	13706.4	13934	14155.8	13643	12425.4	9647.51	14803.2	12531.2	11958	10429.1	14682.2	15106.5	12031.8	12120.5	13037.9	13646.7	12679.1	11135.3	12869.3	13266.2	12508.1	12688.5	13999.5	12470.5	12404.9	11176.6	13773.4	13459.8	11873.9	13115.1
19.20_193.1909m/z		193.191	1	19.1955	2.09382	10	0.0228152	0.0127797	1.1349	WT-0	WT-2	100 - 15	5251.16	5.67	5331.63	5281.83	4977.96	5449.47	5378.31	5351.79	5212.93	5693.25	5257.29	4817.54	3539.01	5318.88	4392.04	4409.87	4063.04	5423.58	5786.35	3892.35	4583.85	5016.58	5117.51	4761.47	4378.24	4896.04	5055.69	4582.85	4908.7	5368.58	4834.9	4767.37	4224.6	5187.57	5163	4542.28	5007.54
19.20_206.1993n	206.199	207.207	1	19.1955	1.99547	9	0.109385	0.0484789	1.12611	WT-0	WT-2	100 - 14.3	7731.54	6.47	8414.17	7819.46	7079.73	7501.51	8767.76	8285.51	7214.4	7905.87	7612.9	7553.14	5087.75	8710.53	6343.57	6196.36	5783.08	8463.45	8427.54	5226.1	7101.62	7721.67	7798.16	7367.23	6350.1	7123.23	7526.66	7070.63	7490.77	7673.89	7439.63	6932.57	6366.4	7990.4	7719.26	7082.07	7577.17
19.21_151.1442m/z		151.144	1	19.2092	0.884333	30	1.8279e-05	2.03366e-05	3.27495	TG-0	WT-2	100 - 6.23	837.202	6.64	916.373	839.709	793.921	139.267	835.6	878.077	147.372	34.5294	176.86	780.399	14.0933	870.347	140.135	74.8332	20.78	237.843	82.1287	80.1804	915.513	856.86	878.596	801.169	787.716	946.273	810.032	861.631	813.352	915.324	824.067	833.831	712.517	824.536	809.286	783.97	719.954
20.34_649.3909n	649.391	650.398	1	20.342	0.736283	2	0.490382	0.164744	1.21943	TG-0	WT-0	100 - 3.23	387.62	9.9	302.521	397.275	259.822	359.429	329.66	341.12	309.081	377.252	242.502	376.332	377.38	15.0741	297.114	234.258	442.805	428.463	702.648	324.196	323.577	477.719	457.642	399.422	397.318	366.993	474.298	334.183	401.489	292.992	324.467	333.163	325.481	317.573	361.767	282.359	387.129
[truncated: 25 more columns]
