# Supplementary material for: Decreased Hyocholic Acid and Lysophosphatidylcholine Induce Elevated Blood Glucose in a Transgenic Porcine Model of Metabolic Disease
Source: Metabolites. 2022 Nov 23;12(12):1164. doi: 10.3390/metabo12121164 (PMC9784658; doi:10.3390/metabo12121164)
Supplement: Supplementary file 1 [file metabolites-12-01164-s001.zip › Supplemental Table 4.xls]

## Sheet: Supplemental Table 4 - Change c
															Normalised abundance
															WT-0									WT-2									TG-0									TG-2
Compound	Neutral mass (Da)	m/z	Charge	Retention time (min)	Chromatographic peak width (min)	Identifications	Anova (p)	q Value	Max Fold Change	Highest Mean	Lowest Mean	Isotope Distribution	Maximum Abundance	Minimum CV%	C0105	C0107	C0109	C6504	C8702	C8703	C8704	C8705	C8706	C0105	C0107	C0109	C6504	C8702	C8703	C8704	C8705	C8706	C2016	C2018	C2032	C2037	C2040	C2047	C2050	C2051	C2052	C2016	C2018	C2032	C2037	C2040	C2047	C2050	C2051
0.64_187.0525n	187.053	186.045	1	0.637733	0.19565	1	0.0399339	0.0163507	1.61149	TG-0	WT-2	100	1071.94	31.71	721.54	780.96	382.594	862.074	940.697	1005.31	826.733	1086.42	732.004	605.486	362.719	263.208	497.315	784.896	1197.52	832.971	672.701	769.832	1028.04	1219.54	2043.82	646.877	851.79	618.181	1422.59	975.375	1024.31	621.906	1144.59	552.01	1342.21	729.863	417.701	1721.39	728.871
0.64_188.0492n	188.049	187.042	1	0.637733	0.167517	5	0.0202817	0.00929657	1.42368	TG-0	WT-0	100 - 11.4 - 9.61 - 0.478 - 0.00481	4194.22	19.99	2700.43	2828	1784.79	2118.31	3497.29	3023.97	4254.2	4852.63	3005.6	2893.35	1911.74	1665.23	1845.65	3395.41	4246.49	4090.83	3338.58	4056.24	4916.96	4295.93	4917.91	3097.55	5077.99	3030.15	4340.8	4695.62	4864.18	3443.83	3236.57	2331.15	4877.58	3529.93	2394.02	5156.16	3570.89
0.67_215.0326m/z		215.033	1	0.665817	0.2653	22	6.03e-10	1.61e-09	1.62002	TG-0	WT-2	100 - 7.63	13949	11.97	9458.96	11041.4	7996.34	7936.72	9070.21	11583.3	7404.93	7128.2	8088.38	8003.26	8717.38	9126.71	7850.53	10480.2	10265.3	7364.16	7712.72	7973.32	17981.6	14937.7	12602.3	11321.9	15135.2	13832.3	14967	10193.8	14904	15435	13244	12677.5	12427.1	14005.8	15810.7	13319.8	10223.6
0.67_217.0296m/z		217.03	1	0.665817	0.2236	10	6.14e-09	1.36e-08	1.58491	TG-0	WT-2	100 - 6.41 - 1.14	5136.13	13.55	3587.45	4110.91	3096.57	2748.82	3183.53	4332.48	2783.05	2507.85	2838.11	3030.68	3254.49	3364.31	3206.93	3827.3	4085.49	2730.58	2813.49	2852.6	6457.44	5201.2	4673.54	4039.91	5306.31	5111.89	5129.86	3935.4	5783.16	5524.69	4944.01	4790.03	4572.19	5449.43	5905.28	4997.16	3543.99
0.69_201.0378m/z		201.038	1	0.693333	0.279383	13	0.0114082	0.00570783	1.7495	TG-0	WT-0	100 - 5.64 - 0.329	3903.83	31.15	2246.8	1238.81	1070.12	2218.65	2097.44	3292.54	2915.12	3924.23	2261.69	2027.95	1646.85	776.922	1456.55	2301.21	2926.28	3594.92	2824.22	2796.06	5400.7	5055.93	4327.28	3585.15	6117.87	3592.37	4913.05	2497.26	5202.08	2008.79	3213.19	3139.06	3216.86	3609.52	1660.75	3082.49	2099.23
0.69_268.0799n	268.08	267.073	1	0.693333	0.19565	11	0.000934258	0.000631435	2.45735	TG-0	WT-2	100 - 1.24 - 0.152	588.676	36.33	256.128	335.139	182.724	227.39	571.437	325.913	292.58	800.614	267.694	461.102	93.8827	21.5083	237.903	188.381	324.196	402.99	243.449	182.599	927.172	404.911	401.577	437.987	571.327	715.918	899.168	444.64	585.814	274.524	281.642	321.004	263.727	472.604	235.642	366.047	310.882
0.69_269.0873m/z		269.087	1	0.693333	0.223467	14	3.8e-06	4.86e-06	1.82473	TG-0	WT-0	100 - 11.9 - 2.87	6653.9	16.19	3576.57	2547.31	2439.67	3649.47	3737.76	5655.9	3606.93	4009.77	3950.02	4254.99	3419.17	2282.32	3464.55	5292.36	5723.94	4434.6	3671.44	4249.21	10242.6	8059.55	6531.43	5942.89	8506.4	6555.41	7815.35	4380.82	7730.83	6131.11	6388.71	4850.47	6321.66	6797.12	5549.32	6101.53	3992.05
0.71_129.0562m/z		129.056	1	0.707133	0.181117	47	0.000292958	0.000227947	2.30471	TG-2	WT-0	100 - 1.8	1141.03	23.58	680.163	280.104	719.193	376.774	303.259	617.372	362.489	263.445	599.563	1045.58	540.862	1264.11	788.566	1053.16	953.288	993.11	822.948	1249.21	634.337	508.763	650.196	873.392	264.951	524.729	1024.14	304.41	441.224	1674.76	1790.34	614.108	744.789	1719.25	1350.71	1042.94	677.227
0.71_171.0274m/z		171.027	1	0.707133	0.777767	25	0.000163287	0.00013549	1.61008	TG-0	WT-2	100 - 2.98	6125.3	9.43	4908.75	3435.46	3038.88	4479.58	4354.69	4905.36	4253.62	5128.68	3930.45	3533.17	3207.45	2330.32	2694.44	4615.78	4801.09	4952.04	4034.07	4070.65	7820.36	7473.36	6719.11	6152.5	7969.44	6148.45	7388.16	4724.5	7184.39	4532.45	5690.53	5014.99	5550.63	4846.55	4173.33	5195.56	4760.16
0.71_241.0690m/z		241.069	1	0.707133	0.111117	41	0.000120956	0.000104531	3.00301	WT-2	WT-0	100 - 2.79 - 0.401	283.219	34.73	113.07	16.8841	100.786	49.7974	103.823	105.949	166.828	77.4656	129.33	325.271	116.729	212.493	189.722	255.275	368.827	412.564	288.532	379.559	140.008	128.347	134.535	166.901	85.7399	188.793	344.518	57.3894	196.63	346.535	412.618	120.094	219.833	283.358	131.727	607.853	111.895
0.72_180.0633n	180.063	179.056	1	0.721017	0.293283	46	3.09e-09	7.3e-09	1.80698	TG-2	WT-0	100 - 5.79 - 3.72	4478.71	14.8	2415.96	2502.77	2097.35	2092.27	2463	3527.38	1935.38	2040.19	2377.19	2340.13	2828.89	2783.21	2786.61	3477.93	3058.69	2354.33	2430.14	2133.09	6155.28	4458.06	3844.93	3460.41	4861.61	4579.14	4830.23	2515.26	4759.81	5611.33	4521.91	4033.91	4335.49	5424.78	4562.65	3953.15	3367.64
0.72_212.0658n	212.066	211.058	1	0.721017	0.0973667	18	5.79e-05	5.5e-05	2.21156	WT-2	WT-0	100 - 4.03	354.085	31.65	233.272	79.7554	155.52	80.168	156.104	204.296	209.569	109.098	194.49	308.942	215.66	513.277	234.555	271.344	358.805	365.011	387.584	531.59	196.851	145.946	154.129	256.335	118.696	215.911	250.609	115.441	176.42	410.089	578.656	210.787	225.095	364.72	278.675	436.966	169.274
0.72_253.0300m/z		253.03	1	0.721017	0.5684	3	4.21e-05	4.15e-05	1.69576	TG-0	WT-2	100 - 0.631	1872.68	8.02	1479.25	1002.63	862.824	1164.13	1273.02	1667.79	1285.34	1608.36	1291.58	1019.3	1029.32	736.954	765.365	1299.02	1294.73	1489.12	1104.08	1201.06	2416.67	2684.23	2077.67	1845	2451.6	1828.65	2197.85	1425.65	1852.3	1601.43	1546.43	1470.64	1747.74	1578.83	1291.57	1555.83	1500.85
0.72_310.1505m/z		310.151	1	0.721017	0.111417	2	2.2e-05	2.3e-05	2.77202	TG-2	WT-0	100 - 2.21	435.934	25.27	164.538	133.693	168.958	89.3325	124.536	216.421	87.7678	92.2745	269.406	279.063	196.188	382.903	415.831	458.084	338.434	279.438	265.416	310.857	226.138	183.619	165.142	245.822	213.923	234.969	438.826	228.392	204.777	628.473	534.234	225.192	216.329	379.274	317.608	916.945	305.946
0.72_335.0329m/z		335.033	1	0.721017	0.512967	5	0.000363588	0.000276028	1.68244	TG-0	WT-2	100 - 3.98	3091.48	14.44	2686.09	1730.31	1298.14	2286.37	2105.32	2766.03	2058.77	2882.59	2211.05	1649.89	1579.6	1175.17	1246.09	2118.11	2310.66	2380.18	1933.9	2143.83	3555.7	4406.38	3122.08	2982.18	4516.52	3398.97	3646.68	2518.08	3102.86	2312.88	2887.27	2415.25	3162.25	2583.13	1857.9	2835.77	2379.7
0.72_362.9805m/z		362.981	1	0.721017	0.0694333	6	2.29e-06	3.12e-06	1.72863	WT-0	WT-2	100 - 1.14	777.952	17.8	914.436	919.824	920.365	1045.01	873.228	684.989	598.503	490.373	568.163	445.214	571.751	425.479	586.74	356.152	392.706	330.338	469.805	472.168	618.66	740.59	576.369	689.516	687.694	831.093	650.974	885.149	675.348	558.312	1017.43	936.816	619.095	579.744	777.759	599.826	801.3
0.72_417.0356m/z		417.036	1	0.721017	0.47145	1	0.000713704	0.000503375	1.59669	TG-0	WT-2	100 - 5.8 - 0.0591	3396.19	13.8	2522.8	1985.42	1530.41	2639.18	2392.4	3138.04	2507.39	3076.66	2408.56	1876.11	1995.16	1284.89	1556.5	2719.73	2550.14	2699.39	2135.67	2325.58	4410.02	4389.25	4033.53	3410.24	4584.68	3484.48	3890.04	3091.08	3146.97	2769.04	3291.25	2388.35	3231.44	2786.79	2080.79	3313.79	2763.25
0.72_499.0388m/z		499.039	1	0.721017	0.41625	2	0.000638119	0.000456695	1.74831	TG-0	WT-2	100 - 6.1	2595.41	15.14	2008.28	1244.55	1043.11	1863.17	1671.44	2504.9	1776.25	2037.82	1763.29	1289.84	1314.68	830.2	1019.93	1979.77	1980.73	1782.43	1560.57	1602.59	3598.4	3712.9	2945.24	2635.66	3634.58	2698.39	2894.17	2190.45	2346.08	2174.45	2201.88	1559.51	2256.78	2161.86	1520.05	2509.75	2029.45
0.74_120.0427n	120.043	239.077	1	0.735	0.194833	13	4.77e-07	7.35e-07	1.67391	TG-2	WT-0	100 - 4.04	1145.5	10.91	654.252	783.658	552.071	537.008	573.232	1069.16	587.417	518.847	679.126	658.99	997.935	583.873	658.804	1001.58	766.738	513.211	560.18	522.199	1580.92	1478.68	938.537	893.572	1224.82	1133.88	1368.03	751.298	1163.66	1231.15	1215.7	1093.79	1013.12	1232.86	1192.47	1099.29	876.511
0.74_212.0902m/z		212.09	1	0.735	0.236417	27	4.76e-05	4.61e-05	1.62379	TG-2	WT-0	100 - 5.14	1387.07	13.71	1154.36	492.876	1145.21	723.123	735.78	971.939	769.091	754.855	976.235	1443.86	932.823	1502.79	1193.4	1269.05	1207.61	1225.27	1464.18	1318.72	951.554	1158.52	815.12	796.164	761.777	1111.2	1040.69	850.76	817.892	2124.64	1386.26	1059.84	1190.74	1413.38	1581.49	1739.23	825.352
0.74_246.0747m/z		246.075	1	0.735	0.139417	17	0.000458424	0.000341504	1.92804	TG-2	WT-0	100 - 0.307	525.062	27.6	338.974	249.521	380.141	190.923	224.422	335.479	189.529	369.734	221.496	516.308	564.298	467.89	716.804	307.469	210.858	271.373	273.225	302.745	482.59	562.878	358.789	321.104	326.91	653.32	648.703	544.251	352.418	688.021	729.145	580.722	558.608	382.483	753.941	302.624	442.235
0.74_321.0796m/z		321.08	1	0.735	0.153217	31	3.81e-06	4.86e-06	1.76471	TG-2	WT-0	100 - 4.57 - 0.535	631.133	16.53	384.426	384.681	309.29	300.311	343.18	557.858	205.161	252.212	315.207	351.39	432.457	333.26	332.176	531.297	385.978	288.055	277.968	289.225	869.963	676.312	531.823	678.241	755.689	655.718	700.13	336.828	627.487	666.625	545.779	539.181	514.115	686.327	825.313	627.412	504.6
0.74_362.0801m/z		362.08	1	0.735	0.0978	3	7.28e-06	8.65e-06	1.9389	TG-2	WT-0	100	228.354	29.24	137.222	48.5883	151.892	73.2656	94.4062	130.263	113.442	114.822	159.814	229.946	159.772	387.16	241.642	175.876	173.728	196.082	219.37	265.054	120.836	91.6909	114.519	112.017	112.91	155.73	112.54	127.595	120.644	408.872	236.953	177.532	207.583	273.107	201.568	216.746	203.549
0.74_376.0957m/z		376.096	1	0.735	0.153317	1	6.81e-05	6.33e-05	1.62908	TG-2	WT-0	100 - 8.48	767.361	17.31	609.948	252.915	592.77	402.138	377.245	504.584	433.71	470.172	566.227	689.532	532.684	929.576	686.258	595.364	617.223	590.12	748.379	734.859	519.305	528.693	516.104	420.623	367.062	614.462	640.362	509.349	448.801	1227.77	835.554	553.124	621.775	914.709	742.805	729.579	630.775
0.74_444.0830m/z		444.083	1	0.735	0.0978	2	2.49e-05	2.57e-05	1.92694	TG-2	WT-0	100 - 0.996	262.897	25.41	140.291	64.9554	174.186	95.5754	125.759	137.597	131.695	134.75	186.474	242.23	164.582	385.785	373.245	232.961	190.639	209.841	267.447	254.566	162.5	122.512	130.841	157.019	119.549	176.093	142.989	126.847	116.382	570.202	299.717	140.417	207.406	294.628	222.604	231.294	225.118
0.74_581.0423m/z		581.042	1	0.735	0.374783	3	0.00448812	0.0024843	1.70163	TG-0	WT-2	100 - 4.72	1714.29	20.2	1295.49	746.629	602.408	1504.49	1070.47	1555	1053.2	1433.93	993.791	784.467	859.933	513.13	655.233	1495.47	1287	1242.92	1005.75	1223.06	2214.42	2290.9	2045.49	1862.94	2635.19	1920.27	1918.47	1602.94	1448.61	1485.6	1565.44	952.583	1711.26	1546.42	929.04	1790.74	1503.81
0.79_526.9869m/z		526.987	1	0.79095	0.41625	5	1.63e-06	2.28e-06	1.55722	TG-0	WT-2	100	1447.59	9.31	1198.78	1240.93	1054.93	1423.53	1178.07	1393.54	923.958	979.714	1213.13	830.843	930.785	813.939	940.504	1058.76	1010.56	907.648	856.471	1016.91	1558.7	1404.28	1259.75	1582	2319.61	1545.6	1539.82	1387.65	1249.26	1554.83	1444.05	1072.82	1389.35	1286.77	1414.43	1459.71	1305.89
0.80_181.0092m/z		181.009	1	0.804933	7.21967	2	0.0043379	0.00241337	1.26617	WT-0	TG-0	100	3088.01	8.2	2994.22	3512.62	3083.94	2803.72	3449.77	2834.89	2912.16	2883.71	3120.62	2860.81	2761.05	2943.74	2995.11	2542.72	2312.18	2950.53	2904.33	3410.99	2085.82	1978.16	1941.63	1933.38	1794.36	2208.53	2181.93	2942.05	2663.22	2892.77	2968.55	2776.38	2991.64	2953.08	3607.67	2502.52	2372.94
0.80_263.0121m/z		263.012	1	0.804933	0.651967	7	0.403114	0.105491	1.16718	WT-0	WT-2	100 - 0.43	2056.15	10.79	2107.27	2429.06	2146.37	1693.86	2186.13	1699.74	1916.69	1857.22	1980.85	1809.86	2039.99	1710.21	1834.88	1516.46	1454.76	1711.66	1809.51	1967.46	1435.23	1433.63	1794.92	1406.37	868.412	1604.25	1849.5	2285.21	2404.33	1950.68	1857.49	1902.89	2107.92	2101.1	2453.07	1953.29	1634.3
0.80_305.0226m/z		305.023	1	0.804933	0.7629	18	2.55e-15	2.33e-14	1.44516	TG-0	WT-2	100 - 8.21 - 1.54	22649	3.27	20366	20590	16643.8	20128.8	18915.8	20831.5	16573.4	18242.9	18291.5	15597.3	16217.4	15182.1	15752.6	15870.1	14630.5	15792.9	15690.2	16317.9	23663.3	23181.5	21226.9	21577.2	25229.2	22809.8	21932.6	22562.1	22848.5	22235.9	20518.4	19635.5	20759.3	21028	22741.2	22608	21262.1
0.80_310.0247n	310.025	291.007	1	0.804933	0.721583	2	1.41e-06	2.01e-06	1.2904	TG-0	WT-2	100 - 1.96 - 2.42	3905.12	8.11	3605.81	3489.35	2904.34	3567.17	3612.71	3377.87	3112.61	3515.67	3120.41	2656.6	2872.52	2800.53	2788.81	3826.38	3174.32	3058.81	2915.31	3143.21	3950.03	3983.27	4433.54	3907.68	4640.87	3765.14	3515.49	4039.45	3790.88	4335.67	3807.68	3107.57	4059.21	3483.62	3911.49	4255.11	3630.91
0.80_387.0254m/z		387.025	1	0.804933	0.5407	1	1.39e-13	7.87e-13	1.43849	TG-0	WT-2	100 - 11.3 - 2.17	23708.7	3.53	21755.1	21221.4	17262.1	21424.9	20034.8	22161.1	16819.7	18482.6	19412.7	15820.2	17100.9	15923.3	16491.4	17172.3	15710.6	16349.9	16591.6	17174.8	25007.8	24494.2	23165	22980	26228.9	24556.3	22325.5	23168.3	23842.6	23867.7	21880.9	19619.8	21765.9	22197.6	23900.8	23779.9	22348.8
0.82_141.0174m/z		141.017	1	0.81885	0.83245	25	6.52e-13	3.39e-12	1.25818	TG-2	WT-2	100 - 4.68 - 0.387	28173.9	3.78	27079.4	27342.3	24003.5	26083.7	25516.6	27079.9	22971.9	24903.5	24973.2	23079.9	22620	21947	22358.6	21587.8	20879.2	22617.9	22650.7	23792.7	28619	27423.7	25781.8	26503.8	27467.3	27908.3	27497.9	27545.4	30301.5	29513.9	27250.9	27682.2	26541	27074.4	30655.1	28960.6	27404.9
0.82_223.0561m/z		223.056	1	0.81885	6.35215	12	0.0189064	0.00875797	1.21972	WT-0	TG-0	100	1525.9	9.25	1487.05	1764.85	1632.29	1218.14	1586.45	1358.93	1512.3	1423.65	1503.78	1460.28	1409.84	1497.06	1500.73	1217.21	1174.59	1400.33	1397.02	1565.11	1093.73	925.712	1100.12	1081	785.755	1092.07	1093.5	1343.74	1484.94	1410.93	1369.28	1408.02	1435.9	1352.96	1766.62	1404.72	1324.54
0.82_551.0317m/z		551.032	1	0.81885	0.44385	5	3.96e-09	9.02e-09	1.47586	TG-0	WT-2	100 - 13.5 - 3.05	13278.5	7.08	11575.2	10960.6	9147.17	12310.3	10655.3	12655.6	8873.58	9629.83	10528.6	7844.7	9546.77	8668.75	9007.55	10092.3	9212.03	8590.94	8782.22	9229.28	14309	14002.8	12850.6	13843.9	16722.8	14037.3	12678.1	13011.5	12657.6	14126.7	12557.4	9831.15	12094.3	12905	12796.8	13844.8	12753.1
0.82_739.0002m/z		739	1	0.81885	0.236367	2	0.04676	0.0187248	1.26181	TG-2	TG-0	100 - 2.63	788.631	10.25	808.12	875.92	777.351	627.044	720.595	810.25	578.31	665.98	831.408	606.188	773.49	656.027	715.176	646.459	571.978	632.001	685.958	766.071	469.424	477.959	571.4	599.412	207.461	655.744	460.454	726.495	821.611	823.353	739.578	600.752	806.507	755.867	1080.12	827.757	767.428
0.83_223.0196m/z		223.02	1	0.83275	0.804517	8	5.04e-14	3.34e-13	1.42809	TG-0	WT-2	100 - 7.31 - 0.0644	12967.1	5.5	11034.9	11450.8	9448.51	11344.6	10943.3	11641.2	9284.82	10405.8	9769.42	8738.72	9241.88	8511.03	9096.83	9953.3	8064.11	8816.66	9295.23	10002.3	13816	12699.4	12540.3	12272.8	14887.8	12767.3	13508	13278.8	12637.1	13193	12566	12143.3	11874.9	11345.4	12963.8	13430.4	12599.8
0.83_373.0095m/z		373.009	1	0.83275	0.915867	1	0.000257393	0.000203534	1.22573	TG-0	WT-2	100 - 4.07 - 5.81	3263.67	7.28	2869.83	3042.47	2587.65	3136.47	3294.49	3117.22	2835.86	2892.98	2995.27	2454.87	2643.89	2513.88	2482.36	3340.83	2942.57	2468.44	2522.39	2594.56	3255.06	2958.6	3622.69	3282.16	3430.1	3331.93	2875.83	3315.05	2980.53	3454.78	2667.2	2526.41	3329.41	2990.54	3144	3105.11	2695.62
0.83_455.0125m/z		455.012	1	0.83275	0.568667	5	0.00932109	0.00475611	1.23238	TG-0	WT-2	100 - 4.46 - 7.75	2798.77	11.57	2607.8	2723.95	2064.47	2724.49	3045.68	3046.64	2292.65	2812.47	2324.56	2087.39	2205.72	1853.71	2168.04	2680.01	2581.39	2347.67	2084.41	2431.02	2729.41	2641.48	3715.94	2380.1	3284.86	2616.2	2320.31	2679.91	2699.06	2945.79	2388.02	2070.27	3014.11	2515.36	2402.75	2674.91	2186.24
0.86_402.9997m/z		403	1	0.860633	0.540917	3	4.2e-09	9.51e-09	1.5857	TG-0	WT-2	100 - 2.86 - 2.64	2842.58	8.28	2656.74	2651.35	2008.02	2681.88	2272.07	2116.95	2190.82	2748.09	2259.93	2051.16	1805.28	1559.78	1915.24	1665.89	1516.94	2113.72	1805.52	1700.2	2903.33	3027.49	2752.18	2722.83	3383.35	2740.27	3070.3	2687.06	2729.68	2144.33	1751.86	3059.82	1766.87	1779.32	1793.77	2004.81	2321.52
0.86_567.0077m/z		567.008	1	0.860633	0.41625	1	5.28e-11	1.83e-10	1.59164	TG-0	WT-2	100 - 6.72 - 4.59	3995.03	9.56	3389.11	3499.11	2683.59	3661.09	2998.66	3117.71	2811.63	3602.82	3035.55	2718.38	2490.62	2249.32	2510.1	2353.03	2122.73	2838.68	2766.24	2540.91	4353.48	4413.67	3631.6	3878.92	4849.98	4077.16	4099.62	3816.64	3814.7	2953.37	2637.09	3681.38	2539.6	2573.7	2799.08	2955.83	3270.08
0.86_649.0126m/z		649.013	1	0.860633	0.37485	1	4.66e-09	1.05e-08	1.68978	TG-0	WT-2	100 - 6.11 - 2.46	2698.99	9.96	2309.16	2423.44	1785.08	2551.61	2096.24	2215.79	1597.65	2339.89	1837.94	1699.68	1683.38	1484.16	1557.67	1598.19	1278.96	1787.24	1762.46	1523.42	2965.94	2925.15	2503.1	2413.12	3704.5	2613.71	2946.24	2566.63	2497.25	2243.4	1770.83	2577.12	1715.39	1849.55	1891.96	2179.61	2374.81
0.87_320.9966m/z		320.997	1	0.874533	0.624217	3	5.68e-08	1.06e-07	1.59679	TG-0	WT-2	100	1560.4	9.82	1311.77	1405.38	1111.57	1533.27	1288.92	1149.32	1230.88	1471.07	1403.07	1149.81	1010.84	886.697	950.612	813.64	762.069	1213.26	1064.02	943.919	1536.99	1595.13	1492.1	1486.49	1842.69	1279.28	1812.04	1518.75	1556.83	1124.25	912.287	1744.22	961.347	939.426	1033.48	1034.19	1348.11
0.87_664.9931m/z		664.993	1	0.874533	0.263783	1	0.000203269	0.000165217	1.5181	WT-0	WT-2	100	374.27	21.97	387.128	503.435	376.384	412.166	322.015	238.098	308.285	512.134	353.467	385.812	229.694	269.712	265.971	152.114	146.799	330.125	210.677	227.935	318.235	295.178	263.11	302.181	416.624	300.229	391.559	350.279	393.795	211.11	165.948	523.506	149.07	177.183	259.792	218.965	302.131
1.08_250.0305m/z		250.03	1	1.08198	2.03562	3	6.88e-06	8.22e-06	1.46434	WT-2	TG-2	100	308.123	9.84	362.348	269.346	222.118	282.536	254.331	312.72	261.893	314.247	298.011	281.592	299.717	292.153	259.51	333.43	341.936	314.412	297.278	353.083	343.422	291.083	229.497	264.538	329.198	291.26	263.453	318.636	331.795	173.417	130.894	229.903	258.367	225.241	192.127	273.414	165.28
1.12_173.1046m/z		173.105	1	1.12338	0.721017	13	3.7e-06	4.74e-06	2.85563	WT-2	WT-0	100 - 1.24	499.779	23.55	170.628	128.591	176.97	333.302	162.03	147.128	198.242	129.77	217.211	593.825	534.551	374.641	522.77	484.184	722.851	456.611	319.182	489.393	314.273	343.733	293.609	254.99	369.229	245.2	313.363	211.832	468.45	245.25	316.18	951.634	422.377	566.881	413.926	431.925	282.584
1.18_155.0018m/z		155.002	1	1.17878	7.78662	12	3.67e-11	1.33e-10	1.48479	WT-0	TG-0	100	1640.45	6.56	1764.96	1484.6	1724.43	1761.09	1483.27	1736.06	1457.06	1464.24	1743.96	1632.91	1726.39	1703.61	1646.97	1387.15	1301.4	1440.07	1726.17	1455.57	1316.96	1139.48	921.779	1182.51	968.736	1227.2	1100.22	1117.09	1158.65	1475.5	1455.56	1380.19	1287.7	1499.15	1532.57	1335.82	1562.41
1.35_465.2485m/z		465.248	1	1.34523	0.416933	8	4.03e-05	3.99e-05	4.1673	WT-2	WT-0	100 - 26.6 - 3.08	215.21	49.62	29.107	29.1669	5.3144	51.0375	85.0909	54.0488	64.8709	47.0702	87.725	175.606	89.8689	194.168	636.554	160.344	97.0224	132.999	129.976	320.351	31.4403	37.7138	64.8436	45.9022	99.29	56.6584	25.3401	56.3347	206.14	76.8839	75.0959	614.878	90.8641	227.552	121.519	126.121	228.124
1.55_408.2868n	408.287	407.28	1	1.5539	0.417067	25	0.0501176	0.0198872	3.5926	TG-0	TG-2	100 - 27.8 - 4.32	559.792	80.52	450.581	237.578	414.755	237.41	98.1442	1229.67	73.1065	833.177	325.946	138.414	68.2365	120.508	227.393	71.8929	491.147	98.6112	143.403	111.957	119.253	404.946	148.282	133.211	250.319	107.507	11.5352	149.073	395.265	535.977	78.6663	26.4682	123.497	109.64	15.191	183.559	47.8955
1.55_467.3005m/z		467.3	1	1.5539	0.430933	2	0.0393202	0.0161296	3.54832	TG-0	WT-2	100 - 28.7 - 6.14 - 0.742 - 0.015	933.208	77.09	786.6	359.275	698.493	414.499	172.476	2319.99	125.763	1369.95	438.424	197.943	147.977	197.406	384.387	129.307	764.218	147.57	228.939	169.254	246.145	667.769	255.724	241.207	423.873	223.753	39.0351	252.738	732.368	805.741	130.884	56.3096	207.097	178.084	57.3356	341.124	91.002
2.04_451.3056m/z		451.306	1	2.04033	0.597467	6	0.000482493	0.000357001	4.03017	TG-0	WT-2	100 - 27.2 - 6.8 - 0.0485	634.278	54.99	436.862	431.209	762.239	708.21	225.113	778.312	93.7502	1259.37	557.459	33.2792	124.104	154.42	159.484	90.3561	379.493	75.3595	234.373	165.573	298.789	531.544	308.685	177.839	944.521	128.984	102.758	253.949	450.62	401.776	93.8531	138.955	258.597	136.478	34.3994	126.905	41.8688
3.70_211.1338m/z		211.134	1	3.70148	0.471683	34	0	0	13.931	WT-0	WT-2	100 - 21.7	75.7234	28.93	73.8783	63.2364	57.5259	59.9535	55.5431	72.0693	88.9366	131.346	64.2938	5.47145	8.5285	5.27676	6.36732	3.06435	5.96642	4.49266	3.28947	6.4634	78.8886	92.1575	76.4308	82.8841	27.399	65.9341	70.2459	64.6189	35.4234	4.73266	4.92172	4.52102	8.70461	6.74082	4.93693	7.94119	4.93424
3.88_449.2538m/z		449.254	1	3.88185	0.789233	16	0.000109465	9.61e-05	7.38579	WT-2	TG-0	100 - 26.9 - 2.28	249.192	46.75	51.2555	56.5335	1.92277	41.2925	155.069	35.7537	84.475	57.403	196.793	205.277	198.641	371.044	327.492	227.942	137.485	179.656	123.422	471.768	11.2389	50.9061	45.2495	34.3603	71.4489	22.9038	8.51198	35.821	114.77	12.4193	148.751	222.423	88.0868	186.779	49.0578	70.4624	111.765
4.45_271.2277m/z		271.228	1	4.44885	0.740417	40	1.34e-07	2.31e-07	4.21619	TG-2	WT-0	100 - 20.5 - 0.0733	275.526	44.01	131.666	58.1039	65.6778	62.389	74.0263	33.7659	40.3034	56.8576	89.9768	184.384	188.594	278.014	270.998	199.051	181.995	98.1213	539.719	233.243	30.7781	20.6411	75.1114	64.2502	59.2897	129.727	73.205	71.4822	42.5319	928.513	240.702	176.688	175.189	211.781	281.354	144.266	223.297
4.66_265.1476m/z		265.148	1	4.6566	2.15302	54	5.95e-05	5.62e-05	1.19676	WT-0	TG-0	100 - 12.8 - 0.738	1570.11	6.39	1414.83	1830.77	1483.22	1558.62	1697.24	1572.79	1602.35	1450.51	1507.95	1518.57	1461.74	1533.28	1483.06	1543.75	1591.48	1520.02	1760.43	1414.78	1345.19	1091.77	1168.28	1291.47	1489.9	1274.02	1150.3	1535.36	1431.14	1661.37	1474.61	1426.52	1261.63	1485.21	1437.7	1407.65	1458.03
5.61_199.1703m/z		199.17	1	5.60632	2.01773	73	1.34e-12	6.38e-12	1.38427	WT-2	TG-0	100 - 18.9	2347.67	5.86	2014.67	2336.22	2247.97	2063.85	2176.65	1894.27	2096.52	2214.38	2125.4	2075.68	2452.3	2603.63	2426.82	2261.57	2271.61	2253.52	2602.26	2181.63	1949.07	1539.72	1627.87	1797.85	1638.37	1686.62	1517.73	1756.97	1777.39	2094.73	1931.67	1758.13	1824.29	1976.02	1786.87	1808.98	1860.38
6.09_544.2677m/z		544.268	1	6.08882	0.468283	6	0.000944138	0.000635812	4.0218	TG-0	TG-2	100 - 23.5 - 0.413	170.226	36.15	103.048	116.677	74.1389	130.913	131.41	129.281	134.007	244.465	83.1845	14.2844	22.536	2.03734	57.0749	44.3768	54.7605	82.1562	97.0308	21.8025	150.898	4.50871	110.842	70.4675	132.163	263.513	193.14	266.941	119.926	21.0455	0	28.8961	6.89813	80.8836	23.5168	71.1468	98.6367
6.35_325.1839m/z		325.184	1	6.35042	1.70075	31	0.0353286	0.0148545	1.14069	TG-2	WT-2	100 - 25 - 3.54	1900.76	8.7	1858.3	1843.23	1832.69	1699.57	2036.96	1737.24	2007.1	1596.91	1510.69	1585.12	1625.89	1613.97	1601.52	2006.22	1794.72	1546.62	1594.36	1628.44	1808.39	1776.3	2030.78	1619.76	1580.89	1629.67	1666.96	1785.9	1742.2	1773.3	1792.11	1885.31	2318.41	1747	1783.2	1752.44	1866.79
6.55_225.1860m/z		225.186	1	6.54935	1.37013	78	2.7e-08	5.4e-08	1.76466	WT-2	TG-0	100 - 15.1	1355.9	12.71	1006.41	1067.2	1300.22	1344.12	1024.84	970.67	1274.99	970.087	1108.66	1237.77	1393.68	1550.61	1333.27	1201.19	1370.48	1257.41	1843.22	1015.48	816.986	647.338	664.537	781.896	834.92	1116.57	821.6	881.089	711.893	1283.96	1194.96	794.83	1244.51	1035.17	1229.41	803.483	1235.48
6.75_613.3207m/z		613.321	1	6.75447	1.39655	6	3.11e-09	7.32e-09	1.62773	WT-2	TG-0	100 - 24.4 - 3.08	2539.41	9.35	1823.25	2029.71	2324.47	1974.54	2101.46	1834.78	2458.89	1895	2132.23	2299.08	2623.73	2560.98	2392.93	2733.44	2797.68	2511.23	2820.33	2115.26	1388.77	1545.06	1595.82	1525.35	1821.73	1609.75	1554.54	1498.38	1896.92	1854.77	1717.04	1774.54	2241.6	1909.1	1880.26	1717	1667.46
6.76_531.3171m/z		531.317	1	6.75768	2.58608	10	1.76e-09	4.32e-09	1.72175	WT-2	TG-0	100 - 29.4 - 5.24 - 0.702	41189.6	11.13	26447.5	29041.8	32941.8	31169.6	32759.6	26457.7	38104.5	29253.2	30765.3	34233.2	42043.7	44579.3	39548.5	43149.1	45984.6	41067.3	48058.5	32041.8	21852.7	24391.1	25237.6	23023.3	25980.2	23822.8	24563.1	21972.6	27764.2	27090.6	27051	25114	34208.5	27011.4	26522.6	25356	25404.5
6.89_509.2880m/z		509.288	1	6.89423	2.79648	7	0.000568629	0.000413733	1.24289	WT-2	TG-0	100 - 22.4 - 4.08 - 0.172	12303.4	9	9722.75	10330	10889.2	11148.5	12056.8	9802.83	13015.7	10118.6	10420.6	10791.9	12443.4	12605.7	12227.1	13312	13251.6	11684.2	13802.8	10611.7	9110.69	9924.37	10849.7	9124.85	9967.9	9649.44	9869.35	9143.11	10804.9	9851.38	10250.4	10089.1	13053.9	10360.4	10737	9703.55	10086.7
6.91_522.2832m/z		522.283	1	6.908	0.304867	7	0.00404173	0.00227171	3.07732	TG-0	WT-2	100 - 16.9 - 1.26	260.106	36.5	166.586	160.924	89.782	146.253	141.515	180.662	101.111	277.339	88.3998	12.9767	56.7911	170.283	66.5187	83.5353	66.7863	94.5327	146.893	62.3961	170.684	54.9072	168.711	121.718	210.823	372.528	407.312	326.517	289.194	44.5618	2.17432	503.011	26.0127	109.105	26.6043	133.124	139.188
6.99_339.1994m/z		339.199	1	6.99052	1.45237	17	0.0018798	0.00116267	1.18087	TG-2	WT-2	100 - 19.9 - 4.58	2447.81	6.33	2045.68	2319.62	2335.6	2377.5	2471.77	2091.43	2388.91	1935.39	2089.06	1956.96	2135.7	2025.28	1992.15	2339.38	2149.38	1902.84	2022.81	2131.47	2289.1	2288.37	2703.44	2334.9	2221.56	2225.59	2159.61	2145.56	2432.53	2368.4	2343.65	2409.57	2901.71	2311.45	2519.23	2232.42	2263.05
7.35_411.3223m/z		411.322	1	7.34837	1.21192	27	0.000894113	0.000612809	1.21621	WT-2	TG-0	100 - 22.9 - 0.801	1648.89	6.82	1474.45	1577.21	1673.28	1655.77	1559.09	1607.2	1785.68	1425.61	1516.9	1530.59	1750.77	1642.23	1542.4	1783.75	1603.95	1495.88	1785.58	1704.82	1284.65	1389.25	1656.5	1124.68	1457.17	1317.12	1279.27	1341.59	1410.38	1452.7	1538.39	1298.13	1671.91	1453.18	1425.84	1356.72	1360.37
7.35_450.2623m/z		450.262	1	7.34837	1.19833	5	1.94e-05	2.06e-05	1.29186	WT-2	TG-0	100 - 20.9 - 0.208	1761.33	6.87	1424.29	1515.5	1577.52	1523.29	1715.87	1441.75	1761.83	1551.1	1629.12	1678.88	1571.27	1910.96	1619.16	1989.03	1933.35	1651.52	1925.98	1571.86	1370.22	1263.2	1728.71	1209.39	1398.49	1342.38	1317.82	1329.94	1377.28	1407.31	1356.24	1319.27	1714.77	1336.55	1556.8	1450.72	1291.33
7.50_239.2015m/z		239.201	1	7.49973	1.00513	54	3.5e-06	4.5e-06	1.3566	WT-0	TG-0	100 - 16.5	1060.57	9.93	964.744	1205.81	1198.18	1060.09	1102.87	1069.56	1114.02	877.962	1063.48	1088.28	1070.44	1123.39	891.402	976.944	1076.95	902.476	1282.54	1117.68	939.338	674.213	978.655	809.873	744.121	685.06	774.322	802.434	698.551	992.848	934.397	939.843	983.848	1005.3	786.783	825.373	1172.18
7.54_205.1599m/z		205.16	1	7.54065	0.371283	70	9.61e-11	3.14e-10	4.17977	WT-0	WT-2	100 - 12.4	215.365	20.43	233.012	326.937	161.61	339.531	118.985	156.524	136.606	245.408	121.894	55.226	43.0374	69.0497	17.6529	52.6396	49.0733	41.1193	65.7061	70.2258	237.106	224.833	274.236	241.406	179.767	255.411	159.84	170.913	159.744	59.8371	80.5004	115.851	162.024	49.2439	88.8365	178.012	92.2042
7.73_227.2015m/z		227.202	1	7.73338	2.05672	81	1.62e-05	1.75e-05	1.20675	WT-2	TG-0	100 - 17.6 - 1.41	8570.59	3.81	7914.46	7477.82	8206.48	8064.87	7753.78	7847.06	7843.77	7236.89	7736.18	7936.45	8727.61	9205.88	9132.67	7996.51	7910.52	7143.23	10617	8465.49	7624.87	6268.82	7229.67	7467.53	6413.44	7582.13	6500.08	8075.49	6915.12	9594.16	8787.84	7879.37	8463.45	8031.01	8323.77	7438.34	8991.41
7.73_309.2045m/z		309.204	1	7.73338	0.785533	40	0.00363125	0.0020622	1.27509	TG-2	TG-0	100 - 8.29	579.862	12.4	467.547	474.803	423.461	448.541	422.898	458.148	555.636	338.406	495.246	398.678	527.65	513.451	487.728	465.089	407.174	356.641	580.354	464.135	636.584	346.583	364.986	507.303	418.611	542.234	424.758	565.068	392.193	706.724	561.849	450.582	527.584	570.835	610.104	592.94	597.53
7.76_549.3280m/z		549.328	1	7.761	1.10292	5	3.91e-11	1.4e-10	1.75869	WT-2	TG-0	100 - 23 - 0.806	1741.68	10.38	1190.29	1083.69	1421.11	1334.67	1361.83	1297.25	1603.56	1319.46	1407.45	1491.51	1727.67	1758.36	1677.16	1699.74	1962.35	1707.57	2194.44	1456.31	1154.46	1103.78	1101.12	888.54	1006.33	951.116	963.209	1047.76	1025.01	1109.82	1103.25	978.462	1217.62	1212.78	1053.55	1096.9	1003.07
7.80_299.2590m/z		299.259	1	7.80235	0.703333	50	0.000106719	9.39e-05	1.37133	WT-0	TG-0	100 - 13	626.345	12.62	723.45	617.5	658.326	593.841	526.968	499.584	691.195	567.169	726.074	765.045	608.738	599.821	605.071	628.029	515.201	471.172	557.289	613.857	579.678	372.237	484.404	364.091	488.106	405.14	419.208	492.12	468.711	501.736	387.779	508.468	521.367	568.512	531.824	684.841	409.568
7.84_564.3306m/z		564.331	1	7.84383	0.27635	4	0.273875	0.0777608	1.35859	WT-2	WT-0	100 - 28.8 - 5.31	951.959	22.33	915.202	1064.36	765.894	615.693	627.085	564.893	670.748	285.322	934.52	1283.87	916.138	1058.42	714.149	1024.43	704.085	861.816	776.282	1228.44	1051.09	1065.06	699.574	1300.27	1370.6	462.336	642.62	504.013	344.675	421.102	318.416	1131.8	1110.85	1494.53	776.437	1119.42	547.094
7.84_578.3464m/z		578.346	1	7.84383	0.331783	4	0.27115	0.0773958	1.37354	WT-2	WT-0	100 - 30.3 - 6.09 - 0.633	4053.29	24.1	4138.79	4435.77	3247.29	2673.27	2258.39	2215.09	2639.76	1112.3	4292.73	5746.17	3759.81	4370.42	3098.38	4387.8	3110.5	3618.27	3089.8	5298.46	4546.88	4582.51	2899.29	5642.08	5841.35	1939.1	2776.61	2122.74	1598.57	1799.69	1413.17	5426.75	4757.36	6658.96	3757.84	4551.47	2505.76
7.98_476.2776m/z		476.278	1	7.98215	0.2905	5	0.00252565	0.00151292	2.04946	TG-2	WT-0	100 - 20.4 - 1.57	769.536	26.86	433.997	555.142	420.108	393.753	368.731	181.969	430.265	131.689	576.47	1127.57	702.972	644.479	714.402	750.299	572.612	554.273	472.771	699.4	842.118	681.401	398.945	1244.49	950.645	264.835	481.34	319.568	346.831	366.919	407.608	759.928	1019.39	1186.43	945.576	692.147	427.135
8.12_540.3308m/z		540.331	1	8.12053	0.2348	9	7.7e-06	9.05e-06	2.39294	WT-0	TG-2	100 - 19.7 - 0.274	230.561	20.94	262.342	254.609	258.218	278.356	179.194	184.499	206.724	141.724	272.823	127.552	176.778	83.5417	107.769	127.469	84.1277	133.343	104.673	131.113	250.26	193.102	196.449	142.076	192.622	114.55	139.507	204.743	142.88	33.8845	19.0218	120.276	98.3461	116.036	70.5351	149.804	129.73
8.12_554.3463m/z		554.346	1	8.12053	0.262367	10	1.5e-07	2.53e-07	2.15885	WT-0	TG-2	100 - 26.1 - 2.8	1015.34	12.14	1069.75	1169.51	1303.37	1246.13	907.58	794.098	808.05	608.663	1267.96	616.39	690.266	525.319	506.778	581.262	547.348	492.53	513.119	645.342	942.048	840.375	649.917	742.82	889.738	575.305	726.473	884.461	606.266	355.078	215.648	630.992	579.746	483.639	428.844	597.583	593.695
8.19_321.2046m/z		321.205	1	8.1896	0.761983	76	0.0150981	0.00723131	1.34905	TG-2	TG-0	100 - 10.2	796.296	8.76	575.275	741.562	592.882	577.712	700.564	628.414	594.229	671.723	665.314	617.452	771.819	924.963	821.18	747.406	729.486	499.898	991.982	587.743	499.867	446.514	551.731	752.912	528.605	743.198	576.115	627.069	691.494	1422.83	828.536	625.289	795.691	703.966	768.396	517.764	1030.3
8.20_335.2201m/z		335.22	1	8.20342	0.789667	322	3.78e-05	3.78e-05	1.36128	WT-2	TG-0	100 - 9.13 - 0.0126	1320.1	5.15	1097.44	1039.91	1001.77	943.407	1077.94	1062.64	1111.2	1016.43	1084.03	1157.83	1388.85	1466.59	1422.17	1120.32	1323.52	1111.66	1661.13	1228.82	950.765	782.204	894.011	1126.26	977.377	1057.15	1049.58	1017.05	943.619	1909.37	1414.85	1024.51	1376.72	1073.77	1191.45	925.3	1464.27
8.22_253.2172m/z		253.217	1	8.21708	1.66117	100	1.54e-05	1.67e-05	1.43931	WT-2	TG-0	100 - 18.7	21616.6	5.67	15938.1	15778	17191.6	15644.9	17541.5	16130.3	18471.1	15878.6	17159	18486.1	21550.8	24311.9	23764.8	19412.7	21628.4	18022.1	28977.8	18395.1	14086	12582	14646.6	17272.1	14772.5	17025.8	16484.7	15574.9	14205.5	29621.3	20491.4	15547.5	18721.8	16692.8	18760.4	14873	23766
8.22_361.2591m/z		361.259	1	8.21708	0.872733	24	0.00319593	0.00185843	1.30036	WT-2	TG-0	100 - 14.2 - 1.04	2782.44	6.23	2223.39	2160.06	2395.6	2176.92	2493.64	2377.97	2343.29	2104.63	2280.17	2405.21	2891.53	3624.96	2856.78	2415.43	2449.38	2114.87	3895.52	2388.25	1885.81	1821.07	2063	2242.47	2281.42	2333.34	2604.73	1927.16	1995.59	4009.29	3019.58	2104.38	2492.39	2614.12	2763.41	1955.56	3248.7
8.34_413.3379m/z		413.338	1	8.3412	1.02535	14	7.82e-12	3.29e-11	1.59513	TG-0	WT-2	100 - 20.2 - 2.79	3317.05	5.89	2624.68	2770.57	2239.67	2138.37	2815.35	2970.04	2672.56	2199.87	2800.53	2166.65	2153.38	1966.32	2126.38	2323.17	2008.81	1944.75	2031.89	1994.11	3121.41	3376.67	3570.57	3185.31	3558.09	3434.3	3270.07	2734.47	3759.06	2979.7	2853.34	2938.25	3329.07	2568.24	2793.94	2710.19	3129.32
8.36_480.3085m/z		480.309	1	8.355	0.207433	10	1.57e-07	2.62e-07	2.00783	WT-0	TG-2	100 - 32.5 - 0.909	490.019	17.87	505.526	641.737	642.977	564.497	390.023	471.462	380.078	303.462	540.636	310.018	245.887	275.517	279.199	367.533	212.619	306.534	218.064	317.754	388.663	376.737	440.06	422.892	528.546	300.32	347.622	400.782	332.067	152.141	146.218	306.249	208.571	243.683	236.898	303.571	387.079
8.36_540.3304m/z		540.33	1	8.355	0.3053	9	3.67e-08	7.09e-08	2.24714	WT-0	TG-2	100 - 28.9 - 4.27 - 0.00915	1584.08	8.75	1665.6	1947.67	1832.02	1913.79	1468.84	1474.07	1215.77	901.523	1832.79	963.511	895.119	797.798	800.999	1012.01	911.935	874.247	898.639	1015.59	1526.79	1337.09	1201.65	1251.84	1613.68	1185.27	1132.65	1382.14	1005.67	363.472	303.883	901.761	652.091	928.294	648.111	935.658	1001.33
8.36_554.3463m/z		554.346	1	8.355	0.333267	10	2.53e-08	5.08e-08	2.33796	WT-0	TG-2	100 - 28.1 - 5.39 - 0.406	6916.19	9.12	7527.7	8552.39	8559.62	8286.19	5505.45	6502.68	5345.88	3975.6	7631.92	4343.66	3982.22	3534.4	3561.15	4275.75	3842.19	3728.61	3454.7	4329.14	6361.64	5677.04	5029.35	5664.77	6913.76	4768.67	4929.59	6051.46	4150.63	1534.92	1298.85	4106.99	2520.13	3628.45	2615	3882.94	4253.5
8.36_636.3503m/z		636.35	1	8.355	0.222083	1	3.15e-06	4.13e-06	2.35469	WT-0	WT-2	100 - 13.8 - 0.121	225.232	24.24	273.863	321.616	266.819	278.863	188.535	205.569	100.196	117.807	272.568	116.692	84.0304	107.171	99.1519	98.1241	43.505	91.0211	92.1018	129.075	226.54	166.118	159.26	293.698	251.653	180.756	150.825	237.31	154.734	37.6041	32.242	176.855	79.2494	138.341	103.091	155.159	124.856
8.37_580.3619m/z		580.362	1	8.36883	0.332267	6	2.03e-06	2.79e-06	1.26335	WT-2	TG-0	100 - 25.2 - 3.05	1832.38	7.23	1639.59	1614.82	1508.76	1525.09	1717.53	1624.84	1756.32	1441.28	1532.45	1831.68	1846.29	1729.48	1809.13	1904.57	2139.57	1667.27	1820.63	1742.78	1392.67	1332.52	1544.86	1530.51	1590.93	1487.95	1312.67	1216.34	1649.41	1507.73	1571.68	1677.12	1876.83	1779.63	1712.85	1626.14	1722.98
8.41_305.1969m/z		305.197	1	8.41063	0.7344	1	2.11e-13	1.16e-12	2.18866	TG-0	WT-2	100 - 4.36	490.588	6.54	420.916	349.516	299.879	372.493	433.592	441.345	274.046	337.006	321.453	280.698	301.962	185.414	207.975	226.078	199.303	187.987	188.741	239.189	501.146	401.504	458.694	341.894	451.317	492.555	470.491	502.39	496.623	405.01	396.137	463.323	460.23	402.331	400.374	449.91	444.147
8.51_241.2172m/z		241.217	1	8.50807	1.4681	41	8e-07	1.18e-06	1.2444	WT-2	TG-0	100 - 18.9 - 0.603	7052.8	6.46	6216	6528.24	6656.11	6603.86	7140.27	6423.1	6860.29	5968.9	5948.09	6366.11	7290.54	7395.35	6966.87	6952.22	7514.36	6597.88	7944.47	6447.38	5819.72	5512.71	5790.2	5821.5	4936.92	5645.9	6189.08	5963	5383.4	6318.8	6020.18	5478	6895.03	5733.93	5870.25	5655.12	6914.2
8.52_478.2934m/z		478.293	1	8.52208	1.22975	8	0.00166208	0.00104576	1.14649	TG-0	WT-2	100 - 20.9 - 2.49 - 0.0306	9014.75	7.57	8228.6	7551.73	7880.72	8093.39	9090	7972.06	9189.87	6914.09	7621.8	7562.52	8155.46	8159.27	7734.36	8048.78	8990.74	7486.67	7817.55	6810.65	8622.04	8897.24	9346.91	8171.19	8244.03	10268.3	9428.61	8548.77	8616.41	8222.68	8031.34	8852.09	9454.47	7841.18	8280.88	8055.12	7839.82
8.58_303.2327m/z		303.233	1	8.57795	0.36125	150	2.38e-06	3.21e-06	4.41774	TG-0	WT-2	100 - 20 - 2.89	5616.37	32.28	1866.21	3049.2	2155.09	2538.69	1901.93	2313.97	814.052	3411.34	1819.41	850.504	1505.27	1166.21	1288.2	986.022	1077.86	721.815	2945.89	900.119	2348.44	1989.67	4343.27	1688.59	3303.49	7080.56	7143.14	6218.44	2824.14	2711.04	1548.7	2999.98	1103.34	1828.62	1784.22	2524.76	1821.45
8.58_385.2353m/z		385.235	1	8.57795	0.250567	10	5.86e-08	1.08e-07	11.4531	TG-0	WT-2	100 - 15.3	260.559	45.01	98.9392	110.975	70.8195	102.82	68.7866	65.2442	19.3096	150.616	43.8033	11.7169	20.8361	3.72687	27.4864	20.7052	10.1668	3.40121	83.892	22.8185	105.876	86.1673	211.007	76.0334	153.215	286.992	332.539	273.534	120.003	142.23	36.1321	121.382	13.4517	69.2553	67.451	90.4731	74.1676
8.58_411.2746m/z		411.275	1	8.57795	0.31895	4	5.78e-06	7.03e-06	2.5055	TG-0	WT-2	100 - 14.3 - 0.118	342.694	17.12	155.608	202.456	142.211	206.905	203.278	181.716	155.223	192.194	127.972	87.7598	138.394	132.778	108.695	128.538	171.733	118.111	248.006	96.9756	174.722	164.887	261.797	197.144	298.142	488.023	400.849	340.768	197.962	222.144	162.473	240.041	195.077	145.737	157.682	227.796	151.141
8.63_580.3619m/z		580.362	1	8.63363	0.16715	6	0.261988	0.0754438	1.30038	WT-2	WT-0	100 - 26.5 - 4.6 - 0.162	2588.35	18.52	1935.21	2195.06	1878.82	1804.28	2179.66	1582.94	2407.86	1088.6	2481.27	3065.32	3274.14	3067.72	1896.4	2062.45	2325.73	2319.33	2576.71	2707.36	2101.74	2739.91	1920.61	1956.68	2405.93	1251.48	2379.54	1390.04	2665.95	1300.5	1250.06	2873.92	2650.76	3437.29	2402.92	2860.19	1952.85
8.65_365.2179m/z		365.218	1	8.64743	0.471567	10	3.42e-10	9.59e-10	1.87673	TG-2	WT-2	100 - 6.07	350.34	11.53	291.215	319.644	262.389	245.649	277.377	326.829	255.41	236.66	263.056	199.52	185.598	121.379	211.995	235.739	129.684	185.413	200.382	210.367	352.146	287.656	292.146	278.553	344.954	352.25	323.004	337.521	252.83	386.997	324.547	420.446	379.341	256.749	322.564	317.75	352.019
8.66_551.3437m/z		551.344	1	8.66133	0.262667	8	7.03e-05	6.48e-05	1.74334	WT-2	TG-0	100 - 19.9	689.924	17.36	484.997	712.641	905.744	478.22	581.33	478.656	587.923	576.202	401.171	917.458	937.643	576.753	927.368	638.649	537.569	531.715	551.949	590.208	472.724	474.806	312.747	315.249	281.546	215.046	423.57	319.497	497.266	465.31	510.335	480.149	585.132	372.025	600.987	340.336	505.425
8.69_280.2401n	280.24	279.233	1	8.68885	0.693817	119	0.00928564	0.00474355	1.7484	TG-0	WT-2	100 - 21.6	34893.7	20.63	29641.8	21704.9	23817.4	18937	17462.9	15035.2	15716.6	21868.8	21981.5	16722.3	18839.5	23788.6	28773.8	14485.2	15197	9791.76	29293	22726.1	33947.9	15120.4	37007.3	51884	46792.9	47722.4	48105.1	35009.7	16663.9	42630.5	31645.1	21659.1	15978.1	31341.8	25968.7	15780.3	28438.9
8.69_361.2356m/z		361.236	1	8.68885	0.31785	47	0.0119123	0.00590601	1.82869	TG-0	WT-2	100 - 24	1776.47	22.5	1427.9	990.76	1024.16	980.78	787.435	712.185	723.567	1212.01	963.258	797.106	848.113	1073.64	1416.95	607.598	677.897	375.253	1924.52	1021.93	1668.46	704.203	1713.29	2633.06	2383.06	2553.73	2664.94	1690.99	763.711	2238.62	1500.77	1051.5	716.663	1525.09	1246.89	719.536	1260.64
8.69_387.2746m/z		387.275	1	8.68885	0.790433	4	0.0867265	0.0312391	1.30726	TG-0	WT-0	100 - 20.4	4837.16	9.88	4423.52	3728.64	4147.58	3487.75	3664.27	3344.3	3519.26	3313.9	3438.92	3487.94	3816.33	4432.69	4592.04	3325.59	3855.44	2876.82	5133.88	3853.8	4449.3	2666.5	4731.69	6366.28	6289.9	6020.65	6542.86	4680.92	3073.83	5744.78	4600.53	3503.05	3150.25	4166.96	4179.16	2872.11	4418.43
8.78_375.2756m/z		375.276	1	8.78445	0.609683	39	4.11e-08	7.91e-08	1.45033	WT-2	TG-0	100 - 7.39	1882.28	9.85	1464.48	1331.79	1817.14	1631.08	1678.09	1413.62	1772.97	1275.59	1542.91	1848.98	1810.24	2118.88	1658.2	1843.85	2302.26	1680.32	1929.55	1748.29	1647.84	1330.51	1265.21	1173.05	1309.24	1223	1331.14	1295.7	1270.94	1340.82	1298.99	1339.51	1603.22	1195.72	1465.31	1315.32	1518.69
8.94_329.2484m/z		329.248	1	8.93753	0.2788	23	0.0732745	0.0271082	2.40869	TG-0	WT-2	100 - 17.3 - 0.926	453.825	35.84	515.175	824.383	789.143	769.385	132.333	172.797	89.7362	256.601	363.697	255.993	220.553	245.712	237.579	97.0066	94.6134	60.7951	295.145	188.309	177.725	102.727	637.055	132.55	173.993	415.073	478.722	256.71	221.438	382.828	241.799	290.255	115.383	213.822	302.031	303.891	252.674
8.95_568.3623m/z		568.362	1	8.95135	0.194867	10	0	0	Infinity	TG-0	WT-2	100 - 12.7 - 0.0703	120.081	62.28	67.7251	123.623	155.969	211.692	34.3683	93.2303	26.9787	25.9189	116.581	0	0	0	0	0	0	0	0	0	133.842	162.492	120.511	43.8999	179.809	53.3938	21.4454	51.3279	28.2966	0	0	0	9.65496	0	0	0	0
9.03_436.2827m/z		436.283	1	9.03485	0.264817	5	2.15e-05	2.26e-05	4.41235	TG-0	WT-2	100 - 23.6	187.472	30.17	59.6784	195.967	54.258	104.223	47.6797	97.2792	41.1508	209.436	151.066	33.2304	42.7955	12.0997	49.3999	17.7168	42.9143	41.6586	109.383	33.1935	161.744	168.508	150.875	117.181	93.6906	284.668	217.265	190.483	156.618	8.23708	3.6555	95.6437	32.3545	82.0408	68.4927	110.962	93.5055
9.20_305.2483m/z		305.248	1	9.20187	0.275483	49	0.0665003	0.025004	1.37997	TG-0	WT-0	100 - 30.5	1358.93	21.52	1058.29	1264.98	1034.3	1137.17	659.249	626.129	1144.28	854.497	954.185	973.807	928.242	781.609	1472.95	933.487	578.502	804.312	1412.36	993.592	1099.78	715.138	1337.95	980.112	1500.65	1493.14	1611.06	1800.99	794.071	1996.44	1059.98	870.974	908.007	1119.88	1752.28	1189.6	1351.49
9.22_405.2225m/z		405.222	1	9.21567	0.412117	9	0.000475815	0.000352656	1.63922	TG-0	WT-0	100 - 9.01	667.643	17.76	359.529	445.522	338.686	443.7	398.632	543.89	467.647	405.483	287.624	529.458	425.004	476.608	535.592	548.315	829.064	273.627	643.541	681.344	666.096	762.085	747.389	721.22	704.82	514.356	572.727	404.184	465.914	766.721	646.466	891.728	414.081	789.056	505.075	472.312	642.756
9.22_413.2904m/z		413.29	1	9.21567	0.305867	1	0.000248257	0.00019774	1.75432	TG-0	WT-0	100 - 9.86	480.13	17.8	280.746	183.998	302.584	217.663	343.184	229.552	241.821	360.779	288.782	291.441	240.475	319.874	261.204	351.418	238.148	193.488	320.267	288.621	397.243	545.186	575.395	419.803	814.893	591.702	693.306	340.924	301.942	244.359	300.774	279.268	410.536	124.339	285.085	273.594	254.847
9.24_256.2402n	256.24	255.233	1	9.24287	1.50477	39	4.24e-06	5.31e-06	1.37839	TG-2	WT-0	100 - 17.7 - 1.77	103015	6.88	80305.1	76415.2	71681	74071.9	80566.4	70619.4	72860.1	67840.8	69927.4	74591	75479.1	90233.3	96546.8	77876.5	75466.4	61961.2	104738	80879.1	85680.2	80287	91012.2	87126.1	98814.4	108571	92295.5	82754.5	90151.8	138989	112980	98312.1	95542.5	95200.9	109379	79759.5	107499
9.24_313.1910m/z		313.191	1	9.24287	0.24715	5	0.0206706	0.0094254	1.88252	TG-2	WT-0	100	273.394	39.26	157.948	169.489	262.182	93.9156	157.93	163.524	66.468	179.201	86.6326	35.5804	274.107	105.206	140.522	95.9751	330.122	146.276	185.753	216.854	57.8671	211.048	157.987	136.229	346.511	187.961	97.2914	126.5	101.256	485.209	234.166	282.729	167.258	225.645	429.479	111.859	236.206
9.24_323.2201m/z		323.22	1	9.24287	0.646967	71	9.75e-07	1.4e-06	1.45092	TG-2	WT-2	100 - 24.2	4287.27	11.92	3091.16	3154.53	2893.92	3053.81	3928.07	3313.21	3046.85	2670.83	2339.68	2650.3	2762.85	2915.34	3178.86	3200.34	2777.1	2493.39	3666.31	2949.24	4774.41	3481.07	2892.43	4057.45	4416.35	3769.6	4185.81	3617.14	3661.81	5172.19	4647.7	3413.52	3398.23	3608.64	4794.98	3704.87	5298.67
9.24_337.2357m/z		337.236	1	9.24287	1.35303	62	4.12e-07	6.41e-07	1.27999	TG-2	WT-0	100 - 20.8 - 0.449	6748.3	5.86	5229.78	5395.03	4806.27	5274.87	5422.81	5590.61	5042.57	4958.63	5150.61	5362.79	4818.98	5712.04	5898.24	5069.83	5125.59	4559.53	6615.23	5021.51	6226.01	6830.49	5792.54	5743.48	6464.06	7522.93	6444.09	5026.84	6205.28	8211.45	6340.1	6730.23	6417.57	6285.48	6765.67	5966.91	7066.62
9.24_363.2747m/z		363.275	1	9.24287	0.674533	2	5.29e-07	8.12e-07	1.42741	TG-2	WT-0	100 - 18.4 - 4.91	13881.8	7.61	11069.8	9860.34	9283.17	9424.71	10240.5	9711.83	8634.34	8956.83	9494.61	8984.87	10077.1	11663.3	12082.6	9398.09	8477.19	7473.21	12723	10519	11982.3	11173	11899	12860.2	13850.7	14514.6	13255.6	12296.7	12054.7	19320.4	15468.5	14082.4	12612	13498.5	15125.9	10341.4	13773.6
9.24_419.2386m/z		419.239	1	9.24287	0.385	15	0.0213803	0.00966836	1.42152	TG-2	WT-2	100 - 18.6	858.946	20.09	530.691	529.073	779.686	761.25	605.82	729.245	680.645	638.287	893.953	444.173	782.173	762.946	634.173	639.969	251.403	402.733	924.728	595.908	814.427	844.742	819.149	980.29	720.524	1070.96	442.744	723.653	697.257	991.948	667.928	842.199	1055.21	608.194	1194.36	685.703	906.695
9.49_568.3628m/z		568.363	1	9.48853	0.2047	10	0.0186373	0.00868852	1.5815	TG-0	TG-2	100 - 18.8	1130.25	23.59	822.168	1531.55	1097.69	1238.65	532.558	710.516	920.61	862.409	1003.83	1104.8	777.941	1082.99	618.575	663.584	1135.63	734.494	898.049	1139.7	571.169	1272.64	1047.29	1784.98	1121.57	1553.02	1310.83	910.202	849.884	144.181	175.296	1631.1	728.124	797.28	818.059	749.501	532.339
9.49_582.3782m/z		582.378	1	9.48853	0.477417	8	0.00350948	0.00199824	1.55362	TG-0	TG-2	100 - 23.4 - 1.3	4371.97	14.77	3758.37	4525.14	4880.35	4911.94	2998.53	3979.09	3150.78	1816.75	5139.21	3635.28	3293.76	3329.82	2697.99	2865.56	2468.47	2327.11	2989.72	3348.65	3883.12	4807.97	4103.6	5362.56	5795.51	4747.21	4624.59	2978.23	3363.82	870.709	1427.82	4140.68	3925.81	3724.29	2276.02	3130.94	3537.98
9.54_282.2559n	282.256	281.249	1	9.54278	1.21337	66	1.29e-05	1.43e-05	1.36411	WT-2	WT-0	100 - 22.5 - 1.26	182683	5.18	135870	130361	134015	131579	139649	122380	142474	125626	133185	155696	172230	222006	193815	173361	186462	144634	231492	164448	125440	123330	148871	146216	154219	171496	157920	130120	151037	258577	203965	153823	171175	167251	191603	136031	189910
9.56_349.2358m/z		349.236	1	9.55643	1.13193	71	0.000421035	0.000315802	1.28257	TG-2	WT-0	100 - 22.7 - 0.0223	6639.34	6.88	5212.29	5061.57	4769.39	5208.94	4775.94	4910.91	5915.46	5032.31	5326.61	5865.73	5587.31	7127.38	6299.03	5443.61	5289.92	5442.58	7067.69	6365.13	5583.65	4966.27	5682.09	6256.29	6001.19	6347.16	5714.69	5104.9	5779.46	9175.62	6718.37	5127.98	6221.42	6968.14	7770.93	5771.52	6341.78
9.56_363.2513m/z		363.251	1	9.55643	1.10482	74	1.32e-05	1.46e-05	1.33326	TG-2	WT-0	100 - 16.8 - 0.618	8412.64	6.99	6219.19	6313.99	6736.68	6120.82	7063.3	5489.98	5988.33	6184.12	6269.39	7234.26	7931.28	9765.71	8400.21	7623.05	7680.39	6860.39	9654.49	7433.98	5952.61	6055.11	6918.82	6931.1	7483.36	8127.64	7500.56	6317.62	7501.19	10543.6	9602.42	7788.62	7707.24	7633.22	10020.5	6607.41	8923.79
9.56_389.2905m/z		389.291	1	9.55643	0.882083	9	5.81e-05	5.51e-05	1.27209	TG-2	WT-0	100 - 19.1 - 1.44	27288.4	4.93	22425.8	20609.1	20223.4	22396.1	22870.8	20940.7	21832.2	20183.5	20522.2	23042.2	23439.1	28149.2	26613.7	23801.2	24328.3	21079.5	31445.5	23363.8	20919	21651.6	25279.1	24520.3	23981	26509.3	24263.2	20858.7	25993.8	34491	29818	24722.1	27222.5	26686.5	28752.2	22465.6	28188
9.65_269.2485m/z		269.248	1	9.65162	1.04935	39	1.14e-07	2.01e-07	1.34899	WT-2	TG-0	100 - 19 - 0.3	9666.32	6.19	7636.29	8352	7973.15	8218.72	8203.85	7241.92	8533.85	7638	7571.11	8373.03	9319.67	10612.7	9410.95	10024.2	10558.1	9379.38	10714.4	8604.45	7261.33	6426.48	7077.59	6578.49	6545.08	8433.62	6479.74	6782.68	7257.33	7616.76	7327.82	7202.54	8516.09	7030.07	7210.92	6674.01	6428.31
9.65_331.2641m/z		331.264	1	9.65162	0.2328	30	0.00321693	0.00186816	2.38222	TG-0	WT-2	100 - 32.4	1020	29.25	843.535	1001.01	792.351	883	622.591	775.845	359.334	540.377	469.012	721.215	684.905	594.243	427.891	307.433	241.421	82.1414	381.112	413.194	763.644	378.37	1204.04	453.644	546.069	1004	1374.4	665.146	378.096	618.254	346.807	478.881	302	401.994	807.915	724.799	548.164
9.73_323.2202m/z		323.22	1	9.73363	0.275867	71	0.000143458	0.000121105	2.31801	TG-2	WT-2	100 - 5.54	371.521	19.84	413.212	309.588	254.346	250.029	218.996	260.312	60.9637	160.95	265.72	223.56	75.0329	155.426	22.1784	220.854	55.6458	44.06	246.447	399.28	293.279	225.628	212.409	293.554	406.372	307.418	304.356	397.592	291.847	331.291	312.324	314.807	425.234	255.733	499.865	323.846	380.536
9.79_401.2902m/z		401.29	1	9.78898	0.58375	18	0.0460072	0.0184572	1.1493	WT-2	WT-0	100 - 21.4 - 3.08	2028.64	9.85	1457.72	1559.36	1789.29	1817.05	1922.41	1806.41	2067.53	1605.43	1673.18	1767.93	1869.39	2344.74	1826.98	2308.09	2211.91	1937.23	2340.79	1650.67	1687.54	1768.16	1913.8	1705.21	1813.09	2083.87	1773.2	1549.2	1897.88	1647.97	1730.96	1944.65	1964.39	1742.76	1832.73	1761.49	1686.9
9.79_415.3059m/z		415.306	1	9.78898	0.8455	4	0.000867243	0.00059816	1.18981	WT-2	TG-0	100 - 23.6 - 3.66	9931.31	7.1	8327.53	7531.19	8563.43	8577.55	9392.25	8268.28	9538.29	8025.28	8565.87	8859.93	9568.37	11123.1	9673.65	10335.1	10921.4	8873.01	11654.3	8372.95	8014.94	8337.06	8864.27	8139.62	8545.29	9171.12	8498.33	7406.52	8882.93	7957.44	8243.83	9021.15	9628.69	8558.96	8455.48	8280.49	8385.37
10.00_579.3893m/z		579.389	1	9.99775	0.2235	7	2.98e-14	2.1e-13	30.2943	TG-0	WT-2	100 - 24.5 - 0.899	288.037	35.56	278.337	414.075	245.69	217.792	191.849	226.758	181.341	96.1882	200.347	16.8509	17.6391	0	13.1171	14.8764	5.6023	3.51195	7.62803	6.34571	280.045	308.377	248.754	372.371	349.352	172.271	150.201	251.637	63.4174	28.2102	17.427	55.7089	78.111	53.7697	25.3687	43.6463	32.5656
10.08_295.2640m/z		295.264	1	10.0815	0.555733	33	7.94e-11	2.69e-10	1.65586	WT-2	TG-0	100 - 19.5 - 0.838	2863.15	7.62	1981.83	2032.04	2370.56	2186.01	2215.42	1967.21	2460.3	2062.16	2163.19	2228.66	2704.78	3105.98	2742.12	2736.99	3459.87	2742.83	3721.61	2325.54	1760.65	1609.83	1678.54	1650.96	1764.83	1972.03	1574.93	1528.9	1729.6	2024.94	1948.53	1794.32	2103.82	1796.85	1835.11	1770.9	1977.6
10.08_403.3057m/z		403.306	1	10.0815	0.571117	17	1.4e-08	2.94e-08	1.51855	WT-2	TG-0	100 - 13.8 - 0.163	1023.61	9.24	824.732	699.214	892.148	833.533	958.997	736.871	858.47	779.429	774.083	868.113	970.929	1170.68	921.99	975.508	1196.06	985.816	1302.82	820.589	700.689	666.036	680.183	591.914	648.32	797.858	655.023	610.052	691.622	739.084	667.973	736.843	893.456	700.021	792.578	717.152	736.968
10.10_464.3144m/z		464.314	1	10.0954	0.19545	4	0.000571203	0.000414916	4.26174	TG-0	TG-2	100 - 16.3	181.233	50.37	105.619	201.768	76.3843	107.986	51.0357	101.467	17.4388	275.096	112.31	27.4127	64.6039	0	42.1165	20.8749	39.2688	17.3934	145.634	29.4538	103.393	59.7694	144.717	73.6046	87.8017	353.409	218.82	301.493	196.952	0	2.31295	116.657	17.072	27.2383	32.7042	89.0946	66.2577
10.43_284.2718n	284.272	283.264	1	10.4291	1.25375	31	0.000691608	0.000490163	1.22997	TG-2	WT-0	100 - 20.9 - 2.44	88923.5	5.06	77070.4	66554.2	69262.9	69825.6	73863.6	67896.1	74649	73266	74032.1	71393.5	77198.6	89161.5	83448.2	78851.2	80672.7	63100.5	101745	74985.8	85148.7	75777.9	84398	92754.7	74344.4	94241.4	87128.9	73317.3	80371.7	110163	89744.1	79609.5	84948.3	83607.6	100008	78818.2	97906.9
10.43_365.2669m/z		365.267	1	10.4291	1.36073	13	3.06e-05	3.1e-05	1.2186	TG-2	WT-0	100 - 24.3	4680.31	7.33	4104.06	3368.73	3663.24	3812.15	4009.71	3958.1	3753.88	3695.76	3665.71	3404.34	4000.22	4543.37	4210.26	3477.81	3563.73	3309.69	4536.05	3678.35	4830.7	4043.03	4197.34	5334.19	4117.75	5297.75	4988.48	3793.21	4384.04	5201.68	4488.52	4464.62	3884.33	4585.62	5125.13	4274.2	5016.57
10.44_316.2625m/z		316.262	1	10.4427	0.1643	2	0.0358916	0.0150334	2.45151	TG-2	WT-0	100 - 10.2	996.114	49.97	1131.92	865.227	557.056	312.592	307.686	348.412	114.999	280.643	58.4474	404.64	548.011	548.664	1277.47	489.543	767.729	539.818	1207.39	278.769	364.439	9.51918	537.737	920.299	600.111	86.0448	980.067	134.376	1041.01	2229.31	1091.95	533.42	1136.78	901.03	508.693	682.755	1131.93
10.44_351.2516m/z		351.252	1	10.4427	1.1411	43	0.000527485	0.000387667	1.27371	TG-0	WT-2	100 - 24	4330.34	8.11	3824.94	3247.83	3621.99	3476.9	3849.6	3741.09	3171.31	4106.77	3944.3	3947.2	3311.95	3330.09	3704.05	3177.68	2789.16	2869.86	3697.44	3770.64	4852.06	3794.18	3824.71	3956.79	5355.92	4916.68	4020.98	3778.03	4341.05	5710.43	4122.36	3780.19	3711.72	3318.47	4797.89	3496.71	5040.91
10.44_397.3320m/z		397.332	1	10.4427	0.273683	17	0	0	644.298	WT-2	TG-0	100 - 23	1168.11	16.98	0	13.4981	3.35746	0	2.25691	0	6.41073	12.8914	0	1479.36	1180.82	1171.14	884.441	943.934	1057.44	1094.9	1312.23	1388.75	3.19371	0	0	0	0	0	0	0	18.5623	1031.32	748.108	1787.1	1286.12	1074.19	511.796	1594.93	431.072
10.61_359.2954m/z		359.295	1	10.6064	0.179	27	2.76e-08	5.49e-08	14.0673	TG-0	WT-2	100 - 18.9	148.108	52.58	145.267	225.141	93.3938	150.908	117.196	63.5063	34.9078	99.7286	138.926	1.77901	0	14.8004	4.67471	3.23402	0	0	70.2688	0	85.0428	6.50736	148.989	92.4106	57.1204	204.466	169.833	130.049	29.1356	20.0673	0	8.32477	0	6.20261	5.79198	48.1831	26.4452
10.62_309.2798m/z		309.28	1	10.6201	0.75475	49	3.81e-07	5.99e-07	1.5414	WT-2	TG-0	100 - 24	3760.48	8.16	2503.86	2478	2452.61	2904.63	2227.55	2201.92	2410.14	2292.44	2557.18	3435.66	3685.6	4452.01	4276.55	3590.06	3245.81	2484.31	4753.81	3920.54	2017.12	1647.03	2441.54	2789.18	2673.18	2965.78	2406.99	2309.52	2435.44	5093.19	3777.71	2606.38	3698.6	3843.37	4586.14	3431.58	3721.89
10.73_417.3217m/z		417.322	1	10.7305	0.782567	5	1.11e-07	1.96e-07	1.30952	TG-2	TG-0	100 - 21.1 - 2.36	2163.8	8.03	1715.66	1743.15	1696.93	1741.78	2021.04	1762.03	2159.96	1672.4	1689.63	1884.1	2070.18	2488.35	2430.03	2212.57	2196	1778.11	2592.35	1785.2	1618.37	1513.7	1736.6	1853.19	1563.76	1795.35	1581.08	1464.02	1830.88	2304.8	2293.65	2015.73	2266.06	2005.16	2183.08	1860.56	2090.52
10.94_411.3475m/z		411.347	1	10.937	0.329267	16	1.11e-16	1.31e-15	12.8609	WT-2	TG-0	100 - 10.4 - 0.985	138.005	12.45	5.67362	10.352	12.4219	18.5898	9.41699	10.9395	12.8496	6.42879	16.7153	144.26	145.398	123.33	127.043	124.639	127.152	126.225	148.87	175.132	16.0857	13.3988	6.69627	12.0639	18.0278	14.0647	12.6556	9.62491	1.37447	84.4899	86.5336	130.982	130.793	144.548	43.9555	164.258	47.9528
10.94_411.3839m/z		411.384	1	10.937	0.645633	8	6.51e-05	6.09e-05	1.42098	WT-2	TG-0	100 - 26.3	786.354	12.72	568.216	652.413	864.255	601.501	653.677	645.903	884.104	691.254	935.182	664.407	802.859	779.629	829.027	756.06	869.99	720.61	981.393	673.211	493.932	676.35	552.218	568.113	408.84	531.953	571.89	515.954	610.298	674.94	621.692	563.009	901.717	627.232	556.862	668.106	538.395
11.28_437.3995m/z		437.399	1	11.28	0.672767	4	9.99e-16	9.71e-15	1.75857	WT-2	TG-0	100 - 29 - 5.9	2120.25	8.6	1808.9	1702.78	2176.35	2178.1	2056.14	1679.76	2257.48	2016.2	2026.14	1862.29	2144.33	2186.95	2240.05	2460.69	2292.76	1985.41	1958.61	1951.17	1233.09	1135.07	1281.88	1247	1089.15	1212.52	1071.45	1350.16	1190.46	1517.26	1479.27	1366.39	1606.73	1446.91	1356.71	1434.55	1578.6
11.36_437.3639m/z		437.364	1	11.3625	0.3161	33	6.13e-14	3.83e-13	20.1997	WT-2	TG-0	100 - 7.2	147.36	16.08	12.8888	11.3981	7.85556	7.90664	13.06	20.3905	2.62245	37.6538	11.9182	169.291	140.528	125.064	119.152	124.891	138.804	149.186	179.142	180.183	6.68438	7.33167	7.22834	3.76049	14.6758	9.03121	13.4868	6.50596	0.438447	46.1862	93.0232	184.786	173.681	117.827	50.1312	201.354	36.345
11.44_311.2952m/z		311.295	1	11.4449	0.809667	80	1.78e-12	8.2e-12	1.57245	WT-2	TG-0	100 - 24.4 - 2.63	4332.87	4.7	3251.75	3468.57	3611.52	3446.04	3512.88	3307.44	3643.67	3237.37	3566.41	3694.68	4119.84	4947.1	4190.69	4438.86	5003.5	3984.47	5198.89	3417.78	2676.75	3096.01	2516.43	2999.33	2667.78	2876.49	2541.59	2783.2	2853.36	3337.71	3455.99	3544.16	3696.76	3140.64	3246.78	3044.93	3089.26
11.55_337.3108m/z		337.311	1	11.5549	0.575983	34	1.16e-12	5.68e-12	1.5963	WT-2	TG-0	100 - 26.3 - 4.88	2107.41	6.01	1488.69	1597.6	1883.6	1648.31	1651.16	1724.45	1884.14	1427.99	1925.78	1761.51	2124.8	2450.66	2062.38	1983.51	2392.03	2015.65	2391.72	1784.39	1329.34	1239.05	1235.44	1385.79	1323.76	1409.26	1373.36	1217.12	1362.7	1602.26	1539.04	1507.47	1559.79	1464	1630.57	1514.54	1347.14
11.71_375.2933m/z		375.293	1	11.7056	3.26635	10	9.29e-06	1.07e-05	1.1327	TG-2	WT-2	100 - 26.3 - 9.26 - 0.00393	9433.94	3.55	9057.17	9330.74	8723.41	8924.67	8779.34	9368.88	8609.41	8537.94	8924.17	8428.79	8707.49	8481.96	8633.73	8121.76	7952.98	7754.24	9044.84	7832.51	9580.64	9490.98	8969.49	9039.19	8538.1	9842.14	8507.97	9334.1	9511.38	9301.99	9457.29	9379	9380.8	8891.92	10493.6	9309.8	8906.24
11.71_389.3084m/z		389.308	1	11.7056	2.0526	7	0.0512597	0.0201725	1.06341	TG-2	WT-2	100 - 26	23266.4	3.13	22129.6	22318.8	22030.4	22035.1	23774	23782.2	22559.5	21799.6	22685.8	21225.1	21870.3	22457.9	21860.9	21692.8	21583.6	21756.1	23469.3	20996.4	23834.4	23184	22444.6	22782.6	20960.5	23271.7	20918.2	21888.5	23475.4	22374.3	22909.9	23798.1	24939.6	21271.5	24124.3	22217.6	23340.5
11.72_439.4152m/z		439.415	1	11.7193	0.47965	4	0.00075557	0.000529488	1.20699	WT-0	TG-0	100 - 33.4 - 3.66	1053.45	7.32	1028.15	940.16	1069.12	1055.2	1145.22	1169.1	1053.94	952.504	1122.75	1032.46	905.186	1036.08	876.608	1066.2	1024.46	928.871	875.742	876.674	1084.06	834.594	883.654	920.879	816.055	931.357	825.09	840.456	810.702	975.284	1253.16	966.06	925.835	849.035	1014.02	873.115	896.864
11.80_363.3264m/z		363.326	1	11.8015	0.232983	39	3.22e-05	3.26e-05	4.91157	WT-0	WT-2	100 - 32.9	261.063	25.14	264.849	347.911	181.534	162.594	228.149	395.563	181.2	337.028	216.161	43.7383	78.8661	55.542	39.8042	38.9899	55.9239	68.5674	46.9578	49.9838	257.088	43.9629	181.228	252.197	235.97	258.991	224.047	252.563	156.03	71.223	143.674	63.9731	47.8787	98.3323	46.0214	69.2151	0
11.88_439.3791m/z		439.379	1	11.8838	0.383733	21	2.23e-13	1.2e-12	6.04569	WT-2	TG-0	100 - 21.3	345.146	19.49	65.0841	77.8195	101.494	69.0633	90.441	49.4107	100.731	70.9549	90.1605	342.039	328.109	407.854	234.212	285.566	294.897	360.055	430.948	422.632	49.559	54.3444	61.5895	53.4462	103.753	69.4941	33.0805	83.1131	37.1353	150.562	191.63	288.307	358.111	272.582	122.856	292.626	62.3703
11.90_325.3110m/z		325.311	1	11.8976	0.561817	27	1.48e-09	3.67e-09	1.67541	WT-2	TG-0	100 - 30 - 0.341	1347.35	9.61	943.35	1104.24	1143.91	941.148	1217.44	1197.89	1217.07	1061.36	1160.13	1129.76	1401.6	1560.04	1201.26	1270.29	1429.04	1541.85	1489.87	1102.42	917.695	680.579	826.258	743.639	877.234	763.899	619.201	877.409	1118.35	877.102	847.113	883.795	1011.12	787.257	1116.88	928.497	900.527
11.91_465.4311m/z		465.431	1	11.9113	0.575333	1	4.47e-12	2e-11	1.51552	TG-2	WT-2	100 - 30.4 - 6.82	2303.03	7.73	2266.83	1989.72	1675.32	1902.46	2226.66	1935.81	1963.36	1917.67	1931.05	1699.24	1570.98	1493.63	1343.07	1678.59	1399.32	1436.72	1520.96	1534.2	2091.84	1900.35	2092.48	1952.54	2257.02	2088.77	1961.19	2079.3	2216.09	2118.8	2256.95	2233.14	2434.74	2158.43	2258.59	2586.27	2212.17
12.37_365.3422m/z		365.342	1	12.3689	0.45755	21	1.3e-07	2.26e-07	1.4136	WT-2	TG-0	100 - 25.7	878.237	6.67	749.284	775.862	688.654	775.586	737.554	692.87	852.281	734.223	797.788	691.553	788.32	1104.26	820.465	915.306	945.935	886.591	947.534	804.179	579.319	610.4	516.256	690.527	543.69	677.251	568.697	568.781	693.385	802.952	768.57	585.275	677.642	628.976	725.597	644.417	676.496
12.70_353.3423m/z		353.342	1	12.6974	0.9499	23	1.11e-16	1.31e-15	1.72171	WT-2	TG-0	100 - 24.8 - 3.98	3191.48	5.63	2700.47	2585.18	2589.37	2783.42	2917.3	2595.91	2918.25	2797.17	2792.75	2882.71	3058.92	3544.36	2883.68	3494.88	3348.02	3251.55	3398.09	2861.07	1988.46	1707.59	1827.36	1666.1	1892.15	1911.57	1761.24	1812.59	2087.64	2601.84	2454.87	2376.52	2458.33	2146.45	2455.94	2622.22	2551.14
12.72_546.4669n	546.467	591.464	1	12.7248	0.437867	1	0.00307789	0.00180418	1.2	TG-2	TG-0	100 - 32.3 - 6.07	982.333	11.4	1166.23	893.644	1138.26	902.103	1016.41	860.929	886.708	776.388	1055.26	1013.59	933.001	953.745	851.353	956.246	1131.74	737.054	951.493	989.622	888.411	709.417	782.871	849.212	678.662	942.45	720.681	767.072	780.315	877.447	1221.36	1015.76	931.42	870.911	1015.26	1005.03	1057.14
12.72_605.4798m/z		605.48	1	12.7248	0.547283	12	5.88e-08	1.08e-07	1.3081	WT-0	TG-0	100 - 28.5 - 2.48	1111.29	6.55	1075.21	985.839	1070.38	1148.98	1151.6	1060.8	1224.07	1184.82	1000.51	1159.27	1085.86	1118.14	1008.43	1213.61	1010.47	1048.49	938.651	1005.65	882.203	1002.36	797.244	769.18	642.28	1012.79	855.089	843.841	845.401	1085.16	1100.81	1013.11	1020.29	1110.52	1029.38	1006.22	1127.53
13.04_368.3652n	368.365	367.358	1	13.0391	1.13463	19	6.19e-10	1.64e-09	1.2877	WT-2	TG-0	100 - 26.3 - 3.71	8570.8	4.34	8083.24	7999.23	8189.29	8343.96	9047.75	8583.07	9091.93	8423.24	8354.99	8447.76	8342.22	8425.51	8501.56	9528.89	8690.27	8170.02	8893.58	8137.35	7113.02	6313.41	6534.71	7189.41	5977.45	6870.15	6390.75	6624.25	6721.37	8176.35	7608.59	7424.29	8444.24	7831.87	7736.16	8381.49	7506.68
13.09_393.3735m/z		393.373	1	13.094	0.42375	33	0.0977962	0.03413	1.14213	TG-2	TG-0	100 - 27.7 - 3.62	1052.17	11.29	852.29	995.526	1115.56	1161.42	1113.97	1084.45	993.362	811.914	1076.97	957.856	830.2	1045.81	878.942	1296.57	1236.61	901.71	992.389	866.737	1152.04	868.635	915.777	1036.57	859.053	893.471	935.423	875.542	801.468	1061.65	1129.52	941.617	1050.21	989.03	903.438	1137.93	939.755
13.27_381.3736m/z		381.374	1	13.2716	0.7654	17	0.0188256	0.00872976	1.13172	WT-0	TG-0	100 - 24.3 - 4.69	3150.69	5.36	2862.9	3332.28	3022.13	3082.09	3446.96	3119.47	3413.92	3075.76	3050.88	2687.28	2936.32	2965	3032.04	3271.6	2936.11	2878.75	3084.85	2910.6	2920.67	2718.7	2675.76	3227.87	2301.38	2737.58	2398.08	3080.38	2953.14	3122.92	2842.47	3074.32	3443.86	2904.71	3125.76	3213.32	2930.33
13.42_519.3914m/z		519.391	1	13.422	2.15638	2	8.24e-08	1.48e-07	1.2364	TG-2	WT-2	100 - 32 - 2.42	4984.52	5.24	4829.53	4585.39	4357.34	4885.33	4694.54	4868.38	4555.26	4126.01	4582.33	4013.61	4121.08	4040.97	4029.66	4407.94	3948.01	3761.43	3734.21	4226.29	4973.19	4841.19	4319.11	4852.83	4298.85	4775.47	4764.41	4704.03	4389.61	4407.74	4760.65	5119.17	4961.54	4564.75	5197.03	5261.22	5413.46
13.68_395.3892m/z		395.389	1	13.6817	0.7005	35	0.00099106	0.000663671	1.15817	TG-2	WT-2	100 - 28.1 - 5.25	2017.6	7.69	1998.52	2226.25	1758.99	2177.79	2014.56	1939.85	2108.53	1847.47	1803.56	1720.01	1784.27	1518.26	1858.12	1929.45	1745.06	1833.88	1549.21	1740.22	2140.78	1943.33	1844.71	1975.13	1704.25	2056.62	2255.15	1980.46	1815.54	2185.39	1909.29	2137.7	2295.85	1830.1	1935.43	1892.97	1915.59
14.11_262.9757m/z		262.976	1	14.1087	2.09937	2	1.11e-09	2.81e-09	1.85823	TG-0	WT-2	100	940.053	7.98	617.822	665.954	597.147	716.838	714.352	963.321	561.178	683.982	722.478	572.993	505.356	492.973	532.93	422.034	486.792	517.754	505.69	516.444	1075.55	1215.88	841.311	689.188	1128.47	956.832	1085.51	807.752	814.489	703.237	801.424	881.827	829.404	943.296	599.523	742.33	771.125
14.45_153.0404m/z		153.04	1	14.446	5.9145	5	9.07e-11	2.98e-10	1.25627	TG-0	WT-2	100 - 3.13 - 0.0029	40610.1	4.62	37629.3	36233.9	34881	36570	34693	39069.3	31557.5	33877.4	35996	32549.2	33181.2	34363.1	33634.3	29798.4	28344.6	31445.6	34824.1	32793.2	42035.5	43063.2	34944.6	41019	38874.7	41801.9	39901.8	40329.9	40500.1	39284.1	40043.2	43076.3	37622.8	37751.4	42096.6	41747.7	41790.4
15.06_115.0773m/z		115.077	1	15.0649	2.6753	54	7.44e-08	1.36e-07	1.20461	TG-0	WT-2	100 - 6.05	55479.5	5.64	50574.7	47580.8	48041.4	49889.9	44870.2	54121.3	44664.3	46127.7	48739.4	45491.8	47837.5	52284.7	46138.8	41987.9	42562.8	44441.3	49744.2	44016.3	54863.7	57823.3	48493.1	54737.2	53597.1	52426.2	55370.8	54337.7	57726	52932.5	52608.8	58205	49468.7	53373.6	56392.4	54138.8	60467.4
15.38_209.1029m/z		209.103	1	15.3813	8.89645	6	0.00697293	0.00368116	1.13548	TG-2	WT-2	100	4346.18	7.5	3936.44	3893.15	3601.42	3671.67	3983.03	4414.96	3445.52	3422.93	3816.47	3643.34	3987.32	4280.34	3984.78	3422.93	3321.38	3501.46	4464.03	3843.12	4147.72	4307.03	3644.31	3881.64	4379.41	4456.78	3348.23	4255.15	4123.82	3932.02	4557.35	4606.42	4144.51	3900.1	4814.62	4766.75	4283.09
15.46_107.0358m/z		107.036	1	15.4634	4.80548	8	4.45e-08	8.47e-08	1.18423	TG-2	WT-2	100 - 2.9 - 0.217	85525.5	4.66	80367.8	74704.4	75054.2	75179.3	74755.4	82326.9	70534.8	72088.5	74744.5	69229.2	71648.5	80218.2	74868.5	67746.5	66258.4	69611.6	81402	69002.4	88490.7	88663.1	74428.3	84844.8	82547.4	88164.8	84146.9	83129.8	84357.1	85602.4	85782.4	88891.1	80479.5	75873.7	91883	83073.9	93454.6
15.89_215.0771m/z		215.077	1	15.8907	9.33928	1	4.27e-06	5.32e-06	1.12927	TG-2	WT-2	100 - 8.07 - 0.0655	32069.6	4.23	30847.2	29578.1	28771.5	29119.7	28420	31712.2	26799.7	28833.7	29669.6	28222.2	28804.8	30738.7	29322.6	25661	26180	27824.7	31485.1	27347.9	32962.2	33216.1	28820.4	31969.4	31395.9	32381.5	29798.6	31160.6	32898.6	31854	30859.1	33431.1	30876	29913.5	34634.9	32381.9	32561
16.22_100.9343m/z		100.934	1	16.2195	4.18395	2	1.22e-12	5.93e-12	1.53319	WT-2	TG-0	100 - 7.43 - 0.0985	19041.3	4.58	15078.9	14602.2	15918.6	14258	14015.6	15524.8	14838.7	16304	14911.8	16747.1	18105.9	22021.7	19082.5	15229.3	18417.6	19740.1	24731.9	17295.9	13175	11938	10913.8	12487.8	12731.6	13028.2	11448.4	13147.3	12623	14771.8	13616.3	14030.5	13510.8	13094.9	14314	13957.3	14138.1
16.22_113.9262m/z		113.926	1	16.2195	4.28067	1	0.00192216	0.0011872	1.19901	WT-2	TG-0	100 - 24.6	14856.7	7.51	12415.6	12542.1	13301.2	12864.5	12551.7	15957.4	11947.2	14061.5	12054.7	13937.6	15292.8	16237.4	13602.2	14380.2	13806.7	14818.1	19293.6	12341.9	12985.9	12728.5	11180.7	12120.5	13208	12011.5	10859.9	12792	12883.6	15607.8	13133.7	13264.1	13369.2	12155.1	15138.9	13156.8	13154.1
16.69_340.9391m/z		340.939	1	16.6866	0.880517	1	0.00528632	0.00287316	1.30048	WT-2	TG-2	100 - 20.2 - 0.128	1085.61	9.38	910.387	987.842	1034.46	915.942	907.083	1368.11	825.719	1073.07	962.343	884.139	1242.98	993.466	956.821	820.448	755.565	1264.32	1731.99	1120.72	834.864	822.242	699.932	738.251	822.866	940.452	882.791	837.415	786.668	900.727	718.419	701.8	760.63	667.268	702.134	895.182	861.205
17.46_268.1676m/z		268.168	1	17.4614	1.47575	5	1.48e-05	1.62e-05	2.00447	WT-0	WT-2	100 - 4.19	667.614	10.9	752.537	710.932	608.955	583.572	630.955	753.891	580.182	646.02	639.668	579.697	433.69	176.179	332.698	410.462	218.942	301.777	48.5537	495.561	664.052	623.449	507.086	781.248	606.595	771.18	614.305	590.409	571.12	686.524	698.052	681.039	499.928	662.34	568.264	727.189	734.064
17.69_297.0465m/z		297.046	1	17.6878	2.62315	8	6.77e-10	1.77e-09	1.96305	TG-2	WT-2	100 - 17 - 7.13	2006.23	5.26	2100.67	2106.38	1758.73	2028.53	1839.12	2113.01	1565.82	1733.76	1956.17	1569.13	1137.96	627.934	1027.91	1216.6	743.827	911.205	459.456	1503.95	2135.6	1893.97	1703.19	1954.09	1885.17	2105.73	1894.04	1891.43	1979.23	2016.89	2085.2	2061.64	1780.87	2063.98	2030.3	2111.06	2071.35
17.88_250.1567m/z		250.157	1	17.8806	3.5714	5	2.18e-10	6.53e-10	1.61934	TG-2	WT-2	100 - 33.2	5924.95	6.03	6306.97	5998.48	5694.63	6082.8	5422.21	6040.67	5381.8	5771.9	5890.23	4821.22	3938.85	3203.13	3593.12	4012.39	3138.64	3448.17	2083.69	4690.54	6062.14	6025.73	4821.48	5900.84	5311.56	5976.45	5197.88	5865.86	6051.8	5733.23	6347.77	5985.67	5411.89	6344.36	6217.02	6058.25	6131.21
18.05_208.0979m/z		208.098	1	18.0458	2.7466	19	4.37e-08	8.35e-08	2.32362	TG-2	WT-2	100	488.239	7.36	527.149	507.577	460.823	466.784	444.274	556.678	410.717	431.595	508.167	354.16	274.763	126.946	225.052	249.496	80.2844	189.482	47.0724	343.825	497.511	515.499	416.863	539.496	414.3	457.054	437.848	452.741	494.363	473.637	494.35	505.618	421.928	530.826	533.37	494.977	514.733
18.12_220.1468m/z		220.147	1	18.1212	4.63095	3	3.09e-11	1.14e-10	1.69525	TG-2	WT-2	100 - 16.7	56937.9	5.13	59573.3	58618.3	50682.6	56962.9	50769.8	58595.8	48368.3	52717.1	56113.1	45553.9	36741.1	26589.2	33395.8	38431.1	26358.3	30927.1	21042.3	43241.5	57505.6	55743.1	46706.1	56648.4	52189	56147.8	52260.8	54985.5	56053.5	57873.6	57738	57698.9	51908.4	59487.8	58517.4	58371.9	60766.8
18.77_264.1603m/z		264.16	1	18.7717	1.23583	4	4.93e-08	9.26e-08	1.864	TG-2	WT-2	100 - 45.5	451.664	10.88	409.983	456.19	377.893	376.43	350.54	436.936	335.361	367.054	456.363	271.434	278.946	218.778	191.589	237.036	186.576	290.806	183.972	321.643	377.591	415.4	331.233	633.565	369.823	353.347	253.886	382.339	326.354	448.1	447.776	291.796	440.065	417.223	578.548	430.227	476.932
18.95_129.0562m/z		129.056	1	18.9509	3.58598	47	1.43e-08	2.98e-08	1.19446	WT-0	WT-2	100 - 9.25	2462.87	4.21	2542.5	2502.46	2439.38	2469.54	2328.8	2540.85	2301.75	2265.85	2510.14	2340.14	2107.63	2118.56	2024.64	2053.97	1786.38	1987.22	1949.01	2189.69	2241.03	2160.07	2007.61	2102.95	2119.18	2233.21	1908.22	2182.9	2187.83	2507.8	2455.58	2292.34	2214.24	2332.27	2510.61	2357.86	2386.76
18.99_258.9001m/z		258.9	1	18.9922	3.18582	1	1.65e-12	7.67e-12	1.67233	WT-2	TG-0	100 - 27.3	4378.5	6.53	3423.35	3777.85	3375.89	3223.37	3610.07	3031.09	3528.08	3598.99	3237.58	3735.41	3830.72	4715.72	4539.7	3814.08	3915.93	4641	5859.97	4353.93	2868.55	2370.67	2515.35	2528.4	2655.21	2428.14	2263.73	3155.19	2529.37	3557.76	2905.54	2758.04	3125.91	3409.22	3189.6	3132.76	3289.62
19.05_450.0889m/z		450.089	1	19.0474	3.00745	1	1.78e-10	5.4e-10	1.36137	WT-0	TG-0	100 - 16.2	1744.47	7	1751.53	1898.09	1647.79	1733.38	1567.21	1843.63	1534.78	1776.92	1818.25	1608.04	1628.03	1543.18	1459.9	1503.55	1355.64	1578.72	1522.91	1736.74	1402	1261.32	1209.63	1368.62	1317.59	1388.31	1101.61	1424.72	1286.85	1855.74	1517.97	1495.36	1480.62	1586.2	1567.93	1661.38	1634.01
19.12_100.9343m/z		100.934	1	19.1165	1.63652	2	6.99e-15	5.88e-14	2.29132	WT-2	TG-0	100 - 7.68	8028.39	9.53	4574.6	4974.16	5808.22	5078.61	4969.79	4181.25	5181.73	5665.37	5455.94	6196.71	7637.98	9453.43	8600.98	6493.04	8050.9	8905.01	10437.3	6480.14	3292.21	3700.09	3471.18	3789.45	3358.63	3243.32	2561.71	3644.38	3347.25	4843.05	3891.52	3875.42	4805.23	3834.1	4662.89	4552.59	4136.02
19.12_131.0719m/z		131.072	1	19.1165	1.0927	60	0.0274005	0.0119818	1.20052	TG-2	WT-0	100 - 0.402	1649.78	9.72	1615.52	1260.18	1350.63	1235.54	1211.78	1231.55	1342.6	1406.35	1652.78	1476.03	1555.7	1566.06	1650.12	1460.39	1404.17	1411.38	2148.27	1229.99	1565.97	1662.03	1364.97	1650.79	1666.56	1462.99	1296.85	1562.22	1511.97	1569.75	1214.44	1606.89	1876.4	1401.7	1923.74	1602.62	1474.04
19.12_132.9234m/z		132.923	1	19.1165	5.4373	1	8.71e-13	4.43e-12	1.53907	WT-2	TG-0	100 - 10.3	19951.7	3.91	14985.6	14368.3	15602	14472.8	13551.6	15202.8	15440.9	15872.6	15515.8	16936.3	18550.9	23754.4	19937	15881.5	20132.5	21602.3	25006.3	17763.9	13625.9	13560.3	11824.2	13343.2	13127.9	12418.1	11669.6	12925.2	12651.2	15135.6	13803.4	13764.5	14099.6	13539.3	14416.7	14538.8	13693.5
19.12_158.9757m/z		158.976	1	19.1165	1.84635	2	6.31e-12	2.73e-11	1.87083	WT-2	TG-0	100 - 18.7 - 4.39	33322.9	8.49	22733.8	25467.3	26437.3	23352.2	23812.6	20226.3	24531.2	27436.7	25780.1	26888.2	31002.4	38764.9	35328.1	28034.2	34527.2	34091	44295.1	26975	16811.6	18869.7	16170.1	20140	18325.5	16598.8	13095.2	17484.1	17366.6	23774.8	19567.2	19638.4	23550	18485.9	25216.5	20331.6	19795.3
19.13_113.9259m/z		113.926	1	19.1304	1.83153	1	7.56e-12	3.21e-11	1.8369	WT-2	TG-0	100 - 34 - 0.0162	4775.13	8.82	3611.88	3663.14	3597.54	3705.62	3802.13	2846.34	3902.89	3589.42	4073.64	3953.94	4640.96	5386.53	5292.9	4061.78	4576.34	4854.09	6228.89	3980.79	2630.14	2681.18	2059.67	3098.41	2672.09	2508.58	2146.63	2722.72	2667.66	3498.53	2786.07	2531.39	3348.33	3050.51	3503.87	3253.72	3101.6
19.13_153.0406m/z		153.041	1	19.1304	0.5256	4	0.00211464	0.00128789	1.15145	TG-0	WT-0	100 - 1.07	1723.58	5.97	1550.54	1555.33	1510.42	1520.99	1274.07	1529.42	1407.53	1559.49	1533.41	1339.94	1504.53	1630.02	1631.55	1280.36	1555.16	1448.89	1740.78	1347.31	1781.44	1671.26	1618.26	1680.93	1443.42	1730.58	1696.84	1568.69	1731.65	1652.13	1505.13	1971.97	1656.98	1395.98	2019.9	1868.2	1477.67
19.17_401.1294m/z		401.129	1	19.1721	2.92615	6	1.39e-11	5.29e-11	1.3459	WT-2	TG-0	100	1389.89	4.5	1315.02	1214.6	1323.42	1207.9	1196.15	1187.5	1206.33	1279.94	1285.36	1310.61	1430.89	1553.27	1438.12	1181.58	1317.08	1398.34	1581.45	1297.69	1178.41	1064.95	935.831	1015.97	990.986	1083	995.194	973.766	1066.26	1174.77	1141.67	1054.16	1032.38	1146.68	1168.58	1106.91	1119.98
19.27_119.0356m/z		119.036	1	19.2687	2.88465	35	0	0	1.47415	WT-0	TG-0	100	352.765	4.01	378.441	335.026	361.372	357.987	335.483	339.419	342.028	360.363	358.739	349.173	353.852	372.368	362.355	315.953	333.43	335.505	382.697	357.921	273.106	233.287	214.836	246.575	225.666	241.167	247.136	244.2	229.004	332.603	335.258	268.932	274.439	302.648	295.79	311.341	294.289
19.31_141.0532m/z		141.053	1	19.3101	2.89848	38	0	0	1.82509	WT-2	TG-0	100	720.886	4.95	643.996	652.393	710.993	647.494	626.78	630.291	651.524	723.112	673.287	708.003	725.296	770.341	730.053	657.199	672.913	696.412	821.976	705.778	451.46	401.564	364.537	403.816	375.512	401.531	357.663	443.662	399.108	563.121	565.329	467.688	488.607	558.693	524.499	534.209	544.747
19.50_178.0261n	178.026	223.02	1	19.5042	0.596583	12	3.38e-05	3.42e-05	1.15946	TG-2	TG-0	100 - 4.72 - 0.969	896.339	3.83	858.663	911.978	884.354	841.067	901.044	874.159	857.489	958.9	893.574	802.836	814.925	780.101	797.667	820.13	734.272	928.075	853.129	868.359	886.26	692.326	815.317	762.233	694.778	822.284	705.781	800.15	730.438	971.717	940.345	834.533	917.567	787.147	864.386	955.149	940.69
19.52_305.0228m/z		305.023	1	19.518	0.554933	18	1.6e-06	2.24e-06	1.15781	TG-2	WT-2	100 - 5.51 - 0.893	860.08	2.62	825.427	835.945	816.023	816.066	826.72	792.157	776.765	787.459	781.587	731.576	754.123	699.083	750.418	783.311	776.64	725.226	684.773	780.479	826.73	690.416	792.327	717.151	645.824	780.555	665.669	800.836	714.416	917.634	881.774	791.139	870.232	803.055	841.275	863.553	911.684
19.60_176.9837m/z		176.984	1	19.6012	2.66335	4	0	0	1.39539	WT-2	TG-0	100	398.459	4.03	395.651	376.646	409.07	378.889	391.89	362.622	370.616	409.358	395.854	399.808	408.025	413.79	417.593	367.791	375.944	394.378	428.429	380.377	304.79	275.467	276.692	273.563	273.153	274.841	273.991	284.723	288.993	349.487	359.613	308.914	319.405	350.136	317.619	341.728	329.989
[truncated: 25 more columns]
