# Supplementary material for: Decreased Hyocholic Acid and Lysophosphatidylcholine Induce Elevated Blood Glucose in a Transgenic Porcine Model of Metabolic Disease
Source: Metabolites. 2022 Nov 23;12(12):1164. doi: 10.3390/metabo12121164 (PMC9784658; doi:10.3390/metabo12121164)
Supplement: Supplementary file 1 [file metabolites-12-01164-s001.zip › Supplemental Table 5.xlsx]

## Sheet: WT2 VS WT0
Enrichment of up regulated metabolites between WT2 and WT0 with main-class 464 main chemical class lipid sets
Metabolite Set	Total	Hits	P value	Metabolites
Amino acids and peptides	723	12	9.03e-15	L-Phenylalanine; L-Isoleucine; L-Arginine; L-Leucine; Hexanoylglycine; Suberylglycine; Gabapentin; Kyotorphin; Cinnamoylglycine; Captopril; Alvimopan; Tryptophyl-Histidine
Fatty Acids and Conjugates	3090	27	4.76e-26	Oleic acid; Mevalonic acid; Dodecanoic acid; Hydroxyisocaproic acid; Pentadecanoic acid; Tricosanoic acid; Myristoleic acid; (R)-2-Hydroxycaprylic acid; Juniperic acid; Palmitelaidic acid; (R)-2-Hydroxysterculic acid; 3-hydroxytetradecanoic acid; 10-Hydroxydecanoic acid; 3-Hydroxyhexanoic acid; Docosanedioic acid; 13-methyl-hexadecanoic acid; 17-methyl-nonadecanoic acid; trans-2-oleic acid; 17Z-o…
Glycerophosphocholines	4700	8	0.00236	LysoPC(18:1(9Z)); PC(18:0/18:1(11Z)); PC(18:1(9Z)/18:2(9Z,12Z)); LysoPC(18:2(9Z,12Z)); LysoPC(20:2(11Z,14Z)); PC(O-34:2); PC(18:2(2E,4E)/18:2(2E,4E)); PC(O-18:0/18:4(6Z,9Z,12Z,15Z))
Glycerophosphoethanolamines	4350	12	1.73e-06	PE-NMe(18:1(9Z)/18:1(9Z)); LysoPE(0:0/20:2(11Z,14Z)); LysoPE(0:0/20:5(5Z,8Z,11Z,14Z,17Z)); LysoPE(0:0/22:2(13Z,16Z)); LysoPE(0:0/22:6(4Z,7Z,10Z,13Z,16Z,19Z)); LysoPE(16:1(9Z)/0:0); LysoPE(18:2(9Z,12Z)/0:0); LysoPE(22:1(13Z)/0:0); PE(O-20:0/15:0); PE(22:2(13Z,16Z)/19:0); PE(O-18:0/18:3(9Z,12Z,15Z)); PE(P-18:0/19:1(9Z))
Steroids	1050	5	0.000183	7b-Hydroxy-3-oxo-5b-cholanoic acid; Deoxycholic acid 3-glucuronide; Etonogestrel; Ciclesonide; Homodolichosterone
Prenol lipids	2470	6	0.00146	(+/-)-Dihydrofarnesol; cis-p-Menthane-1,7,8-triol; Triptohypol F; 7(14)-Bisabolene-2,3,10,11-tetrol; gamma-Eudesmol rhamnoside; anhydroretinol
Fatty esters	1870	7	4.31e-05	L-Palmitoylcarnitine; Stearoylcarnitine; cis-5-Tetradecenoylcarnitine; trans-Hexadec-2-enoyl carnitine; Ethyl hydrogen fumarate; 24-Tetracosanolide; 26-Hexacosanolide
Fatty Acyls	1470	4	0.0063	Oleoylcarnitine; Cohibin A; 10,20-Dihydroxyeicosanoic acid; (Z)-2-Methyl-2-butene-1,4-diol 4-O-beta-D-Glucopyranoside
Fatty amides	406	2	0.0174	S-aminomethyldihydrolipoamide; Palmitic amide
Enrichment of down regulated metabolites between WT2 and WT0 with main-class 464 main chemical class lipid sets
Metabolite Set	Total	Hits	P value	Metabolites
Amino acids and peptides	723	4	0.000906	Betaine; 3-Hydroxy-N6,N6,N6-trimethyl-L-lysine; N-Acetylornithine; Azlocillin
Fatty Acids and Conjugates	3090	13	2.76e-08	3-Hydroxytetradecanedioic acid; Tetracosahexaenoic acid; Pentacosanoic acid; 3R-Aminononanoic acid; Pinolenic acid; 25:0(18Me); 22-tricosenoic acid; 3,9-hexadecadiynoic acid; 28-hydroxy-octacosanoic acid; (2S,3R)-3-hydroxybutane-1,2,3-tricarboxylic acid; xi-3-Hydroxy-2-oxobutanoic acid; 7-bromo-5-heptynoic acid; Oxalacetic acid
Glycerophosphocholines	4700	11	8.29e-05	PC(16:0/16:0); PC(22:1(13Z)/20:3(5Z,8Z,11Z)); LysoPC(14:0/0:0); LysoPC(16:0); LysoPC(16:1(9Z)/0:0); LysoPC(22:4(7Z,10Z,13Z,16Z)); LysoPC(P-16:0); LysoPC(P-18:1(9Z)); LysoPC(P-18:0); PC(O-16:0/1:0); PC(O-18:0/22:5(4Z,7Z,10Z,13Z,16Z))
Glycerophosphoethanolamines	4350	17	5.21e-10	PE(18:1(9Z)/18:1(9Z)); PE(18:0); LysoPE(18:0/0:0); PE(P-16:0e/0:0); LysoPE(0:0/18:1(11Z)); LysoPE(0:0/20:0); LysoPE(0:0/20:1(11Z)); LysoPE(0:0/22:1(13Z)); LysoPE(0:0/22:5(4Z,7Z,10Z,13Z,16Z)); LysoPE(16:0/0:0); LysoPE(20:5(5Z,8Z,11Z,14Z,17Z)/0:0); LysoPE(22:0/0:0); 1-Heptadecanoylglycerophosphoethanolamine; PE(13:0/14:0); PE(13:0/22:0); PE(19:0/0:0); PE(O-18:1(9Z)/0:0)
Glycerophosphoserines	4140	8	0.00264	PS(22:2(13Z,16Z)/22:4(7Z,10Z,13Z,16Z)); PS(O-16:0/12:0); PS(O-20:0/16:0); PS(13:0/22:0); PS(21:0/22:1(11Z)); PS(O-18:0/15:1(9Z)); PS(P-20:0/22:6(4Z,7Z,10Z,13Z,16Z,19Z)); PS(20:4(5Z,8Z,11Z,14Z)/0:0)
Sphingoid bases	98	3	2.63e-05	Sphingosine 1-phosphate；N,N-Dimethyl-Safingol; Prosopinine
Steroids	1050	5	0.000355	Pregnanetriol; 2,3-Dihydrowithanolide E; Physangulide; CE(13D3); CE(7D6)
Fatty esters	1870	4	0.0226	Acrylyl-CoA; 2E-Hexenoyl-CoA; 2-Methylacetoacetyl-CoA; R-cucujolide III
Prenol lipids	2470	12	2.05e-08	13'-Hydroxy-gamma-tocopherol; Armillaripin; Methyl (9Z)-8'-oxo-6,8'-diapo-6-carotenoate; 4,10-Longipinanedione; Anhydrosophoradiol; alpha-Rotunol; exo-2-Methyl-3-methylenebicyclo[2.2.1]heptan-2-ol; Campesteryl alpha-linolenate; 12alpha-Hydroxy-13,18-dehydroparain; Idoxanthin; Eremopetasidione; 25-Acetylvulgaroside
Fatty Acyls	1470	10	1.54e-08	2-Methylacetoacetyl-CoA; 13,14-Dihydro PGF-1a; DG(18:1(11Z)/18:3(9Z,12Z,15Z)/0:0); 6,9,12,15,18,21-Tetracosahexaenoic acid; Montecristin; 1-Hydroxy-1-phenyl-3-octadecanone; Cibaric acid; 4,8,12,15,19-Docosapentaenoic acid; 3-oxo-Valproic acid CoA; 3-methylmalate(2-)

## Sheet: TG2 VS TG0
Enrichment of up regulated metabolites between TG2 and TG0 with main-class 464 main chemical class lipid sets
Metabolite Set	Total	Hits	P value	Metabolites
Amino acids and peptides	723	6	3.03e-06	L-Isoleucine; L-Leucine; Suberylglycine; Kyotorphin; Captopril; Tryptophyl-Histidine
Fatty Acids and Conjugates	3090	28	9.88e-28	Mevalonic acid; Dodecanoic acid; Pentadecanoic acid; Tricosanoic acid; Myristoleic acid; Tetracosanoic acid; Palmitelaidic acid; (R)-2-Hydroxysterculic acid; (R)-mevalonate; 3-hydroxytetradecanoic acid; 26-Hydroxy-hexacosanoic acid; Pinolenic acid; 3R,5S-Dimethyldodecanoic acid; 17-methyl-nonadecanoic acid; trans-2-oleic acid; 17Z-octadecenoic acid; 22-tricosenoic acid; 17,20-hexacosadienoic acid…
Glycerophosphoethanolamines	4350	3	0.352	LysoPE(0:0/20:5(5Z,8Z,11Z,14Z,17Z)); LysoPE(0:0/22:2(13Z,16Z)); PE(13:0/22:0)
Glycerophosphoserines	4140	6	0.0155	PS(22:2(13Z,16Z)/22:4(7Z,10Z,13Z,16Z)); PS(O-20:0/16:0); PS(13:0/22:0); PS(17:2(9Z,12Z)/22:4(7Z,10Z,13Z,16Z)); PS(O-18:0/15:1(9Z)); PS(P-20:0/22:6(4Z,7Z,10Z,13Z,16Z,19Z))
Sphingoid bases	98	5	1.56e-09	Sphinganine; Phytosphingosine; C16 Sphinganine; N,N-Dimethyl-Safingol;Xestoaminol C;
Steroids	1050	5	0.000166	7b-Hydroxy-3-oxo-5b-cholanoic acid; Estrone sulfate; Deoxycholic acid 3-glucuronide; Etonogestrel; 17beta-Methylestra-1,3,5(10)-trien-3-ol
Prenol lipids	2470	8	2.83e-05	Armillaripin; Methyl (2E,4Z,6E,8E,10E)-4,8-dimethyl-12-oxo-2,4,6,8,10-dodecapentaenoate; Methyl (9Z)-8'-oxo-6,8'-diapo-6-carotenoate; 4,10-Longipinanedione; Methyl-delta-ionone; Triptohypol F; 7(14)-Bisabolene-2,3,10,11-tetrol; Arabsin
Fatty esters	1870	8	3.93e-06	L-Acetylcarnitine; L-Palmitoylcarnitine; Stearoylcarnitine; cis-5-Tetradecenoylcarnitine; trans-Hexadec-2-enoyl carnitine; Mayolene-18; 24-Tetracosanolide; 26-Hexacosanolide
Fatty Acyls	1470	7	8.24e-06	Oleoylcarnitine; 10,20-Dihydroxyeicosanoic acid; Glyceryl 5-hydroxydecanoate; Diepomuricanin A; 3-methylmalate(2-); 3,4,5-trihydroxy-6-{[(2Z)-7-hydroxy-2-(phenylmethylidene)heptyl]oxy}oxane-2-carboxylic acid; 3-methyl-4-(sulfooxy)but-2-enoic acid
Fatty amides	406	1	0.179	S-aminomethyldihydrolipoamide
Enrichment of down regulated metabolites between TG2 and TG0 with main-class 464 main chemical class lipid sets
Metabolite Set	Total	Hits	P value	Metabolites
Amino acids and peptides	723	2	0.0456	Betaine; N-Acetylornithine
Fatty Acids and Conjugates	3090	3	0.119	3-Hydroxytetradecanedioic acid; 3,9-hexadecadiynoic acid; 8,11-Eicosadiynoic acid
Glycerophosphocholines	4700	14	3.58e-09	PC(16:0/16:0); PC(22:4(7Z,10Z,13Z,16Z)/18:0); PC(22:6(4Z,7Z,10Z,13Z,16Z,19Z)/18:0); LysoPC(14:0/0:0); LysoPC(16:0); LysoPC(16:1(9Z)/0:0); LysoPC(18:0); LysoPC(20:1(11Z)); LysoPC(22:4(7Z,10Z,13Z,16Z)); LysoPC(P-18:1(9Z)); LysoPC(17:0); LysoPC(P-18:0); PC(O-16:0/1:0); PC(17:1(10Z)/0:0)
Glycerophosphoethanolamines	4350	20	2.81e-16	PE(14:0/16:1(9Z)); PE(15:0/20:2(11Z,14Z)); PE(18:1(9Z)/18:1(9Z)); PE(18:0); LysoPE(18:0/0:0); PE(P-16:0e/0:0); LysoPE(0:0/18:1(11Z)); LysoPE(0:0/20:0); LysoPE(0:0/20:1(11Z)); LysoPE(0:0/22:1(13Z)); LysoPE(0:0/22:5(4Z,7Z,10Z,13Z,16Z)); LysoPE(16:0/0:0); LysoPE(20:5(5Z,8Z,11Z,14Z,17Z)/0:0); LysoPE(22:0/0:0); 1-Heptadecanoylglycerophosphoethanolamine; PE(19:1(9Z)/0:0); PE(21:0/0:0); PE(19:0/0:0); PE…
Glycerophosphoserines	4140	2	0.479	PS(14:1(9Z)/12:0); PS(20:4(5Z,8Z,11Z,14Z)/0:0)
Sphingoid bases	98	2	0.000689	Sphingosine 1-phosphate
Steroids	1050	2	0.0628	Pregnanetriol; 2,3-Dihydrowithanolide E
Prenol lipids	2470	6	0.000409	13'-Hydroxy-gamma-tocopherol; (17alpha,23S)-Epoxy-28,29-dihydroxy-27-norlanost-8-ene-3,24-dione; alpha-Rotunol; 12alpha-Hydroxy-13,18-dehydroparain; Idoxanthin; 25-Acetylvulgaroside
Fatty esters	1870	2	0.165	Octadecyl fumarate; R-cucujolide III
Fatty Acyls	1470	10	3.47e-10	Oleoylcarnitine; 13,14-Dihydro PGF-1a; DG(18:1(11Z)/18:3(9Z,12Z,15Z)/0:0); 6,9,12,15,18,21-Tetracosahexaenoic acid; Dieporeticenin; Montecristin; 6-Hydroxypentadecanedioic acid; Reticulatain 2; 1-Hydroxy-1-phenyl-3-octadecanone; Cibaric acid
Fatty amides	406	1	0.146	N-docosahexaenoyl GABA

## Sheet: TG0 VS WT0
Enrichment of up regulated metabolites between TG0 and WT0 with main-class 464 main chemical class lipid sets
Metabolite Set	Total	Hits	P value	Metabolites
Amino acids and peptides	723	13	1.84e-16	Betaine; Creatine; L-Tyrosine; L-Proline; L-Isoleucine; L-Arginine; L-Glutamine; L-Methionine; Hexanoylglycine; Gabapentin; Kyotorphin; Alvimopan; Tryptophyl-Histidine
Fatty Acids and Conjugates	3090	10	1.59e-07	(S)-3,4-Dihydroxybutyric acid; Oleic acid; Hydroxyisocaproic acid; Stearic acid; (R)-2-Hydroxycaprylic acid; 3-Hydroxyhexanoic acid; 3,3-dimethyl-butanoic acid; trans-2-oleic acid; 3-undecynoic acid; 8,11-Eicosadiynoic acid
Glycerophosphocholines	4700	2	0.504	PC(22:1(13Z)/20:3(5Z,8Z,11Z)); PC(O-18:0/22:5(4Z,7Z,10Z,13Z,16Z))
Glycerophosphoethanolamines	4350	4	0.0708	PE(15:0/20:2(11Z,14Z)); LysoPE(18:1(9Z)/0:0); PE(13:0/14:0); PE(13:0/22:0)
Glycerophosphoserines	4140	8	0.000118	PS(22:2(13Z,16Z)/22:4(7Z,10Z,13Z,16Z)); PS(O-16:0/12:0); PS(O-20:0/16:0); PS(13:0/22:0); PS(14:1(9Z)/12:0); PS(21:0/22:1(11Z)); PS(O-18:0/15:1(9Z)); PS(P-20:0/22:6(4Z,7Z,10Z,13Z,16Z,19Z))
Sphingoid bases	98	2	0.000587	Sphingosine 1-phosphate;N,N-Dimethyl-Safingol
Steroids	1050	1	0.313	CE(7D6)
Prenol lipids	2470	4	0.012	13'-Hydroxy-gamma-tocopherol; (+/-)-Dihydrofarnesol; Campesteryl alpha-linolenate; gamma-Eudesmol rhamnoside
Fatty esters	1870	9	2.56e-08	L-Acetylcarnitine; L-Palmitoylcarnitine; Stearoylcarnitine; cis-5-Tetradecenoylcarnitine; Acrylyl-CoA; trans-Hexadec-2-enoyl carnitine; Octadecyl fumarate; 2E-Hexenoyl-CoA; 2-Methylacetoacetyl-CoA
Fatty Acyls	1470	8	6.39e-08	2-Methylacetoacetyl-CoA; Oleoylcarnitine; MG(18:3(9Z,12Z,15Z)/0:0/0:0); 6-Hydroxypentadecanedioic acid; 10,20-Dihydroxyeicosanoic acid; (Z)-2-Methyl-2-butene-1,4-diol 4-O-beta-D-Glucopyranoside; 3-oxo-Valproic acid CoA; 2-hydroxy-3-(sulfooxy)butanedioic acid
Enrichment of down regulated metabolites between TG0 and WT0 with main-class 464 main chemical class lipid sets
Metabolite Set	Total	Hits	P value	Metabolites
Fatty Acids and Conjugates	3090	25	4.5e-23	Dodecanoic acid; Pentadecanoic acid; Tricosanoic acid; Myristoleic acid; Tetracosanoic acid; Pentacosanoic acid; Palmitelaidic acid; (R)-2-Hydroxysterculic acid; (R)-mevalonate; Pinolenic acid; 3R,5S-Dimethyldodecanoic acid; 13-methyl-hexadecanoic acid; 17-methyl-nonadecanoic acid; 27:2(5Z,9Z); 22-tricosenoic acid; 2,3-decadienoic acid; 19Z-docosenoic acid; 29:3(5Z,9Z,23Z); 19:1(16Z); 24-hydroxy-…
Glycerophosphocholines	4700	7	0.00988	LysoPC(18:1(9Z)); LysoPC(14:0/0:0); LysoPC(16:0); LysoPC(18:0); LysoPC(20:3(5Z,8Z,11Z)); LysoPC(P-18:1(9Z)); PC(P-18:0/20:4(5Z,8Z,11Z,14Z))
Glycerophosphoethanolamines	4350	9	0.000368	LysoPE(18:0/0:0); LysoPE(0:0/22:2(13Z,16Z)); LysoPE(16:1(9Z)/0:0); 1-Heptadecanoylglycerophosphoethanolamine; PE(13:0/15:1(9Z)); PE(13:0/18:0); PE(21:0/22:4(7Z,10Z,13Z,16Z)); PE(P-16:0/13:0); PE(19:1(9Z)/0:0)
Glycerophosphoserines	4140	4	0.157	PS(O-18:0/14:0); PS(14:0/17:0); PS(17:2(9Z,12Z)/22:4(7Z,10Z,13Z,16Z)); PS(P-16:0/13:0)
Sphingoid bases	98	2	0.00116	Phytosphingosine; C16 Sphinganine
Prenol lipids	2470	12	5.06e-09	Armillaripin; Methyl (2E,4Z,6E,8E,10E)-4,8-dimethyl-12-oxo-2,4,6,8,10-dodecapentaenoate; Methyl (9Z)-8'-oxo-6,8'-diapo-6-carotenoate; 4,10-Longipinanedione; Ganoderic acid alpha; cis-p-Menthane-1,7,8-triol; Triptohypol F; 7(14)-Bisabolene-2,3,10,11-tetrol; exo-2-Methyl-3-methylenebicyclo[2.2.1]heptan-2-ol; Arabsin; Eremopetasidione; 1,1,2-Trimethyl-3,5-bis(1-methylethenyl)cyclohexane
Fatty esters	1870	2	0.243	Mayolene-18; 26-Hexacosanolide
Fatty Acyls	1470	4	0.00676	Glyceryl 5-hydroxydecanoate; Diepomuricanin A; 3-methylmalate(2-); 3-methyl-4-(sulfooxy)but-2-enoic acid
Fatty amides	406	2	0.0181	Palmitic amide; Octadecanamide

## Sheet: TG2 VS WT2
Enrichment of up regulated metabolites between TG2 and WT2 with main-class 464 main chemical class lipid sets
Metabolite Set	Total	Hits	P value	Metabolites
Amino acids and peptides	723	5	1.54e-05	Betaine; L-Tyrosine; L-Methionine; 3-Hydroxy-N6,N6,N6-trimethyl-L-lysine; Azlocillin
Fatty Acids and Conjugates	3090	6	0.000732	(S)-3,4-Dihydroxybutyric acid; 3R-Aminononanoic acid; Pinolenic acid; 3,3-dimethyl-butanoic acid; 25:0(18Me); 7-bromo-5-heptynoic acid
Glycerophosphocholines	4700	3	0.225	PC(22:1(13Z)/20:3(5Z,8Z,11Z)); LysoPC(P-16:0); PC(O-18:0/22:5(4Z,7Z,10Z,13Z,16Z))
Glycerophosphoethanolamines	4350	2	0.448	PE(13:0/14:0); PE(13:0/22:0)
Glycerophosphoserines	4140	7	0.000598	PS(22:2(13Z,16Z)/22:4(7Z,10Z,13Z,16Z)); PS(O-16:0/12:0); PS(O-20:0/16:0); PS(13:0/22:0); PS(21:0/22:1(11Z)); PS(O-18:0/15:1(9Z)); PS(P-20:0/22:6(4Z,7Z,10Z,13Z,16Z,19Z))
Sphingoid bases	98	5	2.9e-10	Sphinganine; Phytosphingosine; C16 Sphinganine;N,N-Dimethyl-Safingol;Xestoaminol C
Steroids	1050	2	0.0517	CE(13D3); CE(7D6)
Prenol lipids	2470	9	2.02e-07	13'-Hydroxy-gamma-tocopherol; Armillaripin; Methyl-delta-ionone; Anhydrosophoradiol; exo-2-Methyl-3-methylenebicyclo[2.2.1]heptan-2-ol; Campesteryl alpha-linolenate; Idoxanthin; Eremopetasidione; Sambutoxin
Fatty esters	1870	6	5.04e-05	L-Acetylcarnitine; cis-5-Tetradecenoylcarnitine; Acrylyl-CoA; 2E-Hexenoyl-CoA; 2-Methylacetoacetyl-CoA; R-cucujolide III
Fatty Acyls	1470	4	0.00179	2-Methylacetoacetyl-CoA; MG(18:3(9Z,12Z,15Z)/0:0/0:0); 3-oxo-Valproic acid CoA; 2-hydroxy-3-(sulfooxy)butanedioic acid
Enrichment of down regulated metabolites between TG2 and WT2 with main-class 464 main chemical class lipid sets
Metabolite Set	Total	Hits	P value	Metabolites
Fatty Acids and Conjugates	3090	20	3.52e-16	Mevalonic acid; Dodecanoic acid; Pentadecanoic acid; Tricosanoic acid; Myristoleic acid; Juniperic acid; Mupirocin; (R)-2-Hydroxysterculic acid; (R)-mevalonate; 10-Hydroxydecanoic acid; Docosanedioic acid; 13-methyl-hexadecanoic acid; 17-methyl-nonadecanoic acid; 27:2(5Z,9Z); 19Z-docosenoic acid; 29:3(5Z,9Z,23Z); 19:1(16Z); 24-hydroxy-tetracosanoic acid; 12-Hydroxyhexacosanoic acid; 10-oxo-nonade…
Glycerophosphocholines	4700	27	2.33e-20	PC(16:0/16:0); LysoPC(18:1(9Z)); PC(14:0/20:3(8Z,11Z,14Z)); PC(16:0/18:1(9Z)); PC(18:0/18:1(11Z)); PC(18:1(9Z)/14:0); PC(18:1(9Z)/18:2(9Z,12Z)); LysoPC(14:0/0:0); LysoPC(16:0); LysoPC(16:1(9Z)/0:0); LysoPC(18:0); LysoPC(18:2(9Z,12Z)); LysoPC(20:1(11Z)); LysoPC(20:2(11Z,14Z)); LysoPC(20:3(5Z,8Z,11Z)); LysoPC(22:4(7Z,10Z,13Z,16Z)); LysoPC(22:5(4Z,7Z,10Z,13Z,16Z)); LysoPC(P-18:1(9Z)); PC(O-34:2); Ly…
Glycerophosphoethanolamines	4350	17	1.86e-10	PE(14:0/16:1(9Z)); PE(18:1(9Z)/18:1(9Z)); PE(20:0/18:1(9Z)); PE-NMe(18:1(9Z)/18:1(9Z)); PE(18:0); LysoPE(18:0/0:0); LysoPE(0:0/20:0); LysoPE(0:0/20:1(11Z)); LysoPE(0:0/22:1(13Z)); LysoPE(16:1(9Z)/0:0); 1-Heptadecanoylglycerophosphoethanolamine; PE(O-20:0/15:0); PE(22:2(13Z,16Z)/19:0); PE(22:6(4Z,7Z,10Z,13Z,16Z,19Z)/19:0); PE(O-18:0/18:3(9Z,12Z,15Z)); PE(P-18:0/19:1(9Z)); PE(19:1(9Z)/0:0)
Steroids	1050	9	6.36e-09	7b-Hydroxy-3-oxo-5b-cholanoic acid; Pregnenolone sulfate; Deoxycholic acid 3-glucuronide; Etonogestrel; Ciclesonide; Homodolichosterone; Schleicherastatin 6; Schleicherastatin 5; 17beta-Methylestra-1,3,5(10)-trien-3-ol
Prenol lipids	2470	7	0.000379	Ganoderic acid alpha; cis-p-Menthane-1,7,8-triol; (3beta,17alpha,23S,24S)-17,23-Epoxy-3,24,29-trihydroxy-27-norlanost-8-en-15-one; Triptohypol F; (17alpha,23S)-Epoxy-28,29-dihydroxy-27-norlanost-8-ene-3,24-dione; 7(14)-Bisabolene-2,3,10,11-tetrol; anhydroretinol
Fatty esters	1870	1	0.634	26-Hexacosanolide
Fatty Acyls	1470	2	0.186	3,4,5-trihydroxy-6-{[(2Z)-7-hydroxy-2-(phenylmethylidene)heptyl]oxy}oxane-2-carboxylic acid; 3-methyl-4-(sulfooxy)but-2-enoic acid
Fatty amides	406	4	7.27e-05	Oleamide; Palmitic amide; Octadecanamide; Linoleamide
