# Supplementary material for: Decreased Hyocholic Acid and Lysophosphatidylcholine Induce Elevated Blood Glucose in a Transgenic Porcine Model of Metabolic Disease
Source: Metabolites. 2022 Nov 23;12(12):1164. doi: 10.3390/metabo12121164 (PMC9784658; doi:10.3390/metabo12121164)
Supplement: Supplementary file 1 [file metabolites-12-01164-s001.zip › Supplemental Table 6.xlsx]

## Sheet: Metabolites
Compound ID	Match	Average				Ratio				P Value
		WT-0	WT-2	TG-0	TG-2	WT-2/0	TG-2/0	TG/WT-0	TG/WT-2	WT-2/0	TG-2/0	TG/WT-0	TG/WT-2
Glucose and Oxoglutaric acid
HMDB0000516	Beta-D-Glucose	2383.5	2688.11	4384.97	4462.06	1.1278	1.01758	1.83972	1.65992	0.169475	0.854776	0.000223778	1.90138e-05
CSID50	Oxoglutaric acid	1297.24	880.994	1681.47	1781.34	0.679132	1.05939	1.2962	2.02196	0.000769227	0.151455	0.00133511	1.60981e-09
Amino acids
150-30-1	L-Phenylalanine	1572.39	2001.94	1943.36	2245.15	1.27318	1.15529	1.23593	1.12149	0.0209445	0.284473	0.0713613	0.359294
60-18-4	L-Tyrosine	1125.94	1049.61	1998.64	1543.66	0.932212	0.772359	1.77509	1.4707	0.461836	0.0406506	0.000836085	0.000577764
CSID548	L-Isoleucine	1990.66	2921.14	2448.53	3231.9	1.46743	1.31993	1.23001	1.10638	0.000317812	0.00655936	0.026445	0.228908
CSID128566	L-Proline	344.884	281.426	472.248	392.488	0.816001	0.831105	1.36929	1.39464	0.0986789	0.311795	0.0404899	0.110208
107-43-7	Betaine	523.684	298.898	688.864	414.359	0.57076	0.601511	1.31542	1.38629	0.000137689	0.00188209	0.0183877	0.0780579
63-68-3	L-Methionine	157.405	165.293	280.699	311.829	1.05011	1.1109	1.78329	1.88652	0.735119	0.414541	0.000750741	0.000759516
HMDB0062634	(S)-carnitinium	243.791	160.276	303.606	369.054	0.657432	1.21557	1.24536	2.30262	0.131855	0.0819229	0.146424	0.000895109
Fatty esters
3040-38-8	L-Acetylcarnitine	50.3064	66.2912	110.063	366.521	1.31775	3.33011	2.18785	5.52897	0.474333	0.032795	0.00689505	0.0165084
HMDB0002014	cis-5-Tetradecenoylcarnitine	11.0652	145.047	73.4948	272.528	13.1084	3.70812	6.64196	1.87889	0.000210441	0.0186824	0.0031892	0.10302
HMDB0006317	trans-Hexadec-2-enoyl carnitine	26.2917	174.24	105.382	234.197	6.62717	2.22235	4.0082	1.34411	0.000162202	0.0319879	0.00303057	0.285661
CSID10128117	L-Palmitoylcarnitine	201.423	742.505	437.082	799.407	3.68631	1.82896	2.16998	1.07663	5.49464e-05	0.0150159	0.00598852	0.679614
HMDB0000848	Stearoylcarnitine	127.734	770.795	404.897	714.137	6.03436	1.76375	3.16983	0.926494	4.55853e-05	0.0132053	0.0159825	0.594549
13962-05-5	Oleoylcarnitine	164.703	1267.37	807.554	1444.03	7.69491	1.78815	4.9031	1.13939	1.51748e-07	0.0103508	0.00335206	0.337373
Fatty Acids and Conjugates
HMDB0000638	Dodecanoic acid	2129.99	2347.67	1699.07	1888.92	1.1022	1.11174	0.797686	0.804595	0.0117477	0.00519537	4.27912e-06	2.22947e-05
544-64-9	Myristoleic acid	1118.58	1355.9	808.537	1101.47	1.21216	1.3623	0.722826	0.812351	0.023039	0.00201965	0.00032988	0.0226151
HMDB0000826	Pentadecanoic acid	6482.76	7052.8	5673.6	6193.02	1.08793	1.09155	0.875183	0.878094	0.0207245	0.0377797	0.000353328	0.00443556
LMFA01020196	13-methyl-hexadecanoic acid	7929.88	9666.32	6982.48	7486.37	1.21897	1.07217	0.880528	0.77448	0.000175458	0.197969	0.00232701	9.35536e-05
HMDB0001160	Tricosanoic acid	2742.2	3191.48	1850.52	2514.51	1.16384	1.35881	0.674831	0.787883	0.000922667	2.8801e-06	1.79987e-10	3.44887e-05
LMFA01030403	19Z-docosenoic acid	1692.41	2107.41	1319.54	1549.17	1.24521	1.17402	0.779677	0.735106	0.00132897	0.000250509	0.00013408	9.25846e-05
HMDB0000207	Oleic acid	33.3046	187.904	95.5385	225.887	5.64199	2.36436	2.86863	1.20214	0.0237491	0.0595685	0.0114005	0.642676
LMFA01010018	Stearic acid	71824.4	80061.9	83053.7	90525.9	1.11469	1.08997	1.15634	1.1307	0.0586747	0.104031	0.00206806	0.0544191
Glycerolipids
542-44-9	MG(16:0/0:0/0:0)	87.3474	151.54	72.7649	120.4	1.73492	1.65464	0.833052	0.794507	0.00277347	0.00530916	0.0128703	0.1369
123-94-4	MG(18:0/0:0/0:0)	119.968	167.611	92.2549	177.256	1.39712	1.92137	0.768994	1.05755	0.00281981	0.00102923	0.000150069	0.647575
HMDB0011567	MG(18:1(9Z)/0:0/0:0)	1744.26	2028.64	1799.11	1840.44	1.16303	1.02298	1.03144	0.907233	0.022018	0.617532	0.510721	0.110157
HMDB0072842	MG(i-18:0/0:0/0:0)	817.497	1023.61	671.3	765.858	1.25213	1.14086	0.821164	0.748192	0.00536638	0.0149074	0.000541645	0.00118094
LMGL02010057	DG(14:0/16:0/0:0)	979.675	698.834	925.004	423.91	0.713332	0.45828	0.944195	0.606597	0.186149	0.00484468	0.776696	0.125075
HMDB0011146	DG(16:0e/18:0/0:0)	194.116	659.104	126.892	281	3.39541	2.21448	0.653693	0.426336	0.00781738	0.0337686	0.0313489	0.0243957
LMGL02020001	DG(O-16:0/18:1(9Z))	808.878	757.771	461.157	465.686	0.936818	1.00982	0.570119	0.614547	0.731773	0.96108	0.00337448	0.0638345
LMGL03014100	TG(13:0/20:4(5Z,8Z,11Z,14Z)/22:6(4Z,7Z,10Z,13Z,16Z,19Z))	2120.19	169.355	6808.79	6411.34	0.0798771	0.941627	3.21141	37.8575	0.00141071	0.256334	1.55405e-06	2.95694e-08
LMGL03012796	TG(14:0/18:4(6Z,9Z,12Z,15Z)/18:4(6Z,9Z,12Z,15Z))	2163.6	177.335	6805.29	6414.45	0.0819627	0.942568	3.14535	36.1714	0.00122846	0.275101	1.30126e-06	3.05711e-08
Sphinganine
LMSP01040001	C16 Sphinganine	289.042	329.911	218.285	731.934	1.14139	3.35311	0.755203	2.21858	0.243626	0.000375261	6.02956e-06	0.00151969
554-62-1	Phytosphingosine	5.85553	8.09346	1.48546	364.306	1.38219	245.247	0.253686	45.0124	0.428551	3.2681e-05	0.00871374	3.64597e-05
764-22-7	Sphinganine	69.7478	81.9501	65.7049	378.913	1.17495	5.76689	0.942036	4.62371	0.723083	1.43365e-05	0.906019	2.4465e-05
HMDB0000277	Sphingosine 1-phosphate	785.709	417.936	988.095	417.999	0.531923	0.423035	1.25758	1.00015	3.06345e-05	4.44641e-05	0.0430162	0.999389
HMDB0060062	Sphingosine 1P (d19:1-P)	885.791	60.649	2807.71	2610.83	0.0684687	0.929877	3.16973	43.0482	0.00126761	0.162219	2.02493e-06	2.0651e-08
Ceramides
HMDB0010701	CerP(d18:1/18:0)	68.2522	5.86166	152.369	184.526	0.0858824	1.21105	2.23244	31.4801	0.014676	0.00982323	0.00279055	1.21371e-08
HMDB0011759	Cer(d18:0/14:0)	13.6955	0	104.855	83.2974	0	0.794407	7.65616	>1000	0.00978976	0.0968098	6.9564e-09	4.21539e-05
Sphingomyelin
LMSP03010035	SM(d16:1/16:0)	415.165	608.701	300.793	282.769	1.46617	0.94008	0.724514	0.464546	0.0100859	0.462886	0.0154592	0.000188324
HMDB0013464	SM(d18:0/16:1(9Z))	21454.7	36640.6	14106.8	17707.2	1.70781	1.25522	0.657515	0.483266	0.0046496	0.0559695	0.00615866	0.00102832
LMSP03010038	SM(d18:1/15:0)	375.534	259.455	281.665	184.202	0.690896	0.653975	0.750038	0.709957	0.0840378	0.00318002	0.122198	0.0803794
LMSP03010041	SM(d18:1/16:1)	976.645	1525.48	775.395	971.016	1.56196	1.25229	0.793937	0.636531	0.0220086	0.0707666	0.112299	0.018453
LMSP03010005	SM(d18:1/20:0)	1125.18	1676.74	1064.72	1429.04	1.49019	1.34218	0.946258	0.852274	0.00781022	0.0218061	0.697512	0.172227
LMSP03010080	SM(d18:2/24:1)	125.838	73.1041	108.633	29.292	0.580941	0.269641	0.863282	0.400688	0.0371547	0.000421695	0.414191	0.0470277
Glycerophosphocholines
LMGP01011374	PC(14:0/20:3(8Z,11Z,14Z))	1416.32	1667.33	888.624	770.862	1.17723	0.867478	0.627418	0.462333	0.417191	0.359175	0.0924214	0.000107743
LMGP01011458	PC(15:1(9Z)/22:1(11Z))	678.519	1206.97	394.645	523.624	1.77883	1.32682	0.581628	0.433834	0.0669659	0.157649	0.145997	0.0113683
63-89-8	PC(16:0/16:0)	1542.08	1758.9	760.27	1115.07	1.1406	1.46668	0.493015	0.633961	0.51435	0.0599773	0.00937376	0.0366364
26853-31-6	PC(16:0/18:1(9Z))	7186.86	6167.7	3531.8	2969.13	0.858192	0.840685	0.491424	0.481399	0.678457	0.556803	0.123167	0.0427805
LMGP01010711	PC(17:0/18:1(9Z))	164.811	110.273	96.9645	31.8511	0.66909	0.328482	0.588337	0.288838	0.303345	0.0953292	0.261826	0.00197143
LMGP01010750	PC(18:0/18:1(11Z))	5146.54	12998.9	4406.52	5566.76	2.52576	1.2633	0.85621	0.428247	0.00606256	0.439642	0.651829	0.0080839
95896-56-3	PC(18:1(9Z)/14:0)	1021.86	1528.34	443.226	674.125	1.49564	1.52095	0.433743	0.441084	0.0736604	0.0639865	0.024482	0.00100497
HMDB0008105	PC(18:1(9Z)/18:2(9Z,12Z))	9810.79	17734.4	7934.9	7644.9	1.80765	0.963453	0.808793	0.431077	0.00149766	0.773718	0.204982	0.000125565
LMGP01010921	PC(18:2(2E,4E)/18:2(2E,4E))	7068.45	10487.5	4879.11	4054.64	1.48371	0.831021	0.690266	0.386615	0.0314804	0.133691	0.0859283	4.7993e-05
HMDB0008281	PC(20:0/20:5(5Z,8Z,11Z,14Z,17Z))	1067.1	768.778	382.76	246.781	0.720439	0.644742	0.358693	0.321005	0.575384	0.492645	0.13964	0.17274
HMDB0008628	PC(22:4(7Z,10Z,13Z,16Z)/18:0)	344.553	127.477	78.6279	21.8071	0.369977	0.277345	0.228202	0.171067	0.217295	0.102515	0.122668	0.143708
HMDB0008727	PC(22:6(4Z,7Z,10Z,13Z,16Z,19Z)/18:0)	75.1989	73.9678	95.659	61.1888	0.98363	0.639656	1.27208	0.827236	0.975977	0.150354	0.53794	0.702945
LMGP01020028	PC(O-16:0/1:0)	6876.38	3894.64	5505.21	2868.29	0.56638	0.521013	0.800598	0.736469	0.00051141	5.67663e-05	0.0459555	0.0278353
95403-34-2	PC(O-16:0/18:2(9Z,12Z))	401.326	1071.72	397.621	507.515	2.67044	1.27638	0.990767	0.473553	0.000183542	0.157094	0.96299	0.000747856
LMGP01020206	PC(O-18:0/18:4(6Z,9Z,12Z,15Z))	706.534	1250.65	687.875	809.312	1.77012	1.17654	0.973591	0.647113	0.00487319	0.27888	0.865936	0.0167634
LMGP01030012	PC(P-18:0/20:4(5Z,8Z,11Z,14Z))	7861.11	7556.06	7324.14	7413.24	0.961195	1.01217	0.931692	0.981098	0.711011	0.564109	0.00147741	0.86213
HMDB0010379	LysoPC(14:0)	1378.35	746.793	782.406	407.554	0.5418	0.520899	0.567638	0.545739	0.00116258	0.000591176	0.00172201	0.000259163
HMDB0010381	LysoPC(15:0)	493.378	281.458	393.077	239.264	0.570473	0.608695	0.796705	0.850085	0.000462101	0.000502905	0.0459968	0.20694
HMDB0010382	LysoPC(16:0)	24827.7	15722.8	16473.1	8486.22	0.633274	0.515156	0.663496	0.539741	8.98103e-05	1.3249e-05	0.000192143	2.95673e-05
HMDB0010383	LysoPC(16:1(9Z))	8403.15	5966.85	5967.23	3700.71	0.710073	0.620173	0.710118	0.620212	0.00189552	0.000347077	0.000938077	0.00130206
HMDB0012108	LysoPC(17:0)	76.3049	86.5931	63.7125	39.4129	1.13483	0.618606	0.834972	0.455151	0.353295	0.0232124	0.24197	0.000262193
LMGP01050002	LysoPC(17:1(10Z))	138.582	111.975	74.9309	38.1581	0.808006	0.509244	0.540697	0.340773	0.0749696	0.00387235	0.000368659	6.52943e-06
HMDB0010384	LysoPC(18:0)	24786	24088	21750.1	15656.2	0.971836	0.719821	0.877515	0.649959	0.718459	0.0122548	0.0557774	0.00285532
19420-56-5	LysoPC(18:1(9Z))	24910.5	41815.7	18288.7	19995.5	1.67864	1.09333	0.734177	0.478183	0.000166945	0.58013	0.0375539	1.64248e-05
HMDB0010386	LysoPC(18:2(9Z,12Z))	28968.6	60006.7	28039.3	29940.6	2.07144	1.06781	0.96792	0.498955	2.97045e-05	0.786469	0.876374	0.000362116
HMDB0010391	LysoPC(20:1(11Z))	164.179	194.641	155.665	90.1596	1.18554	0.579189	0.948145	0.463211	0.161051	0.00557054	0.654281	0.000259895
HMDB0010392	LysoPC(20:2(11Z,14Z))	1800.41	2289.38	1597.98	919.075	1.27159	0.575147	0.887566	0.401451	0.0546936	0.0426346	0.486036	9.59075e-05
HMDB0010393	LysoPC(20:3(5Z,8Z,11Z))	6568.35	8015.2	4245.05	4269.1	1.22028	1.00566	0.646289	0.532625	0.270601	0.98196	0.0452303	0.00899625
HMDB0010396	LysoPC(20:4(8Z,11Z,14Z,17Z))	4605.68	4517.35	2861.58	2771.08	0.980822	0.968376	0.621314	0.613431	0.947754	0.931188	0.205407	0.114541
HMDB0010401	LysoPC(22:4(7Z,10Z,13Z,16Z))	1147.03	346.333	379.704	196.832	0.301938	0.518382	0.331032	0.568332	0.0517005	0.073166	0.0611429	0.0706291
HMDB0010402	LysoPC(22:5(4Z,7Z,10Z,13Z,16Z))	190.732	71.4191	82.1068	36.4226	0.374447	0.4436	0.430482	0.509984	0.151562	0.164643	0.199463	0.120848
LMGP01060010	LysoPC(O-16:0)	709.592	697.985	556.102	383.194	0.983642	0.689072	0.783692	0.549	0.85671	0.00696298	0.0046467	0.000382597
HMDB0013122	LysoPC(P-18:0)	1296.76	878.325	1269.41	680.888	0.677323	0.536381	0.97891	0.775211	0.000333011	8.42404e-06	0.757398	0.0524671
HMDB0010408	LysoPC(P-18:1(9Z))	132.488	20.0787	93.4373	10.3368	0.151551	0.110628	0.705251	0.514813	9.26086e-06	4.72588e-05	0.0283284	0.0102383
Glycerophosphoethanolamines
LMGP02010384	PE(13:0/15:1(9Z))	1143.08	1102.69	1038.17	1080.89	0.964668	1.04115	0.908225	0.980234	0.622933	0.154485	0.00295889	0.789389
LMGP02010389	PE(13:0/18:0)	3957.28	3892.88	3427.8	3539.03	0.983724	1.03245	0.866201	0.909105	0.847844	0.0425476	2.31529e-09	0.30851
90359-46-9	PE(14:0/16:1(9Z))	191.598	149.039	250.395	65.1662	0.777875	0.260254	1.30688	0.437241	0.25757	0.00293014	0.26082	0.0195714
HMDB0008901	PE(15:0/20:2(11Z,14Z))	67.0243	0	254.873	0	0	0	3.8027		0.228893	0.0155711	0.0766487
768593	PE(18:1(9Z)/18:1(9Z))	381.726	111.902	135.901	26.8996	0.293147	0.197935	0.356018	0.240386	0.00852257	6.2757e-05	0.0136659	0.00139391
LMGP02010135	PE(20:0/18:1(9Z))	424.99	210.562	214.682	45.3825	0.495452	0.211394	0.505146	0.21553	0.101468	0.00583115	0.116343	0.000264632
LMGP02011015	PE(21:0/22:4(7Z,10Z,13Z,16Z))	4787.56	4419.59	4582.32	4536.74	0.92314	0.990054	0.95713	1.02651	0.486708	0.556523	0.0147075	0.822346
LMGP02011088	PE(22:2(13Z,16Z)/19:0)	244.294	620.564	177.677	152.207	2.54023	0.856649	0.727308	0.245272	0.0103273	0.359746	0.14223	0.00301494
LMGP02011148	PE(22:6(4Z,7Z,10Z,13Z,16Z,19Z)/19:0)	1590.75	2412.08	828.719	868.459	1.51632	1.04795	0.520963	0.360046	0.321272	0.869249	0.148649	0.0489673
LMGP02020050	PE(O-18:0/18:3(9Z,12Z,15Z))	227.694	381.318	177.85	177.366	1.6747	0.997282	0.781092	0.465141	0.0169242	0.98893	0.179555	0.00317316
LMGP02020065	PE(O-20:0/15:0)	395.73	756.748	423.643	396.542	1.91228	0.936028	1.07053	0.524008	0.000288594	0.689295	0.60747	0.000491072
LMGP02030008	PE(P-16:0/13:0)	1747.27	1719.05	1554.48	1581.58	0.983851	1.01743	0.889666	0.920032	0.835766	0.425367	4.61513e-05	0.325014
LMGP02030051	PE(P-18:0/19:1(9Z))	193.378	348.323	242.689	262.184	1.80125	1.08033	1.255	0.752703	0.00174394	0.64793	0.218715	0.0674709
96687-22-8	PE-NMe(18:1(9Z)/18:1(9Z))	253.715	475.55	179.041	148.006	1.87435	0.826659	0.705679	0.311231	0.0126024	0.239248	0.126252	0.000772126
HMDB0114154	PE-NMe2(18:4(6Z,9Z,12Z,15Z)/15:0)	116.52	80.1032	71.7434	80.341	0.687465	1.11984	0.615719	1.00297	0.0602852	0.493166	0.00290354	0.989333
53862-35-4	LysoPE(16:0/0:0)	456.8	282.96	414.686	238.645	0.61944	0.575484	0.907807	0.843388	0.00017581	0.00626125	0.440747	0.258526
HMDB0011504	LysoPE(16:1(9Z)/0:0)	1571.14	1761.33	1370.83	1481.98	1.12105	1.08109	0.872504	0.841399	0.0160845	0.210059	0.00554418	0.00717117
HMDB0061691	LysoPE(17:0/0:0)	439.686	240.514	231.439	139.493	0.547014	0.602719	0.526374	0.579977	0.000301975	0.00216289	0.000205428	0.000637879
19420-57-6	LysoPE(18:0/0:0)	47477.4	55584.3	34492.6	25162.5	1.17075	0.729503	0.726506	0.45269	0.341481	0.0330771	0.052175	0.000917411
HMDB0011129	LysoPE(0:0/18:0)	2029.19	583.226	1254.34	221.607	0.287418	0.176672	0.61815	0.379968	4.96845e-05	0.000522186	0.0115002	4.76911e-05
HMDB0011475	LysoPE(0:0/18:1(11Z))	221.482	40.82	217.218	26.0282	0.184304	0.119825	0.980749	0.637634	0.0027213	0.00813339	0.952001	0.386135
HMDB0011507	LysoPE(18:2(9Z,12Z)/0:0)	900.566	1943.45	1384	1610.58	2.15803	1.16372	1.53681	0.828723	0.00123619	0.505892	0.0872626	0.319194
LMGP02050028	LysoPE(19:0/0:0)	226.499	119.596	175.132	89.1708	0.528021	0.509163	0.773214	0.745599	8.75819e-05	0.000734351	0.0317241	0.108821
LMGP02050019	LysoPE(19:1(9Z)/0:0)	1292.04	1084.39	741.987	534.707	0.839286	0.720642	0.574276	0.493095	0.172599	0.0113839	0.000410016	0.000539826
HMDB0011481	LysoPE(0:0/20:0)	2842.9	911.423	2079.36	365.544	0.320596	0.175797	0.731421	0.40107	3.37232e-06	0.0002063	0.0364854	1.06334e-06
HMDB0011482	LysoPE(0:0/20:1(11Z))	609.629	429.291	468.83	242.352	0.704184	0.51693	0.769041	0.56454	0.00411324	0.00366323	0.0446226	0.00450455
HMDB0011519	LysoPE(20:5(5Z,8Z,11Z,14Z,17Z)/0:0)	1188.97	469.487	1403.01	398.005	0.394869	0.283681	1.18002	0.847746	0.00428568	0.0121829	0.547158	0.701566
HMDB0011489	LysoPE(0:0/20:5(5Z,8Z,11Z,14Z,17Z))	38.0966	148.102	39.521	133.252	3.88755	3.37167	1.03739	0.899727	0.000973032	0.000648773	0.927339	0.608594
HMDB0011520	LysoPE(22:0/0:0)	3906.68	2995.15	4407.4	2828.88	0.766673	0.641847	1.12817	0.944486	0.0423233	0.00557853	0.308964	0.693924
HMDB0011521	LysoPE(22:1(13Z)/0:0)	1950.41	2588.35	2090.21	2251.43	1.32708	1.07713	1.07168	0.869831	0.00931061	0.614076	0.545608	0.288821
HMDB0011491	LysoPE(0:0/22:1(13Z))	143.186	80.0593	105.366	34.839	0.559126	0.330646	0.735868	0.435164	0.000141737	0.000638546	0.0423001	0.000161682
HMDB0011491	LysoPE(0:0/22:2(13Z,16Z))	1595.63	1832.38	1450.87	1726.51	1.14837	1.18998	0.909278	0.942225	0.000807098	0.00183535	0.02757	0.159954
HMDB0011494	LysoPE(0:0/22:5(4Z,7Z,10Z,13Z,16Z))	45.6207	23.9148	59.2441	13.1828	0.52421	0.222516	1.29862	0.551237	0.0200093	0.00905162	0.364132	0.20253
HMDB0011496	LysoPE(0:0/22:6(4Z,7Z,10Z,13Z,16Z,19Z))	97.6452	401.98	61.4836	262.631	4.11674	4.27156	0.629664	0.653343	0.0292307	0.0120051	0.141667	0.305304
LMGP02060004	LysoPE(O-18:1(9Z)/0:0)	116.567	42.9731	171.107	43.9103	0.368655	0.256625	1.46788	1.02181	0.0280186	0.00636821	0.228762	0.962039
HMDB0011152	LysoPE(P-16:0e/0:0)	125.784	76.056	109.545	50.2489	0.604656	0.458704	0.870902	0.660683	0.0511102	0.00681443	0.528128	0.124239
LMGP02070002	LysoPE(P-18:0/0:0)	173.046	95.4939	158.756	56.9895	0.551842	0.358975	0.917422	0.596787	0.1135	0.0109399	0.756408	0.292336
Glycerophosphoserines
LMGP03010088	PS(13:0/22:0)	106.154	0.246512	172.738	238.283	0.00232222	1.37945	1.62724	966.618	0.0032961	0.00111422	0.0345955	9.17685e-08
LMGP03010699	PS(21:0/22:1(11Z))	164.018	1.40803	533.715	511.65	0.0085846	0.958658	3.254	363.38	0.00221313	0.473743	1.99796e-06	4.42471e-08
LMGP03010785	PS(22:2(13Z,16Z)/22:4(7Z,10Z,13Z,16Z))	87.7054	1.21006	211.534	273.335	0.0137969	1.29216	2.41187	225.886	0.00592916	0.000617234	0.000579366	1.22876e-08
LMGP03020001	PS(O-16:0/12:0)	231.216	13.8518	722.426	699.349	0.0599083	0.968056	3.12446	50.4881	0.00164556	0.53362	2.88248e-06	2.2292e-08
LMGP03020023	PS(O-18:0/15:1(9Z))	164.682	1.46717	284.407	353.515	0.00890914	1.24299	1.72701	240.95	0.00235709	0.000439489	0.0126287	3.40103e-10
LMGP03020070	PS(O-20:0/16:0)	70.7344	0.0066891	116.525	169.616	9.45665e-05	1.45561	1.64737	25357	0.00425179	0.00133734	0.0364244	3.92281e-07
LMGP03030093	PS(P-20:0/22:6(4Z,7Z,10Z,13Z,16Z,19Z))	127.798	8.73627	286.51	370.276	0.0683598	1.29237	2.24189	42.3838	0.00433008	0.000145698	0.000580551	1.06173e-09
Glycerophosphoglycerols
LMGP04010936	PG(13:0/17:0)	377.949	29.9999	1184.06	1119.59	0.0793754	0.945558	3.13285	37.32	0.00161601	0.267278	2.85927e-06	1.49113e-08
LMGP04010755	PG(22:1(11Z)/22:6(4Z,7Z,10Z,13Z,16Z,19Z))	223.007	15.8653	453.347	553.814	0.0711429	1.22161	2.03288	34.9072	0.000702805	8.959e-06	0.000312842	5.91964e-13
LMGP04020064	PG(O-20:0/20:5(5Z,8Z,11Z,14Z,17Z))	203.155	24.9841	404.997	533.734	0.122981	1.31787	1.99354	21.363	0.00246508	0.000244114	0.000976397	1.53441e-09
Glycerophosphates
LMGP10070001	PA(P-20:0/0:0)	2364.72	185.713	7337.01	7006.35	0.0785349	0.954933	3.10269	37.7267	0.00170239	0.378371	3.03169e-06	2.57074e-08
HMDB0062303	PA(20:2(11z,14Z)/0:0)	178.387	141.976	192.818	199.968	0.795889	1.03708	1.0809	1.40846	0.000782383	0.761121	0.420961	0.00877854
HMDB0062314	PA(22:0/0:0)	703.934	40.5329	2325.13	2136.48	0.0575805	0.918863	3.30306	52.7098	0.00158417	0.148699	1.61042e-06	6.27017e-08
HMDB0115448	PA(24:0/22:2(13Z,16Z))	2443.04	202.383	7545.78	7247.93	0.0828406	0.960528	3.08869	35.813	0.00161645	0.447515	3.02964e-06	3.1749e-08
Bile acids
HMDB0000138	Glycocholic acid	242.733	2.24919	425.652	76.8703	0.00926611	0.180594	1.75358	34.1769	0.0802212	0.143833	0.469853	0.0356918
HMDB0000036	Taurocholic acid	33.5664	22.3596	41.4178	110.835	0.666131	2.67601	1.2339	4.9569	0.295229	0.0730395	0.654756	0.0242772
HMDB00760	Hyocholic acid	11906.4	5886.35	7741.37	4392	0.494387	0.567342	0.650186	0.746132	0.106777	0.168431	0.234242	0.544897
HMDB0002596	Deoxycholic acid 3-glucuronide	2063.81	2539.41	1604.03	1893.03	1.23044	1.18017	0.777219	0.745462	0.000425272	0.00661049	0.000135163	2.03852e-05
HMDB0242414	Glycodeoxycholic acid	1178.86	722.596	5327.65	667.56	0.61296	0.125301	4.51932	0.923836	0.444465	0.114878	0.157875	0.854808
HMDB0000946	Ursodeoxycholic acid	1743.86	311.882	1012.84	313.491	0.178846	0.309517	0.580802	1.00516	0.00696273	0.0185291	0.137703	0.989712
HMDB0000404	2b,3a,7a-Trihydroxy-5b-cholanoic acid	433.374	163.507	191.043	125.855	0.377288	0.658775	0.440828	0.76972	0.069151	0.369207	0.0977474	0.598955
HMDB0062744	7alpha-hydroxy-3-oxochol-4-en-24-oic Acid	190.851	129.977	181.62	80.4719	0.681039	0.443079	0.951633	0.619125	0.147616	0.0644572	0.871045	0.107022
Other metabolites
1823692	Liothyronine	195.162	5.41975	618.236	599.576	0.0277705	0.969819	3.16781	110.628	0.0011572	0.546111	1.73152e-06	2.10568e-08
HMDB0000337	(S)-3,4-Dihydroxybutyric acid	661.641	695.945	1170.38	1130.45	1.05185	0.965883	1.7689	1.62433	0.694473	0.699879	0.000401328	5.20549e-05
LMFA01020079	3,3-dimethyl-butanoic acid	48290	46056.1	54375	54750.4	0.953742	1.0069	1.12601	1.18877	0.157921	0.797566	0.000419816	4.44952e-05
HMDB0060397	5-Fluorouridine monophosphate	19841.6	16481.7	23974.3	22373.9	0.830662	0.933243	1.20828	1.3575	0.000764984	0.0184066	0.000124583	1.47639e-07
HMDB0001342	Thymidine 5'-triphosphate	1178.51	929.602	1538.52	1358.88	0.788795	0.883241	1.30548	1.46179	0.00209739	0.149757	0.0111543	2.08437e-06
HMDB0000288	Uridine 5'-monophosphate	18953.7	15672.3	22781.2	21431.5	0.826872	0.940752	1.20194	1.36747	0.000227269	0.0224006	5.0601e-05	7.31652e-09
HMDB0001191	Deoxyuridine triphosphate	511.026	235.28	577.101	609.991	0.460407	1.05699	1.1293	2.59262	0.00960839	0.534603	0.392697	0.000264165
HMDB0126697	6-{[3,5-dihydroxy-2-(3-hydroxyphenyl)-6-[3,4,5-trihydroxy-6-(hydroxymethyl)oxan-2-yl]-3,4-dihydro-2H-1-benzopyran-7-yl]oxy}-3,4,5-trihydroxyoxane-2-carboxylic acid	452.583	23.1067	1381.53	1371.63	0.0510551	0.992837	3.05254	59.3608	0.00201961	0.881807	5.84959e-06	1.15201e-08
HMDB0002307	Acrylyl-CoA	187.55	3.05337	643.312	631.352	0.0162803	0.981409	3.43009	206.772	0.00454408	0.698892	7.60614e-06	1.73266e-08
HMDB0001157	2-Methylacetoacetyl-CoA	239.266	2.97051	758.509	762.043	0.0124151	1.00466	3.17014	256.536	0.00266412	0.925144	6.89628e-06	1.48812e-08
LMFA07050019	2E-Hexenoyl-CoA	1843.17	147.871	5721.06	5535.46	0.0802261	0.967559	3.10392	37.4345	0.00140218	0.528796	2.23647e-06	2.94665e-08
HMDB0127958	2-hydroxy-3-(sulfooxy)butanedioic acid	281.012	302.359	487.64	461.684	1.07596	0.946772	1.7353	1.52694	0.671176	0.646613	0.000658581	0.0124016
HMDB0060749	3-oxo-Valproic acid CoA	1335.9	128.419	4098.15	3904.28	0.0961287	0.952694	3.0677	30.4027	0.00169625	0.435464	2.40303e-06	1.23807e-07
629-54-9	Palmitic amide	300.414	434.882	120.991	163.367	1.44761	1.35024	0.402748	0.375659	0.0240787	0.0234927	2.84824e-05	0.000278864
HMDB0034146	Octadecanamide	431.008	479.36	250.173	272.744	1.11218	1.09022	0.580438	0.568975	0.26059	0.275045	8.21006e-07	0.000337944
HMDB0002117	Oleamide	4965.21	5444.72	4844.03	3297.13	1.09658	0.680659	0.975594	0.605564	0.537757	0.41513	0.949584	0.00468645
HMDB0062656	Linoleamide	633.716	674.095	630.568	420.571	1.06372	0.666971	0.995034	0.623904	0.69743	0.376094	0.989561	0.00615867
HMDB0035624	(17alpha,23S)-Epoxy-28,29-dihydroxy-27-norlanost-8-ene-3,24-dione	394.599	478.317	249.171	99.4589	1.21216	0.399159	0.631455	0.207935	0.370384	0.0133953	0.0542057	0.000526965
HMDB0035144	(3beta,17alpha,23S,24S)-17,23-Epoxy-3,24,29-trihydroxy-27-norlanost-8-en-15-one	75.2382	60.6209	40.8187	9.14769	0.805719	0.224105	0.542527	0.1509	0.39516	0.135949	0.149846	0.000865159
HMDB0033024	Ganoderic acid alpha	666.035	903.411	203.62	84.9206	1.3564	0.417053	0.30572	0.094	0.221657	0.0444901	0.0030324	0.000514094
HMDB0035918	7(14)-Bisabolene-2,3,10,11-tetrol	293.344	453.263	155.059	202.278	1.54516	1.30453	0.52859	0.446271	0.00968464	9.94514e-05	3.82305e-07	0.000687668
